# Supplementary material for: Spatiotemporal bayesian modelling of scorpionism and its risk factors in the state of São Paulo, Brazil
Source: PLoS Negl Trop Dis. 2023 Jun 20;17(6):e0011435. doi: 10.1371/journal.pntd.0011435 (PMC10313024; doi:10.1371/journal.pntd.0011435)
Supplement: S1 Database — (XLSX) [file pntd.0011435.s002.xlsx]

## Sheet: BANCO_2008_2021
MUN	COD	LAT	LONG	ANO	ESTACAO	ver	inv	prim	est	obs_tt	esp_tt	RR	TX_URB	AREA	VEG.NAT	VEG.NAT.PCT	AR.URB	AR.URB.PCT	NDVI	ESPVIDA	T_ENV	T_ANALF15M	GINI	PIND	PMPOB	PPOB	PIB	THEIL	T_DES18M	T_AGUA	T_LIXO	T_LUZ	PEA	POP_RUR	POP_URB	IDHM	PREC.TOT	TEMP.MAX	UMID.RELAT	ENSO	enso1	enso2	enso3	enso5	enso6	enso7
Adamantina	350010	-21.5767	-51.0568	2008	VERAO	1	0	0	1	0	3.62453	0	93.58	41198.7	1035.88	2.51435	932.632	2.26374	0.321242	76.13	12.61	6.14	0.51	0.5	2.57	11.34	975.43	0.45	5.61	99.54	100	99.97	17866	1849	31948	0.79	580.66	29.65	58.82	7	0	0	0	0	0	1
Adolfo	350020	-21.2887	-49.6533	2008	VERAO	1	0	0	1	0	0.383704	0	87.96	21105.5	1317.5	6.24243	156.431	1051.24	0.368767	75.62	10.57	8.13	0.38	1.31	3.43	13.36	661.65	0.27	5.94	97.75	99.9	100	1798	357	3200	0.73	615.983	29.75	61.92	7	0	0	0	0	0	1
Aguaí	350030	-22.05	-47.0403	2008	VERAO	1	0	0	1	0	3.23871	0	89.39	47455.4	7854.75	16.5518	853.516	942.668	0.443725	76.49	7.81	7.73	0.47	1.03	6.89	23.68	636.07	0.39	6.3	98.9	99.55	100	16218	3147	29001	0.715	683.95	28.1	60.51	7	0	0	0	0	0	1
Águas da Prata	350040	-21.914	-46.6917	2008	VERAO	1	0	0	1	0	0.810038	0	88.41	14296.1	5075.07	35.4997	242.859	262.632	0.340433	78.13	13.49	6.04	0.52	0.6	3.56	18.43	853.39	0.49	6.5	97.13	99.43	100	3997	813	6771	0.781	813.528	25.26	60.51	7	0	0	0	0	0	1
Águas de Lindóia	350050	-22.4748	-46.6037	2008	VERAO	1	0	0	1	1	1.79746	0.556342	98.02	6012.6	1104.25	18.3655	546.359	571.107	0.389717	75.76	10.77	5.96	0.43	0.07	2.38	16.44	730.13	0.32	3.65	98.11	99.12	100	9038	155	17111	0.745	724.416	25.89	60.51	7	0	0	0	0	0	1
Águas de Santa Bárbara	350055	-22.858	-49.261	2008	VERAO	1	0	0	1	0	0.579907	0	75.18	40446.3	5180.5	12.8083	155.33	179.102	0.260375	75.41	10	5.16	0.48	1.44	4.79	19.35	818.15	0.41	2.35	91.34	100	99.94	2675	1342	4259	0.757	555.791	28.63	62.88	7	0	0	0	0	0	1
Águas de São Pedro	350060	-22.5986	-47.8761	2008	VERAO	1	0	0	1	0	0.283074	0	100	361.2	70.3763	19.484	170.104	173.495	0.194758	78.37	18.58	1.45	0.54	0.24	0.8	8.43	1580.72	0.52	6.85	100	100	100	1409	0	2707	0.854	644.431	28.49	62.11	7	0	0	0	0	0	1
Agudos	350070	-22.5719	-49.1088	2008	VERAO	1	0	0	1	0	3.49994	0	95.08	96670.8	17858.1	18.4732	1001.03	1091.91	0.448692	75.67	7.73	5.21	0.41	1.99	6.61	20.07	642.59	0.31	7.37	98.81	99.66	100	17914	1531	32993	0.745	546.028	28.86	62.88	7	0	0	0	0	0	1
Alambari	350075	-23.5489	-47.8691	2008	VERAO	1	0	0	1	0	0.478342	0	72.94	15960	2475.71	15.5119	227.895	238.243	0.4404	73.27	7.86	6.59	0.44	1.75	7.61	25.89	556.36	0.33	7.89	97.77	100	100	2326	1212	3672	0.712	519.506	26.65	71.73	7	0	0	0	0	0	1
Alfredo Marcondes	350080	-21.935	-51.3957	2008	VERAO	1	0	0	1	0	0.422578	0	80.64	11891.5	205.943	1.73185	93.0388	101.346	0.439525	75.41	14.93	10.13	0.36	1.29	4.66	22.16	558.38	0.22	7.29	99.04	98.69	99.92	1907	636	3255	0.741	543.232	30.18	58.82	7	0	0	0	0	0	1
Altair	350090	-20.5333	-49.0939	2008	VERAO	1	0	0	1	6	0.387111	15.4994	77.67	31300.7	4515.48	14.4261	65.745	72.286	0.340442	73	7.34	10.2	0.42	0.51	5.38	17.13	616.38	0.3	4.75	99.49	100	100	1838	793	3022	0.687	709.134	29.78	59.09	7	0	0	0	0	0	1
Altinópolis	350100	-21.018	-47.3862	2008	VERAO	1	0	0	1	6	1.64134	3.65556	85.52	92895.6	23411.7	25.2022	325.341	410.523	0.2679	75.57	9.93	6.08	0.45	0.44	2.84	14.71	731.49	0.34	3.88	97.54	100	100	8267	1971	13636	0.73	733.633	26.1	62.2	7	0	0	0	0	0	1
Alto Alegre	350110	-21.6125	-50.1921	2008	VERAO	1	0	0	1	0	0.453248	0	77.23	31857.4	1744.86	5.47708	94.5994	99.0131	0.382583	74	13.82	8.56	0.35	0.61	3.63	18.67	560.3	0.21	4.68	96.15	99.93	100	2160	868	3234	0.7	620.313	29.47	58.88	7	0	0	0	0	0	1
Alumínio	350115	-23.533	-47.2813	2008	VERAO	1	0	0	1	3	1.67071	1.79564	84.76	8366	2463.9	29.4513	663.44	715.023	0.412242	75.47	6	4.6	0.42	1.68	5.73	16.56	747.27	0.32	10.2	94.94	100	99.88	8036	2716	14123	0.766	631.315	24.86	76.85	7	0	0	0	0	0	1
Álvares Florence	350120	-20.2896	-49.9202	2008	VERAO	1	0	0	1	2	0.442126	4.5236	66.4	36241.1	2866.14	7.90855	60.7935	62.5569	0.329867	73.35	12.32	9.55	0.41	1.85	3.15	20.26	627.14	0.3	4.69	87.75	99.6	100	1896	1249	2648	0.728	663.938	30.15	60.81	7	0	0	0	0	0	1
Álvares Machado	350130	-22.1315	-51.5149	2008	VERAO	1	0	0	1	0	2.43112	0	89.25	34764.7	1031.76	2.96785	562.638	619.492	0.404142	75.03	9.22	6.99	0.46	1.57	5.37	22.36	672.03	0.38	6.56	99.34	98.93	99.92	12204	2330	21183	0.758	509.944	30.39	57.88	7	0	0	0	0	0	1
Álvaro de Carvalho	350140	-22.0865	-49.734	2008	VERAO	1	0	0	1	0	0.483494	0	62.4	15366.2	2526.87	16.4443	63.08	68.5586	0.411583	73.31	6.97	8.84	0.38	1.4	4.59	24.62	512.99	0.26	7.37	99.6	100	99.86	1572	1698	2952	0.688	587.068	28.99	58.88	7	0	0	0	0	0	1
Alvinlândia	350150	-22.4526	-49.7585	2008	VERAO	1	0	0	1	0	0.306502	0	89.42	8487.9	1941.43	22.8729	54.3918	57.041	0.436042	72.48	9.2	10.52	0.53	1.98	5.36	26.91	710.49	0.5	6.12	99.01	100	100	1407	307	2693	0.722	608.398	28.45	58.88	7	0	0	0	0	0	1
Americana	350160	-22.7232	-47.2891	2008	VERAO	1	0	0	1	36	21.6437	1.6633	99.59	13391.2	673.448	5.02903	5982.05	6226.69	0.27685	77.55	8.73	2.74	0.47	0.32	1.39	7.1	1161.68	0.38	4.92	99.64	99.89	99.97	119592	984	209654	0.811	640.747	27.66	66.35	7	0	0	0	0	0	1
Américo Brasiliense	350170	-21.7223	-48.0323	2008	VERAO	1	0	0	1	1	3.35894	0.297713	98.77	12278.5	1199.06	9.76554	773.452	863.306	0.335167	76.12	5.13	6.89	0.39	0.96	3.72	15.04	659.67	0.27	10.25	99.88	99.86	99.87	18665	261	34217	0.751	648.104	28.41	58.76	7	0	0	0	0	0	1
Américo de Campos	350180	-20.2894	-49.768	2008	VERAO	1	0	0	1	2	0.616472	3.24427	82.87	25287.6	1761.36	6.9653	136.383	146.88	0.308608	74.04	12.15	7.88	0.43	0.39	4.45	20.68	686.56	0.32	3.64	95.24	99.8	100	2889	918	4788	0.745	672.576	29.96	60.81	7	0	0	0	0	0	1
Amparo	350190	-22.6991	-46.7987	2008	VERAO	1	0	0	1	11	6.84787	1.60634	77.15	44532.3	9267.51	20.8108	1595.27	1709.14	0.480158	77.27	10.19	4.7	0.5	0.19	2.49	10.77	1027.6	0.44	5.05	96.39	99.92	99.99	37521	14018	51811	0.785	629.714	26.33	66.35	7	0	0	0	0	0	1
Analândia	350200	-22.1211	-47.678	2008	VERAO	1	0	0	1	0	0.435496	0	77.96	32595.3	10471.8	32.1268	246.081	251.557	0.4809	76.66	10.18	6.61	0.53	0.88	4.81	21.01	823.33	0.51	7.17	97.74	100	99.8	2381	885	3408	0.754	663.488	26.48	58.76	7	0	0	0	0	0	1
Andradina	350210	-20.8356	-51.3297	2008	VERAO	1	0	0	1	1	5.86312	0.170558	92.99	96422.6	4174.5	4.32938	1627.34	1781.7	0.45785	78.07	10.53	5.88	0.51	1.17	3.57	14.9	919.36	0.47	6.39	98.86	99.64	99.79	28590	3685	51649	0.779	601.663	30.24	58.23	7	0	0	0	0	0	1
Angatuba	350220	-23.4368	-48.4593	2008	VERAO	1	0	0	1	0	2.25011	0	70.97	102729	17303.8	16.8441	373.059	408.224	0.44285	74.6	7.92	6.63	0.45	1.55	6.84	23.75	597.99	0.34	4.68	94.82	99.62	99.94	11153	6257	15953	0.719	552.93	27.63	62.11	7	0	0	0	0	0	1
Anhembi	350230	-22.8001	-48.1747	2008	VERAO	1	0	0	1	1	0.561792	1.78002	74.58	73655.7	11997.2	16.2882	108.819	119.965	0.455192	76.78	6.92	6.54	0.42	0.11	6.42	25.48	554.16	0.3	4.1	78.44	99.94	100	2577	1382	4271	0.721	606.236	28.37	62.11	7	0	0	0	0	0	1
Anhumas	350240	-22.362	-51.4278	2008	VERAO	1	0	0	1	0	0.384028	0	79.84	32084	1878.57	5.85515	64.3929	74.5866	0.319708	75.67	9.71	7.91	0.42	1.75	6.9	24.84	561.82	0.31	3.56	97.23	100	100	1839	679	3059	0.741	516.501	30.25	58.82	7	0	0	0	0	0	1
Aparecida	350250	-22.9141	-45.2373	2008	VERAO	1	0	0	1	8	3.62208	2.20867	98.52	12107.6	3197.28	26.4072	841.406	854.119	0.412242	74.67	8.23	3.43	0.46	0.49	4.54	18.68	775.17	0.37	4.79	99.53	99.41	99.76	19417	509	34498	0.755	728.432	27.46	77.23	7	0	0	0	0	0	1
Aparecida d'Oeste	350260	-20.4788	-50.922	2008	VERAO	1	0	0	1	0	0.490879	0	80.04	17900.4	776.85	4.33985	88.6815	95.5612	0.43155	73.25	13.87	12.12	0.47	3.12	7.74	27.47	611.22	0.41	2.73	99.48	100	99.95	1950	805	3645	0.721	653.072	30.36	61.5	7	0	0	0	0	0	1
Apiaí	350270	-24.4215	-48.8174	2008	VERAO	1	0	0	1	0	2.57508	0	69.44	97432.2	68403.8	70.2065	403.761	423.334	0.491408	75.07	7.55	7.62	0.55	8.82	21.67	46.6	492.43	0.56	7.5	90.5	97.59	98.23	11149	6973	18218	0.71	547.436	25.52	63.86	7	0	0	0	0	0	1
Araçariguama	350275	-23.4344	-47.0724	2008	VERAO	1	0	0	1	0	1.59451	0	90.24	14520.4	6459.27	44.4841	708.707	877.037	0.233008	73.86	5.06	6.72	0.46	0.57	5.2	20.52	691.69	0.37	7.26	89.94	90.35	99.78	8749	0	17080	0.704	649.385	25.16	66.35	7	0	0	0	0	0	1
Araçatuba	350280	-21.1139	-50.5745	2008	VERAO	1	0	0	1	3	18.914	0.158613	97.74	116713	3735.3	3.20043	4599.68	4970.85	0.48575	75.46	9.77	3.83	0.52	0.63	3.14	12.29	1036.09	0.48	5.57	99.59	99.91	99.71	97039	3502	178077	0.788	624.367	30.1	58.23	7	0	0	0	0	0	1
Araçoiaba da Serra	350290	-23.5439	-47.6515	2008	VERAO	1	0	0	1	0	2.70266	0	68.25	25532.7	4008.87	15.7009	2092.87	2234.82	0.361592	76.61	8.52	4.9	0.52	1.07	4.14	19.19	853.87	0.47	6.98	95.82	99.34	100	13819	8535	18764	0.776	528.119	26.14	71.73	7	0	0	0	0	0	1
Aramina	350300	-20.145	-47.8206	2008	VERAO	1	0	0	1	4	0.53865	7.42597	92.57	20282.9	1196.81	5.90058	128.409	151.113	0.394525	76.34	10.33	6.2	0.43	0.48	3.04	16.78	721.56	0.31	5.57	97.94	99.33	99.46	2521	336	4816	0.74	760.903	28.35	60.56	7	0	0	0	0	0	1
Arandu	350310	-23.1777	-49.064	2008	VERAO	1	0	0	1	0	0.62983	0	72.88	28590.8	2785.31	9.74198	99.9251	121.591	0.377567	73.36	8.41	8.71	0.39	0.4	6.53	25.02	535.27	0.26	2.62	96.21	99.55	100	2986	1509	4614	0.685	510.786	28.62	62.88	7	0	0	0	0	0	1
Arapeí	350315	-22.6729	-44.4386	2008	VERAO	1	0	0	1	0	0.263891	0	74.41	15690.3	6647.76	42.3686	32.0693	33.3091	0.438217	73.72	10.63	7.68	0.39	3.75	15.5	37.93	414.19	0.27	6.59	94.85	99.64	98.75	1077	618	1875	0.68	799.711	27.64	76.4	7	0	0	0	0	0	1
Araraquara	350320	-21.7916	-48.1813	2008	VERAO	1	0	0	1	14	21.4836	0.65166	96.59	100362	11767	11.7245	5562.03	6656.5	0.126467	77.64	9.66	3.61	0.5	0.53	2.64	11.03	1080.66	0.43	6.62	99.49	99.97	99.92	115314	5932	202730	0.815	663.258	28.24	58.76	7	0	0	0	0	0	1
Araras	350330	-22.3462	-47.3239	2008	VERAO	1	0	0	1	0	12.1378	0	94.44	64483.1	8299.86	12.8714	2943.25	3477.71	0.19805	76.55	8.57	4.75	0.47	0.51	2.31	12.34	921.76	0.39	6.88	99.45	99.93	99.98	63137	6399	112444	0.781	670.121	27.77	60.51	7	0	0	0	0	0	1
Arco-Íris	350335	-21.7663	-50.4309	2008	VERAO	1	0	0	1	0	0.212345	0	54.82	26490.4	1436.32	5.42203	43.9151	44.9132	0.29915	73.52	12.42	15.3	0.4	2.07	9.52	24.8	520.01	0.3	4.84	95.02	99.79	99.78	985	828	1097	0.722	599.927	29.83	58.88	7	0	0	0	0	0	1
Arealva	350340	-22.0762	-48.9821	2008	VERAO	1	0	0	1	1	0.839563	1.1911	77.36	50497.3	5699.61	11.287	194.26	218.253	0.368133	75.37	13.09	7.39	0.45	1.15	4.87	20.48	697.3	0.35	3.8	98.5	99.76	100	4193	1665	6176	0.744	539.823	29.34	61.31	7	0	0	0	0	0	1
Areias	350350	-22.6731	-44.7124	2008	VERAO	1	0	0	1	0	0.375861	0	66.87	30522.7	10504.3	34.4148	59.0525	65.5865	0.542767	73.18	8.9	8.44	0.44	3.87	18.7	46.33	396.78	0.35	6.8	96.67	98.89	99.14	1619	1218	2478	0.697	762.939	25.92	77.23	7	0	0	0	0	0	1
Areiópolis	350360	-22.6318	-48.6528	2008	VERAO	1	0	0	1	0	1.05737	0	87.46	8590.7	277.504	3.23029	291.924	299.032	0.40865	74.37	5.78	10.33	0.36	0.65	4.7	18.31	570.09	0.22	6.63	99.11	100	100	5526	1178	9401	0.695	597.893	28.09	62.88	7	0	0	0	0	0	1
Ariranha	350370	-21.1857	-48.7792	2008	VERAO	1	0	0	1	0	0.874361	0	93.94	13262.4	762.866	5.75209	224.945	248.741	0.341992	73.75	9.25	7.87	0.4	0.47	2.34	10.66	751.35	0.28	5.4	95.76	100	99.9	4537	453	8094	0.733	672.506	29.06	59.09	7	0	0	0	0	0	1
Artur Nogueira	350380	-22.5612	-47.1322	2008	VERAO	1	0	0	1	2	4.30338	0.464751	90	17802.6	1360.43	7.64177	1253.61	1353.94	0.3943	74.63	6.65	5.55	0.46	0.43	3.01	13.4	823.24	0.37	6.5	96.64	99.83	99.94	25249	4179	39998	0.749	657.788	27.54	66.35	7	0	0	0	0	0	1
Arujá	350390	-23.386	-46.319	2008	VERAO	1	0	0	1	2	7.2517	0.275797	95.4	9616.7	3668.36	38.1458	2624.55	2819.49	0.249283	76.95	5.23	4.91	0.56	1.89	6.21	21.4	910.67	0.56	9.22	98.76	99.76	99.94	37736	2989	71916	0.784	694.398	25.1	72.67	7	0	0	0	0	0	1
Aspásia	350395	-20.1836	-50.728	2008	VERAO	1	0	0	1	0	0.197803	0	68	6937.3	238.104	3.43223	40.5142	44.4648	0.391008	76.83	10.06	13.16	0.44	1.71	5.08	21.32	619.43	0.36	5.94	84.96	100	99.89	934	552	1257	0.735	688.427	30.17	61.5	7	0	0	0	0	0	1
Assis	350400	-22.6017	-50.4208	2008	VERAO	1	0	0	1	0	9.85756	0	95.58	46060.9	4882.2	10.5994	2090.3	2320.59	0.3569	76.91	9.95	4.11	0.5	0.33	3.24	14.1	967.39	0.43	6.29	99.76	99.87	99.97	50029	4153	90991	0.805	547.884	29.09	61.71	7	0	0	0	0	0	1
Atibaia	350410	-23.1233	-46.5868	2008	VERAO	1	0	0	1	1	12.8311	0.0779354	89.91	47852.1	13152.7	27.4862	5130.63	5617.76	0.306492	76.03	8.89	4.92	0.53	0.95	4.52	14.3	1063.52	0.5	4.84	97.66	99.44	99.96	66960	11374	115229	0.765	657.799	25.39	66.35	7	0	0	0	0	0	1
Auriflama	350420	-20.6441	-50.58	2008	VERAO	1	0	0	1	0	1.50089	0	90.25	43449.8	2417.33	5.5635	299.999	335.521	0.43855	75.41	10.93	7.43	0.47	0.27	1.41	12.08	829.68	0.38	3.71	98.67	99.08	100	8168	1254	12948	0.773	646.147	30.02	58.23	7	0	0	0	0	0	1
Avaí	350430	-22.1872	-49.3162	2008	VERAO	1	0	0	1	1	0.505416	1.97857	67.56	54068.9	7102.47	13.136	84.53	89.8391	0.427167	74.77	8.29	7.86	0.47	4.44	14.95	36.14	531.2	0.4	6.53	89.12	99.9	99.63	2255	1629	3330	0.714	547.656	29.53	61.31	7	0	0	0	0	0	1
Avanhandava	350440	-21.4605	-49.9474	2008	VERAO	1	0	0	1	0	1.11604	0	85.49	33837	1506.11	4.45107	274.976	283.812	0.23185	74	6.45	8.75	0.42	1.36	5.21	24.46	579.71	0.31	8.09	99.58	99.86	100	4700	1747	9563	0.705	623.059	29.78	61.92	7	0	0	0	0	0	1
Avaré	350450	-23.0752	-48.894	2008	VERAO	1	0	0	1	8	8.48389	0.942964	95.39	121306	16462.2	13.5709	2455.48	2666.66	0.43465	76.97	8.81	4.81	0.47	1.08	3.83	15.09	854.42	0.4	4.38	98.8	99.83	99.84	42843	3543	79391	0.767	556.38	27.47	62.88	7	0	0	0	0	0	1
Bady Bassitt	350460	-20.9315	-49.4376	2008	VERAO	1	0	0	1	2	1.46365	1.36645	92.19	11037.2	790.916	7.16591	421.928	633.813	0.446758	73.31	8.34	3.9	0.36	0.06	0.95	8.24	783.57	0.22	3.71	99.07	100	100	8364	944	13659	0.746	650.234	29.64	59.09	7	0	0	0	0	0	1
Balbinos	350470	-21.8924	-49.3331	2008	VERAO	1	0	0	1	0	0.365382	0	36.01	9163.5	459.05	5.00955	47.7818	50.6072	0.404717	73.55	4.46	10.68	0.38	0	8.17	22.46	586.02	0.26	15.83	91.93	100	100	1262	2511	1191	0.669	575.886	29.73	61.31	7	0	0	0	0	0	1
Bálsamo	350480	-20.7096	-49.5518	2008	VERAO	1	0	0	1	1	0.860651	1.16191	90.36	14988.1	2169.66	14.4759	211.628	266.647	0.389267	75.08	11.99	7.59	0.44	0.47	1.62	10.83	832.51	0.34	1.5	98.84	99.65	100	4389	686	7474	0.756	696.96	29.41	61.92	7	0	0	0	0	0	1
Bananal	350490	-22.7338	-44.3345	2008	VERAO	1	0	0	1	1	1.05356	0.949167	78.22	61642.7	33401.3	54.1852	123.556	128.432	0.382975	77.29	9.95	8.02	0.51	2.06	11.21	36.45	595.74	0.45	6.51	91.68	100	98.28	4990	2066	8157	0.733	792.678	27.68	76.4	7	0	0	0	0	0	1
Barão de Antonina	350500	-23.5829	-49.572	2008	VERAO	1	0	0	1	0	0.320471	0	61.57	15314.2	2043.05	13.3409	83.3919	85.0335	0.410167	74.22	9.47	9.32	0.47	2.53	11.05	33.13	536.63	0.4	3.11	79.9	98.1	99.8	1603	1203	1913	0.711	473.768	28.35	61.8	7	0	0	0	0	0	1
Barbosa	350510	-21.2907	-49.9222	2008	VERAO	1	0	0	1	0	0.666201	0	84.14	20521.2	962.611	4.69081	146.969	158.737	0.434875	75.57	8.93	9.96	0.4	0.45	7.67	24.75	536.37	0.28	6.55	98.54	99.95	99.25	2917	1018	5575	0.699	628.408	30.02	61.92	7	0	0	0	0	0	1
Bariri	350520	-22.0668	-48.7188	2008	VERAO	1	0	0	1	0	3.26855	0	94.12	44440.5	3958.13	8.90658	781.453	938.569	0.410075	77.04	11.01	5.85	0.42	0.25	2.58	12.9	781.34	0.31	3.24	99.52	99.92	99.98	16568	1618	29975	0.75	603.513	29.53	61.31	7	0	0	0	0	0	1
Barra Bonita	350530	-22.4795	-48.5417	2008	VERAO	1	0	0	1	0	3.73397	0	97.8	15012.1	467.626	3.115	918.688	1049.79	0.203117	77.12	9.65	5.58	0.45	0.3	1.54	10.45	915.28	0.35	5.26	99.61	99.74	100	19418	739	34507	0.788	601.874	28.86	61.31	7	0	0	0	0	0	1
Barra do Chapéu	350535	-24.4438	-49.0853	2008	VERAO	1	0	0	1	0	0.52631	0	29.35	40568.1	24126.6	59.4719	35.3127	49.7477	0.550475	71.72	8.33	12.26	0.54	11.7	26.79	58.46	370.97	0.53	5.35	80.2	97.48	99.53	2313	3700	1544	0.66	487.354	27	63.86	7	0	0	0	0	0	1
Barra do Turvo	350540	-24.8887	-48.427	2008	VERAO	1	0	0	1	0	0.799398	0	39.7	100767	72033.1	71.4848	92.5157	96.1772	0.488475	72.53	9.77	17.1	0.5	10.59	25.8	51.15	390.88	0.45	3.39	59.86	100	85.04	3033	4555	3174	0.641	744.958	26.5	76.67	7	0	0	0	0	0	1
Barretos	350550	-20.5142	-48.652	2008	VERAO	1	0	0	1	2	11.5687	0.17288	96.65	156616	19156.6	12.2315	2705.73	3303.12	0.400808	77.5	9.56	4.01	0.48	0.64	2.94	12.92	917	0.41	5.5	99.61	99.59	99.94	60621	3415	108686	0.789	687.108	29.37	59.09	7	0	0	0	0	0	1
Barrinha	350560	-21.2325	-48.0951	2008	VERAO	1	0	0	1	1	2.75541	0.362922	98.75	14602.5	343.635	2.35326	397.704	523.793	0.34205	74.74	5.01	8.41	0.4	1.02	3.8	16.74	668.32	0.28	6.23	99.45	99.87	99.81	14784	316	28180	0.725	677.883	28.83	57.41	7	0	0	0	0	0	1
Barueri	350570	-23.5053	-46.8773	2008	VERAO	1	0	0	1	3	23.4084	0.128159	100	6570.1	567.041	8.63064	4692.42	4799.04	0.177475	76.96	4.4	4.04	0.61	1.54	5.65	19.19	1095.84	0.67	8.66	99.45	99.92	100	126179	0	240749	0.786	687.398	25.48	76.85	7	0	0	0	0	0	1
Bastos	350580	-21.9502	-50.744	2008	VERAO	1	0	0	1	1	2.12144	0.471378	85.03	17091.2	1417.1	8.29141	483.075	512.404	0.377025	75.86	8.73	6.84	0.41	1.28	3.94	18.53	609.76	0.29	5.68	99.42	99.73	99.86	10713	2837	17608	0.751	597.154	29.59	58.82	7	0	0	0	0	0	1
Batatais	350590	-20.8678	-47.5748	2008	VERAO	1	0	0	1	3	5.81881	0.515569	89.43	84952.6	11078.7	13.041	1596.37	1759.01	0.451917	75.41	9.67	4.98	0.5	0.96	3.88	13.78	941.79	0.45	4.96	99.74	99.8	99.93	29749	6531	49945	0.761	732.821	26.69	57.41	7	0	0	0	0	0	1
Bauru	350600	-22.254	-49.1261	2008	VERAO	1	0	0	1	7	35.3002	0.198299	98.31	66768.4	9898.88	14.8257	8225.16	8750.52	0.45235	76.26	9.12	3.08	0.55	1.08	3.71	12.95	1163.86	0.55	5.64	99.58	99.46	99.9	186013	5753	338184	0.801	536.55	29.2	61.31	7	0	0	0	0	0	1
Bebedouro	350610	-20.9405	-48.5107	2008	VERAO	1	0	0	1	12	7.84179	1.53026	94.7	68319.2	9407.63	13.7701	2136.98	2307.43	0.284008	76.16	9.47	4.82	0.51	0.59	3.7	15.67	881.64	0.45	6.87	98.3	99.74	99.94	40741	3532	71503	0.78	705.388	29.1	59.09	7	0	0	0	0	0	1
Bento de Abreu	350620	-21.3318	-50.862	2008	VERAO	1	0	0	1	1	0.273207	3.66023	89.85	30168.7	1534.23	5.0855	99.9852	107.245	0.410567	74.17	8.94	7.87	0.38	1.29	3.09	14.38	647.1	0.25	13.61	99.88	100	99.65	1452	230	2444	0.744	609.797	29.71	58.23	7	0	0	0	0	0	1
Bernardino de Campos	350630	-23.0308	-49.4919	2008	VERAO	1	0	0	1	0	1.14219	0	88.93	24415.8	2349.01	9.62085	300.036	327.157	0.378117	75.26	12.78	6.19	0.45	0.2	4.42	19.81	676.6	0.35	4.73	99.31	100	99.91	5416	1117	9658	0.734	571.095	28.35	62.88	7	0	0	0	0	0	1
Bertioga	350635	-23.7597	-46.0301	2008	VERAO	1	0	0	1	0	4.42906	0	98.2	49154.6	28718	58.4238	2663.02	2820.5	0.472875	74.03	4.78	5.46	0.48	1.44	5.64	20.73	736.03	0.41	6.8	90.88	99.56	99.6	25443	778	46867	0.73	1209.51	28.51	76.58	7	0	0	0	0	0	1
Bilac	350640	-21.4278	-50.4793	2008	VERAO	1	0	0	1	0	0.737342	0	90.73	15802.5	527.405	3.33748	222.796	241.556	0.424567	75.7	11.54	7.76	0.43	0.85	1.43	8.5	816.06	0.31	3.27	99.71	99.49	100	4121	567	6481	0.768	640.933	29.62	61.92	7	0	0	0	0	0	1
Birigui	350650	-21.2616	-50.351	2008	VERAO	1	0	0	1	3	11.106	0.270124	96.76	53003.1	1885.16	3.5567	2763.85	3072.37	0.354717	77.14	8.59	4.5	0.42	0.35	2.24	9.91	812.51	0.31	3.25	99.46	99.69	99.98	62346	3241	105487	0.78	658.015	29.81	61.92	7	0	0	0	0	0	1
Biritiba-Mirim	350660	-23.6242	-46.0213	2008	VERAO	1	0	0	1	0	2.83527	0	85.11	31740.6	20233.4	63.7461	806.665	828.26	0.547917	72.7	7.55	8.79	0.53	1.08	9.77	29.18	662.23	0.5	7.54	97.9	97.03	99.32	14370	4050	24525	0.712	845.58	24.47	76.58	7	0	0	0	0	0	1
Boa Esperança do Sul	350670	-21.935	-48.4636	2008	VERAO	1	0	0	1	2	1.37109	1.45869	88.33	69074.8	11760.9	17.0263	251.714	280.865	0.435042	73.63	7.06	10.63	0.44	2.06	8.69	23.11	593.36	0.34	5.48	99.01	100	99.38	6985	1461	12184	0.681	645.436	28.86	58.76	7	0	0	0	0	0	1
Bocaina	350680	-22.1054	-48.5291	2008	VERAO	1	0	0	1	0	1.1024	0	91.41	36392.6	6076.59	16.6973	418.22	472.563	0.395067	75.41	8.75	6.37	0.42	0.03	1.31	10.52	805.99	0.3	3.62	99.31	98.76	100	6269	853	10006	0.742	620.955	28.79	61.31	7	0	0	0	0	0	1
Bofete	350690	-23.129	-48.2859	2008	VERAO	1	0	0	1	1	0.964916	1.03636	64.89	65354.1	18299.3	28.0002	162.563	167.588	0.545075	74.23	9.9	8.12	0.46	2.45	8.21	25.04	622.11	0.37	4.8	95.39	99.55	99.49	4795	3486	6132	0.705	580.478	27.47	62.11	7	0	0	0	0	0	1
Boituva	350700	-23.2876	-47.675	2008	VERAO	1	0	0	1	0	4.68413	0	93.47	24895.4	2266.72	9.10496	2117.59	2375.15	0.185275	76.67	6.55	4.93	0.49	0.94	4.2	14.51	889.51	0.43	7.79	98.38	99.35	100	26343	2866	45448	0.78	559.902	26.97	62.11	7	0	0	0	0	0	1
Bom Jesus dos Perdões	350710	-23.1725	-46.479	2008	VERAO	1	0	0	1	0	1.89355	0	86.36	10836.6	5769.77	53.2433	684.974	744.698	0.427767	73.1	6.78	6.35	0.41	1.64	4.18	16.67	688.02	0.31	4.41	97.91	100	99.92	9325	2332	17376	0.713	692.442	24.21	72.67	7	0	0	0	0	0	1
Bom Sucesso de Itararé	350715	-24.3159	-49.1646	2008	VERAO	1	0	0	1	0	0.344595	0	66.09	13357.8	7316.03	54.7697	35.7628	43.6828	0.370292	71.49	5.46	11.33	0.44	6.02	21.85	52.47	344.32	0.35	10.85	76.19	99.86	98.66	1597	1141	2430	0.66	529.041	25.24	63.86	7	0	0	0	0	0	1
Borá	350720	-22.2442	-50.5021	2008	VERAO	1	0	0	1	0	0.083643	0	77.56	11895.1	1123.46	9.44472	36.8946	41.7045	0.40385	76.77	7.58	9.58	0.4	1.86	2.86	9.41	670.27	0.3	2.1	98.74	100	100	432	178	627	0.746	572.724	29.55	58.82	7	0	0	0	0	0	1
Boracéia	350730	-22.1701	-48.7883	2008	VERAO	1	0	0	1	0	0.432878	0	89.03	12211	724.108	5.92997	90.7269	120.084	0.379425	76.93	8.81	7.64	0.38	0	2.45	13.59	719.42	0.25	4.7	99.12	98.4	100	2312	441	3827	0.754	570.049	29.06	61.31	7	0	0	0	0	0	1
Borborema	350740	-21.6108	-49.072	2008	VERAO	1	0	0	1	2	1.51542	1.31977	88.25	55225.6	3874.42	7.01563	374.321	404.044	0.351708	74.83	10.31	8.16	0.42	1	4.54	18.5	664.64	0.31	4.31	98.87	100	100	8110	1434	13095	0.73	633.504	29.84	61.31	7	0	0	0	0	0	1
Borebi	350745	-22.6807	-48.9923	2008	VERAO	1	0	0	1	0	0.226221	0	84.41	34798.9	4827.88	13.8737	59.5539	66.0055	0.39835	75.73	7.76	9.25	0.39	1.38	6.63	21.32	529.08	0.27	7.1	94.29	99.75	96.09	1138	293	2000	0.705	548.033	27.95	62.88	7	0	0	0	0	0	1
Botucatu	350750	-22.8634	-48.4683	2008	VERAO	1	0	0	1	2	12.8933	0.15512	95.97	148264	27948.8	18.8507	4030.59	4498.74	0.214692	77.13	9.36	4.11	0.54	0.74	3.3	14.34	1089.1	0.52	6.57	98.85	99.69	99.78	65225	4650	122678	0.8	623.456	27.17	62.11	7	0	0	0	0	0	1
Bragança Paulista	350760	-22.9384	-46.5559	2008	VERAO	1	0	0	1	9	14.867	0.605367	94.93	51258.4	9590.8	18.7107	3250.25	3770.93	0.177217	76.67	8.61	4.37	0.52	0.7	3.22	13.93	974.08	0.46	5.71	97.92	99.51	99.96	77534	4489	142255	0.776	664.825	25.38	66.35	7	0	0	0	0	0	1
Braúna	350770	-21.5531	-50.3394	2008	VERAO	1	0	0	1	0	0.522183	0	85.69	19517.6	923.098	4.72957	137.654	146.653	0.40145	74.77	12.27	8.97	0.43	0.33	1.58	14.08	726.71	0.32	3.81	96.91	99.72	99.94	2636	631	4390	0.737	632.571	29.41	58.88	7	0	0	0	0	0	1
Brejo Alegre	350775	-21.1766	-50.2098	2008	VERAO	1	0	0	1	0	0.264066	0	80.55	10568.9	285.385	2.70024	144.697	156.555	0.35575	74.54	9.06	11.7	0.39	0.96	2.01	11.43	631.02	0.28	4.98	88.16	100	99.49	1364	463	2110	0.71	642.006	29.95	61.92	7	0	0	0	0	0	1
Brodowski	350780	-21.0495	-47.6278	2008	VERAO	1	0	0	1	1	2.1196	0.471788	96.39	27845.8	2710.99	9.73573	735.176	801.145	0.3939	76.81	8.83	4.14	0.44	0	3.8	12.33	787.91	0.33	1.91	99.61	99.67	100	11602	510	20597	0.755	699.394	28.01	57.41	7	0	0	0	0	0	1
Brotas	350790	-22.2733	-48.0812	2008	VERAO	1	0	0	1	5	2.19391	2.27903	85.67	110137	21496	19.5174	816.506	884.376	0.459658	73.9	9.08	6.52	0.41	0.78	3.34	14.62	722.76	0.3	5.15	98.23	99.21	99.96	11554	2981	18599	0.74	658.941	27.37	58.76	7	0	0	0	0	0	1
Buri	350800	-23.7521	-48.5754	2008	VERAO	1	0	0	1	0	1.84742	0	79.94	119591	27311.8	22.8377	352.07	415.432	0.369483	72.94	7.11	9.31	0.5	4.69	18.74	48.93	435.15	0.45	4.22	96.24	98.83	99.7	7385	3571	14992	0.667	523.876	27.59	63.86	7	0	0	0	0	0	1
Buritama	350810	-21.0491	-50.2002	2008	VERAO	1	0	0	1	0	1.60162	0	93.67	32692.1	2093.57	6.40389	424.175	483.423	0.356825	75.31	9.7	8.71	0.44	0.38	4.57	16.47	779.78	0.35	6.69	98.48	99.81	100	8110	892	14526	0.763	646.819	29.93	61.92	7	0	0	0	0	0	1
Buritizal	350820	-20.2093	-47.6929	2008	VERAO	1	0	0	1	1	0.422644	2.36606	80.67	26642	4259.98	15.9897	212.687	228.063	0.381183	74.79	10.39	5.8	0.46	0.44	5.19	17.66	817.16	0.38	4.14	98.18	100	99.82	2135	747	3306	0.735	766.786	26.5	60.56	7	0	0	0	0	0	1
Cabrália Paulista	350830	-22.4895	-49.373	2008	VERAO	1	0	0	1	0	0.453343	0	86.09	23997.4	3392.49	14.1369	128.143	137.083	0.374917	73.68	8.29	9.67	0.4	0.58	7.01	30.22	507.41	0.27	3.33	97.17	100	97.03	2102	588	3777	0.694	574.883	29.06	61.31	7	0	0	0	0	0	1
Cabreúva	350840	-23.3013	-47.0802	2008	VERAO	1	0	0	1	0	4.00813	0	83	26023.4	13038.3	50.1024	1415.61	1634.78	0.512292	74.67	5.24	6.22	0.42	1.12	4.5	16.33	694.03	0.3	7.15	98.56	99.77	99.75	22315	6343	35261	0.738	648.904	24.36	66.35	7	0	0	0	0	0	1
Caçapava	350850	-23.1037	-45.7133	2008	VERAO	1	0	0	1	4	8.58025	0.466187	85.83	36899	5834.63	15.8124	3464.8	3746.15	0.188833	76.5	7.64	4.16	0.5	0.97	5.17	18.06	871.87	0.44	8.25	99.45	99.75	99.91	40910	12235	72517	0.788	675.291	27.47	72.67	7	0	0	0	0	0	1
Cachoeira Paulista	350860	-22.7024	-44.9917	2008	VERAO	1	0	0	1	3	3.06641	0.978344	81.02	28799	3628.62	12.5998	676.405	695.996	0.416033	75.19	8.71	4.18	0.52	1.2	7.63	25.48	764.6	0.48	8.7	98.18	99.64	99.8	14130	5519	24572	0.764	759.475	28.62	77.23	7	0	0	0	0	0	1
Caconde	350870	-21.5395	-46.617	2008	VERAO	1	0	0	1	0	1.92807	0	66.98	46821.5	9895.23	21.1339	255.176	286.168	0.395133	76.45	9.9	7.79	0.5	1.17	9	30.16	627	0.43	5.55	92.22	99.58	99.86	9760	5899	12639	0.72	742.653	27.09	60.51	7	0	0	0	0	0	1
Cafelândia	350880	-21.7311	-49.5487	2008	VERAO	1	0	0	1	0	1.73031	0	85.86	92028	8383.73	9.10997	444.254	479.683	0.362458	77.01	10.74	7.1	0.46	1.14	5.8	22.18	680.71	0.37	6.07	95.5	99.83	99.86	8190	2181	14426	0.742	586.08	29.78	58.88	7	0	0	0	0	0	1
Caiabu	350890	-21.9498	-51.2239	2008	VERAO	1	0	0	1	0	0.431912	0	80.18	25335.2	1202.23	4.74529	76.5795	79.3198	0.4067	74.37	11.37	12.48	0.37	1.3	5.09	19.55	559.13	0.26	7.3	98.78	97.11	100	1870	757	3315	0.729	556.705	30.09	58.82	7	0	0	0	0	0	1
Caieiras	350900	-23.3759	-46.7452	2008	VERAO	1	0	0	1	1	8.43412	0.118566	96.77	9764.2	6114.11	62.6176	1585.19	1748.25	0.299117	76.68	4.91	3.93	0.47	1.01	5.08	17.67	800.15	0.39	8.87	97.43	99.9	99.93	46706	2143	84386	0.781	677.538	25.05	66.35	7	0	0	0	0	0	1
Caiuá	350910	-21.8015	-51.9866	2008	VERAO	1	0	0	1	0	0.517629	0	39	55115.9	2631.21	4.77395	112.602	122.496	0.355292	73.13	9.82	11.71	0.45	4.02	13.35	33.56	500.47	0.37	6.17	72.38	99.36	99.49	1988	3109	1930	0.697	518.858	30.61	57.88	7	0	0	0	0	0	1
Cajamar	350920	-23.3514	-46.872	2008	VERAO	1	0	0	1	0	6.13728	0	97.57	13138.6	7754.68	59.0221	1719.7	2395.57	0.496925	73.59	4.38	5.19	0.43	3.14	7.21	20.93	676.5	0.36	8.47	96.75	99.32	99.77	31053	1291	62823	0.728	662.839	25.06	66.35	7	0	0	0	0	0	1
Cajati	350925	-24.772	-48.195	2008	VERAO	1	0	0	1	0	2.85971	0	72.22	45443.6	24539.3	53.9994	562.883	608.463	0.519233	74.89	7.37	9.94	0.47	5.14	14.4	38.28	481.48	0.41	9.59	90.63	99.42	98.93	11948	7652	20720	0.694	826.698	30	76.67	7	0	0	0	0	0	1
Cajobi	350930	-20.8737	-48.8388	2008	VERAO	1	0	0	1	2	1.01999	1.96081	92.73	17692.9	1970.47	11.1371	197.383	214.953	0.329192	74.32	9.92	7.82	0.4	0	2.77	15.13	679.75	0.29	4.85	99.42	99.9	99.94	5377	635	9133	0.734	703.104	29.51	59.09	7	0	0	0	0	0	1
Cajuru	350940	-21.276	-47.3103	2008	VERAO	1	0	0	1	2	2.35933	0.847699	88.69	66008.8	16206.1	24.5514	561.719	626.311	0.258408	74.52	8.87	5.97	0.4	1.75	4.61	19.65	597.11	0.28	3.78	98.17	99.95	100	11917	2576	20795	0.713	712.25	27.53	62.2	7	0	0	0	0	0	1
Campina do Monte Alegre	350945	-23.607	-48.4421	2008	VERAO	1	0	0	1	0	0.565887	0	83.07	18503.1	2115.47	11.4331	101.804	123.806	0.413058	75.77	8.73	8.28	0.53	2.15	11.03	36	575.66	0.49	9.49	97.57	99.35	99.87	2512	857	4710	0.717	540.87	27.75	71.73	7	0	0	0	0	0	1
Campinas	350950	-22.8838	-47.0438	2008	VERAO	1	0	0	1	7	110.383	0.0634154	98.23	79457.1	5994.79	7.54469	25517.2	26791.9	0.247925	76.59	8.47	3.26	0.56	1.06	3.16	11.39	1390.83	0.56	6.25	99.42	99.81	99.98	584513	18573	1061540	0.805	651.061	27.39	66.35	7	0	0	0	0	0	1
Campo Limpo Paulista	350960	-23.2179	-46.7601	2008	VERAO	1	0	0	1	8	7.33656	1.09043	99.24	7940.3	2038.86	25.6773	1955.66	2074.46	0.284283	75.4	5.93	4.22	0.43	1.19	3.64	15.35	767.85	0.32	8.87	99.49	99.75	99.94	39778	0	74074	0.769	661.807	25.19	66.35	7	0	0	0	0	0	1
Campos do Jordão	350970	-22.7017	-45.5331	2008	VERAO	1	0	0	1	0	4.75793	0	99.32	29052	20223.7	69.612	994.106	1030.71	0.357433	76.1	5.86	4.41	0.59	1.63	5.41	20.91	911.4	0.65	3.72	92.06	99.35	100	26094	298	47491	0.749	865.521	22.44	72.67	7	0	0	0	0	0	1
Campos Novos Paulista	350980	-22.6109	-50.0103	2008	VERAO	1	0	0	1	0	0.468785	0	76.31	48419.9	3674.48	7.58878	99.3149	104.773	0.3799	74.41	10.09	9.98	0.43	1.77	9.24	30.41	516.26	0.31	4.67	97.58	100	99.7	2023	1011	3528	0.706	531.156	29.21	61.71	7	0	0	0	0	0	1
Cananéia	350990	-25.0188	-48.0086	2008	VERAO	1	0	0	1	0	1.24924	0	84.44	123736	72610.9	58.6822	411.977	420.748	-0.3	76.07	8.78	7.42	0.49	5.67	13.88	34.09	540.54	0.42	5.18	90.61	99.05	97.87	5489	1790	10436	0.72	1042.79	29.74	76.67	7	0	0	0	0	0	1
Canas	350995	-22.7301	-45.0414	2008	VERAO	1	0	0	1	0	0.427743	0	91.24	5326.1	601.759	11.2983	265.172	278.971	0.370792	72.83	6.25	6.15	0.43	2.19	15.21	38.69	444.72	0.32	11.57	99.09	100	98.8	2040	315	4070	0.704	763.105	28.62	77.23	7	0	0	0	0	0	1
Cândido Mota	351000	-22.8087	-50.4217	2008	VERAO	1	0	0	1	0	3.11788	0	93.11	59581.1	2047.03	3.43571	684.155	759.25	0.354992	75.71	9.9	6.94	0.41	0.74	5.38	20.17	627.55	0.3	6.4	99.68	99.98	99.89	14018	1788	28096	0.747	524.681	29.62	61.71	7	0	0	0	0	0	1
Cândido Rodrigues	351010	-21.3428	-48.6286	2008	VERAO	1	0	0	1	0	0.291485	0	79.32	7089.2	564.585	7.96401	94.0206	104.616	0.324383	76.79	13.57	8.62	0.48	0.21	1.97	10.37	837.17	0.42	2.28	99.65	99.71	100	1398	515	2153	0.789	665.614	29.11	59.09	7	0	0	0	0	0	1
Canitar	351015	-23.0187	-49.7919	2008	VERAO	1	0	0	1	3	0.419598	7.1497	89.49	5745.9	123.671	2.15233	146.524	185.445	0.227342	72.46	6.04	10.35	0.4	2.06	7.22	28.89	480.52	0.27	6.74	99.1	100	100	2016	231	4138	0.68	559.217	29.51	61.71	7	0	0	0	0	0	1
Capão Bonito	351020	-24.0392	-48.2898	2008	VERAO	1	0	0	1	0	4.70324	0	80.67	164023	67744.6	41.3019	920.819	966.003	0.504217	74.55	7.78	9.06	0.5	4.62	14.66	37.57	534.75	0.45	7.46	97.03	99.45	99.58	22079	8354	37824	0.721	554.142	26.95	71.73	7	0	0	0	0	0	1
Capela do Alto	351030	-23.4674	-47.731	2008	VERAO	1	0	0	1	0	1.72585	0	81.05	16989	2536.97	14.933	736.195	785.492	0.308333	74.36	6.68	7	0.4	1.59	7.03	25.86	526.28	0.28	5.61	98.78	99.93	99.82	8767	3010	14522	0.699	533.817	26.69	62.11	7	0	0	0	0	0	1
Capivari	351040	-22.9807	-47.478	2008	VERAO	1	0	0	1	0	4.8424	0	91.33	32287.8	2475.37	7.66659	1747.94	1869.98	0.353408	75.89	7.39	5	0.46	0.44	2.91	14.5	820.46	0.37	5.32	95.85	99.26	99.85	26249	2672	45904	0.75	585.47	27.64	66.35	7	0	0	0	0	0	1
Caraguatatuba	351050	-23.6397	-45.4881	2008	VERAO	1	0	0	1	0	9.91078	0	95.33	48494.7	35773.4	73.7676	3486.76	3912.87	0.508242	75.68	7.36	4.7	0.5	1.67	6.41	21.63	773.99	0.45	6.75	97.8	99.73	99.62	50894	4167	96673	0.759	924.697	29.26	75.88	7	0	0	0	0	0	1
Carapicuíba	351060	-23.55	-46.8419	2008	VERAO	1	0	0	1	1	36.5222	0.0273806	100	3454.6	184.593	5.34339	2904.9	3043.19	0.12095	75.52	4.9	4.36	0.46	1.77	6.12	20.1	712.78	0.38	8.63	98.35	99.51	99.93	182833	0	369584	0.749	690.154	25.37	76.85	7	0	0	0	0	0	1
Cardoso	351070	-20.0672	-49.9476	2008	VERAO	1	0	0	1	2	1.2575	1.59046	90.15	63924.8	5426.28	8.48853	330.498	371.119	0.354875	76.18	11.88	9.11	0.42	1.72	6.96	20.99	605.99	0.32	5.31	99.64	98.62	100	5520	1075	10730	0.722	685.932	30.31	60.81	7	0	0	0	0	0	1
Casa Branca	351080	-21.8005	-47.0881	2008	VERAO	1	0	0	1	4	2.98019	1.3422	81.57	86422.5	17868.9	20.6763	1081.79	1116.39	0.377633	75.08	9.05	5.02	0.49	1.19	5.86	24	737.96	0.42	6.28	99.59	99.63	99.53	12492	5153	23154	0.73	649.391	28.27	60.51	7	0	0	0	0	0	1
Cássia dos Coqueiros	351090	-21.2633	-47.1441	2008	VERAO	1	0	0	1	0	0.283934	0	65.48	19168.3	4521.48	23.5883	59.8326	63.1707	0.449742	76.81	11.28	10.11	0.43	0.53	7.85	27.24	551.4	0.31	3.48	96.77	100	100	1510	839	1795	0.734	729.831	26.31	62.2	7	0	0	0	0	0	1
Castilho	351100	-20.8976	-51.5703	2008	VERAO	1	0	0	1	2	1.81548	1.10164	76.28	106532	8543.15	8.01934	395.687	458.021	0.291567	74.63	8.8	8.67	0.46	5.66	12.17	30.43	579.36	0.41	7.3	91.19	99.72	98.4	8445	4417	13586	0.731	585.333	30.55	57.04	7	0	0	0	0	0	1
Catanduva	351110	-21.1338	-48.9637	2008	VERAO	1	0	0	1	7	11.814	0.59252	98.99	29059.6	1906.04	6.55907	3109.11	3382	0.16905	76.2	10.73	4.67	0.46	0.62	2.35	9.28	945.05	0.36	4.75	98.88	99.76	99.88	61140	906	111914	0.785	681.234	29.79	59.09	7	0	0	0	0	0	1
Catiguá	351120	-21.0628	-49.0528	2008	VERAO	1	0	0	1	0	0.736403	0	91.82	14839.3	980.759	6.6092	145.085	169.906	0.299658	76.12	8.45	9.05	0.43	0.17	1.92	11.56	771.78	0.31	3.36	99.69	99.65	100	3545	558	6569	0.751	660.087	29.59	59.09	7	0	0	0	0	0	1
Cedral	351130	-20.9139	-49.2639	2008	VERAO	1	0	0	1	1	0.832849	1.2007	77.73	19783.8	1224.68	6.1903	336.382	431.079	0.323892	77.3	12.61	6.31	0.42	1.06	2.77	11.89	845.41	0.3	4.44	94.68	99.28	99.88	4225	1665	6307	0.766	674.843	29.48	59.09	7	0	0	0	0	0	1
Cerqueira César	351140	-23.0593	-49.1438	2008	VERAO	1	0	0	1	0	1.77067	0	88.63	51162.1	5723.54	11.1871	538.503	596.211	0.23865	74.23	9.27	6.67	0.43	0.68	5.64	19.45	665.36	0.32	4.71	98.84	100	99.74	8449	1816	15716	0.729	520.121	27.94	62.88	7	0	0	0	0	0	1
Cerquilho	351150	-23.1871	-47.7571	2008	VERAO	1	0	0	1	2	3.91878	0.510362	94.32	12780.3	539.861	4.22416	1413.39	1513.7	0.445675	76.21	7.81	3.56	0.42	0.21	1.15	7.85	894.52	0.3	4.06	98.51	99.44	100	22873	2050	37567	0.782	556.963	27.43	62.11	7	0	0	0	0	0	1
Cesário Lange	351160	-23.2165	-47.9039	2008	VERAO	1	0	0	1	0	1.56288	0	67.63	19039.2	1112.97	5.8457	483.417	525.238	0.381425	73.23	7.72	5.45	0.43	0.75	3.82	17.2	684.95	0.33	4.21	98.25	99.43	99.91	8310	5048	10492	0.706	559.288	27.36	62.11	7	0	0	0	0	0	1
Charqueada	351170	-22.5302	-47.7462	2008	VERAO	1	0	0	1	1	1.51559	0.659808	90.52	17584.6	1742.93	9.9117	695.817	726.013	0.3889	74.18	7.81	7.03	0.4	0.76	2.72	14.66	705.01	0.28	6.2	99.75	99.28	99.96	7684	1399	13686	0.736	666.776	28.08	62.11	7	0	0	0	0	0	1
Chavantes	355720	-23.0463	-49.7265	2008	VERAO	1	0	0	1	0	1.25601	0	90.76	18873.2	1209.05	6.40618	280.603	339.463	0.318233	74.66	9.08	8.8	0.47	0.47	4.21	20.76	677.3	0.38	6.6	99.27	100	99.77	5556	975	11139	0.729	565.24	29.37	61.71	7	0	0	0	0	0	1
Clementina	351190	-21.5703	-50.4601	2008	VERAO	1	0	0	1	0	0.694715	0	94.92	16859	517.675	3.07062	228.717	256.786	0.347258	74.25	7.49	9.14	0.37	0.54	3.34	15.14	640.87	0.24	4.73	99.81	99.67	100	3813	331	6734	0.725	630.899	29.62	58.88	7	0	0	0	0	0	1
Colina	351200	-20.7462	-48.5889	2008	VERAO	1	0	0	1	3	1.80104	1.6657	92.26	42230.3	4415.24	10.4551	633.229	740.941	0.253217	75.71	9.15	6.2	0.46	0.91	4.36	20.31	706.69	0.36	7.63	99.4	99.78	99.98	9153	1148	16223	0.757	685.835	28.95	59.09	7	0	0	0	0	0	1
Colômbia	351210	-20.2669	-48.7217	2008	VERAO	1	0	0	1	1	0.616537	1.62196	71.59	72864.8	9360.91	12.847	212.266	256.72	0.283483	73.13	7.22	9.95	0.4	1.35	5.04	20.54	582.53	0.29	8.05	98.95	98.73	99.61	3114	1662	4332	0.71	737.491	29.5	61.08	7	0	0	0	0	0	1
Conchal	351220	-22.3693	-47.1411	2008	VERAO	1	0	0	1	0	2.51247	0	93.27	18279.3	4612.91	25.2357	632.706	715.394	0.341908	74.64	6.89	9.63	0.43	1.72	6.76	21.23	617.76	0.34	4.72	99.55	100	100	12566	1390	23839	0.708	680.363	27.88	60.51	7	0	0	0	0	0	1
Conchas	351230	-22.9656	-48.0471	2008	VERAO	1	0	0	1	3	1.68452	1.78093	79.77	46612	4403.95	9.44811	370.935	391.381	0.509283	75.19	10.6	5.63	0.49	1.01	4.51	20.59	730.42	0.41	5.96	94.91	99.54	100	7906	3091	13197	0.736	566.899	28.35	62.11	7	0	0	0	0	0	1
Cordeirópolis	351240	-22.4796	-47.4147	2008	VERAO	1	0	0	1	0	2.11247	0	89.81	13757.9	804.639	5.84856	759.458	934.588	0.350917	76.45	7.93	4.78	0.44	0.7	3.05	13.34	873.87	0.34	7.97	97.83	99.88	100	11492	2146	18934	0.758	638.221	27.33	60.51	7	0	0	0	0	0	1
Coroados	351250	-21.3756	-50.3034	2008	VERAO	1	0	0	1	0	0.531365	0	79.33	24682.5	1181.78	4.78791	169.9	178.907	0.345242	73.96	8.53	6.84	0.39	0.44	3.34	14.91	638.21	0.26	4.03	98.06	100	99.94	3033	996	4242	0.719	640.471	29.64	61.92	7	0	0	0	0	0	1
Coronel Macedo	351260	-23.6301	-49.3069	2008	VERAO	1	0	0	1	0	0.531705	0	76.13	30383	2852.05	9.38699	86.2635	95.4562	0.4228	73.64	9.14	12.67	0.45	4.13	13.91	39.49	465.29	0.36	7.8	99.02	100	99.73	2197	1136	3865	0.69	483.259	28.15	63.86	7	0	0	0	0	0	1
Corumbataí	351270	-22.2364	-47.6111	2008	VERAO	1	0	0	1	0	0.402306	0	52.07	27862.2	5361.92	19.2444	89.3005	94.0266	0.430517	75.43	8.96	7.03	0.48	1.04	5.24	19.22	741.32	0.4	4.19	95.47	99.71	99.75	2075	1781	2093	0.754	666.623	28.13	58.76	7	0	0	0	0	0	1
Cosmópolis	351280	-22.6516	-47.1864	2008	VERAO	1	0	0	1	0	5.7316	0	92.98	15466.5	1269.87	8.21047	1489.59	1575.73	0.167892	77.57	6.21	4.83	0.42	1.03	2.83	13.18	829.25	0.32	11.01	98.99	100	100	29305	4193	54634	0.769	655.148	27.67	66.35	7	0	0	0	0	0	1
Cosmorama	351290	-20.4425	-49.7746	2008	VERAO	1	0	0	1	0	0.789653	0	66.13	44168	4217.61	9.54903	199.819	236.98	0.271158	75.96	13.43	9.08	0.4	1.38	3.62	17.66	643.1	0.29	3.19	98.13	99.75	100	3630	2269	4945	0.722	671.731	29.83	60.81	7	0	0	0	0	0	1
Cotia	351300	-23.6752	-46.9605	2008	VERAO	1	0	0	1	0	19.2833	0	100	32399.4	18303.8	56.4944	5059.36	5966.13	0.46535	76.05	5.02	4.42	0.57	1.43	4.72	16.83	1085.66	0.58	7.4	99.03	98.8	99.82	109117	0	201150	0.78	716.675	23.72	76.85	7	0	0	0	0	0	1
Cravinhos	351310	-21.3397	-47.7446	2008	VERAO	1	0	0	1	0	3.20277	0	96.7	31142.3	2197.04	7.05483	711.311	904.691	0.128408	76.44	7.73	6.38	0.42	1.08	2.46	13.94	784.4	0.32	4.12	99.58	100	99.85	16974	789	30902	0.756	675.241	27.86	57.41	7	0	0	0	0	0	1
Cristais Paulista	351320	-20.3713	-47.4009	2008	VERAO	1	0	0	1	0	0.767253	0	69.51	38523	5940.09	15.4196	193.356	218.197	0.491008	73.11	7.84	8	0.48	0.19	5.54	19.87	721.31	0.4	4.08	97.1	100	100	4076	2060	5528	0.734	758.097	26.06	62.11	7	0	0	0	0	0	1
Cruzália	351330	-22.738	-50.7691	2008	VERAO	1	0	0	1	0	0.248503	0	64.91	14933	228.711	1.53158	61.2151	67.9066	0.490375	76.18	10.82	7.63	0.43	1.23	7.83	22.05	614.17	0.34	5.03	99.36	100	99.83	1165	764	1510	0.774	569.443	30.36	58.97	7	0	0	0	0	0	1
Cruzeiro	351340	-22.5514	-45.0063	2008	VERAO	1	0	0	1	0	7.90287	0	97.11	30569.9	10425.4	34.1034	1445.7	1511.45	0.440533	77.28	8.38	2.86	0.53	2.84	6.44	22.57	809.24	0.52	10.08	98.56	99.46	99.77	37608	1963	75076	0.788	790.767	28.57	77.23	7	0	0	0	0	0	1
Cubatão	351350	-23.8659	-46.4082	2008	VERAO	1	0	0	1	0	11.7655	0	99.68	14287.9	8639.55	60.4676	2363.54	2551.74	0.495317	74.23	5.11	5.32	0.45	2.36	7.29	21.95	689.21	0.37	13.19	87.94	98.66	99.99	58273	0	118720	0.737	1126.82	28.41	76.58	7	0	0	0	0	0	1
Cunha	351360	-23.0529	-44.9421	2008	VERAO	1	0	0	1	0	2.31182	0	53.71	140725	46309.3	32.9076	437.572	446.557	0.385492	74.54	9.55	10.45	0.54	3.96	17.12	42.8	525.19	0.51	5.09	85.51	98.39	99.9	11112	9699	12167	0.684	761.979	25.64	77.23	7	0	0	0	0	0	1
Descalvado	351370	-21.8812	-47.6546	2008	VERAO	1	0	0	1	1	3.22278	0.310291	87.95	75370.6	15013.5	19.9196	829.047	925.604	0.454917	76.92	9.94	5.5	0.45	0.91	5.24	14.96	798.74	0.36	6.63	98.14	99.92	99.69	16366	3344	27712	0.76	675.137	27.79	58.76	7	0	0	0	0	0	1
Diadema	351380	-23.6972	-46.6114	2008	VERAO	1	0	0	1	0	38.0935	0	100	3073.2	216.035	7.02963	2720.02	2727.81	0.0974583	75.65	4.78	4.36	0.43	1.44	5.51	18.67	694.55	0.33	8.96	99.52	99.52	99.99	205249	0	386089	0.757	734.44	25.62	76.85	7	0	0	0	0	0	1
Dirce Reis	351385	-20.4485	-50.6281	2008	VERAO	1	0	0	1	0	0.182956	0	73.76	8813.3	894.014	10.1439	28.5232	32.7179	0.322525	75.54	13.74	13.9	0.37	2.06	3.74	17.33	570.51	0.25	5.32	100	99.68	99.81	869	410	1279	0.741	658.896	30.21	61.5	7	0	0	0	0	0	1
Divinolândia	351390	-21.6617	-46.6974	2008	VERAO	1	0	0	1	0	1.21331	0	64.4	22374.9	3997.84	17.8675	176.371	192.602	0.493142	75.97	10.71	6.32	0.48	0.67	5.51	22.52	707.97	0.4	2.86	94.47	100	99.77	6292	3708	7500	0.734	789.726	25.38	60.51	7	0	0	0	0	0	1
Dobrada	351400	-21.5161	-48.3573	2008	VERAO	1	0	0	1	0	0.782648	0	97.01	14972.9	486.323	3.24802	170.378	259.688	0.380567	74.1	5.96	15.11	0.38	0.75	4.6	17.53	589.47	0.26	8.26	99.92	100	100	4142	177	7762	0.718	672.522	28.3	58.76	7	0	0	0	0	0	1
Dois Córregos	351410	-22.3959	-48.3405	2008	VERAO	1	0	0	1	3	2.52924	1.18613	93.69	63297.2	6408.33	10.1242	833.007	891.298	0.33735	76.17	9.62	8.26	0.46	0.63	5.37	20.96	727.28	0.38	3.6	98.37	100	100	12412	1315	23446	0.725	641.135	27.37	58.76	7	0	0	0	0	0	1
Dolcinópolis	351420	-20.1172	-50.5283	2008	VERAO	1	0	0	1	0	0.229702	0	90.9	7793.9	208.747	2.67834	56.6655	60.6169	0.329092	74.5	13.17	12.23	0.36	0	2.37	15.09	620.98	0.23	3.19	98.35	100	100	1088	147	1949	0.742	697.376	30.15	61.5	7	0	0	0	0	0	1
Dourado	351430	-22.1173	-48.3335	2008	VERAO	1	0	0	1	0	0.917512	0	91.24	20587.4	5019.8	24.3829	223.051	245.708	0.418833	73.66	11.12	7.76	0.37	0.39	1.93	10.27	697.37	0.24	4.81	99.58	100	100	4647	740	7869	0.738	633.335	28.14	58.76	7	0	0	0	0	0	1
Dracena	351440	-21.5567	-51.584	2008	VERAO	1	0	0	1	2	4.59315	0.435431	92.05	48768.8	2148.9	4.4063	1226.32	1323.99	0.397858	75.51	11.88	5.88	0.44	0.1	2.4	11.62	862.86	0.33	4.86	98.97	99.88	99.81	22710	3312	39946	0.776	547.949	30.38	57.88	7	0	0	0	0	0	1
Duartina	351450	-22.3933	-49.4134	2008	VERAO	1	0	0	1	2	1.30634	1.531	88.63	26455.7	2903.03	10.9732	278.469	318.048	0.439975	75.24	12.06	6.86	0.43	0.42	4.24	15.27	688.4	0.31	5.05	99.18	99.95	99.68	6444	1254	10997	0.748	579.831	29.14	61.31	7	0	0	0	0	0	1
Dumont	351460	-21.2471	-47.9798	2008	VERAO	1	0	0	1	0	0.803057	0	95.11	11137.6	353.229	3.1715	244.238	297.076	0.356392	75.91	6.67	7.21	0.39	0	0.85	14.89	705.3	0.25	6.81	96.22	100	100	4433	289	7854	0.744	677.654	28.36	57.41	7	0	0	0	0	0	1
Echaporã	351470	-22.4482	-50.2006	2008	VERAO	1	0	0	1	2	0.66951	2.98726	78.64	51525.8	6225.81	12.0829	129.658	132.473	0.431525	75.01	11.03	9.8	0.53	1.63	6.25	26.96	703.55	0.5	6.85	97.27	100	99.95	3199	1286	5032	0.745	569.572	28.44	58.88	7	0	0	0	0	0	1
Eldorado	351480	-24.495	-48.2336	2008	VERAO	1	0	0	1	0	1.46637	0	48.55	165426	134594	81.3624	160.262	163.115	0.537167	75.82	8.84	11.23	0.49	6.08	23.26	49.78	411	0.44	5.94	84.43	99.93	99.16	6301	7436	7205	0.691	686.984	29.96	71.73	7	0	0	0	0	0	1
Elias Fausto	351490	-23.0706	-47.3707	2008	VERAO	1	0	0	1	0	1.57515	0	78.25	20236	1308.52	6.4663	563.344	638.357	0.389058	74.32	6.94	7.41	0.42	2.42	4.87	18.95	625.66	0.31	5.25	93.65	100	99.94	8104	3217	12558	0.695	587.57	27.19	66.35	7	0	0	0	0	0	1
Elisiário	351492	-21.1613	-49.0921	2008	VERAO	1	0	0	1	2	0.320844	6.23357	89.93	9398	957.358	10.1868	82.9273	92.2808	0.367033	74.51	10.19	9.82	0.33	0	1.4	6.45	666.93	0.19	5.16	100	100	100	1678	262	2858	0.747	645.317	29.71	59.09	7	0	0	0	0	0	1
Embaúba	351495	-20.9529	-48.8475	2008	VERAO	1	0	0	1	0	0.258887	0	83.74	8312.9	746.568	8.98084	67.4761	74.3325	0.326292	75.42	10.57	8.15	0.36	0.27	1.96	11.44	717.97	0.23	3.75	99.63	99.78	99.89	1341	363	2060	0.73	694.624	29.52	59.09	7	0	0	0	0	0	1
Embu das Artes	351500	-23.6513	-46.8515	2008	VERAO	1	0	0	1	0	23.1743	0	100	7039.8	2467.21	35.0465	2542.21	2777.33	0.195967	75.33	3.99	4.96	0.45	1.58	7.05	22.4	622.77	0.36	9.86	98.54	99.49	99.95	123707	0	240230	0.735	704.551	24.74	76.85	7	0	0	0	0	0	1
Embu-Guaçu	351510	-23.8543	-46.8307	2008	VERAO	1	0	0	1	0	6.23697	0	97.07	15564.1	9534.56	61.26	1206.88	1404.54	0.443525	75.01	6.31	6.07	0.5	2.89	8.98	25.12	676.52	0.46	8.78	97.2	97.69	99.9	30658	1674	61095	0.749	840.428	24.52	76.85	7	0	0	0	0	0	1
Emilianópolis	351512	-21.801	-51.4722	2008	VERAO	1	0	0	1	0	0.321966	0	80.96	22516.7	477.027	2.11855	72.2489	77.0711	0.351025	73.28	11.82	11.55	0.38	1.08	4.81	22.08	584.76	0.26	3.77	96.06	98.94	99.79	1554	523	2497	0.727	538.91	30.41	58.82	7	0	0	0	0	0	1
Engenheiro Coelho	351515	-22.4871	-47.1748	2008	VERAO	1	0	0	1	1	1.46881	0.680824	71.52	10994.1	1541.7	14.023	400.896	489.53	0.36285	73.87	5.17	8.78	0.45	1.57	5.92	19.64	707.37	0.37	5.84	91.87	99.5	100	8602	4223	11498	0.732	659.117	27.58	60.51	7	0	0	0	0	0	1
Espírito Santo do Pinhal	351518	-22.1925	-46.7933	2008	VERAO	1	0	0	1	5	4.38721	1.13968	88.04	38923.5	8728.92	22.4258	907.949	967.327	0.513675	77.31	10.06	5.71	0.57	0.35	2.94	14.7	1048.6	0.58	5.3	98.92	99.88	100	23057	4662	37245	0.787	744.367	26.92	60.51	7	0	0	0	0	0	1
Espírito Santo do Turvo	351519	-22.6709	-49.4329	2008	VERAO	1	0	0	1	0	0.41839	0	85.87	19366.6	1109.52	5.72905	115.532	116.772	0.385425	74.12	6.2	8.88	0.38	0.55	3	23.43	533.76	0.24	6.12	95.5	100	99.92	2161	614	3630	0.696	589.205	29.38	62.88	7	0	0	0	0	0	1
Estiva Gerbi	355730	-22.2361	-46.9431	2008	VERAO	1	0	0	1	0	1.01212	0	80.89	7414.4	750.197	10.1181	361.209	379.112	0.358908	73.87	6.72	5.4	0.41	0.82	1.91	15.32	686.89	0.3	5.29	98.14	99.66	100	4943	2033	8011	0.74	706.75	27.84	60.51	7	0	0	0	0	0	1
Estrela do Norte	351530	-22.4856	-51.6691	2008	VERAO	1	0	0	1	0	0.274599	0	76.89	29628.1	2426.17	8.18874	202.999	212.237	0.374558	74.1	8.62	9.33	0.43	1.45	3.82	24.41	597.74	0.33	7.5	98.5	99.49	99.88	1232	559	2099	0.74	492.572	30.6	57.88	7	0	0	0	0	0	1
Estrela d'Oeste	351520	-20.2657	-50.4115	2008	VERAO	1	0	0	1	0	0.878196	0	81.82	26498.7	1351.06	5.0986	60.1676	64.1402	0.390817	77.4	10.86	8.21	0.39	0.66	4.95	14.63	670.65	0.26	2.75	99.52	100	100	4468	1377	6831	0.76	680.409	29.64	60.81	7	0	0	0	0	0	1
Euclides da Cunha Paulista	351535	-22.519	-52.5886	2008	VERAO	1	0	0	1	0	0.985888	0	63.3	57389.4	4056.13	7.06774	194.478	203.66	0.328233	73.13	8.32	13.78	0.45	5.16	14.46	35.48	493.91	0.39	9.64	88.73	98.62	99.3	4764	3474	6111	0.704	461.845	30.53	53.48	7	0	0	0	0	0	1
Fartura	351540	-23.3902	-49.5197	2008	VERAO	1	0	0	1	0	1.60113	0	79.01	42917.1	5688.72	13.2551	295.108	328.493	0.302192	77.02	10.08	6.3	0.43	1.47	6.9	20.95	618.77	0.32	3.14	96.31	100	99.85	7819	3082	12238	0.732	533.648	28.71	61.71	7	0	0	0	0	0	1
Fernando Prestes	351560	-21.3103	-48.6957	2008	VERAO	1	0	0	1	1	0.597693	1.6731	96.44	16999	1288.97	7.5826	185.899	224.204	0.389133	76.55	13.77	7.79	0.41	0.42	0.42	8.57	832.72	0.29	3.74	99.35	100	100	3082	836	4698	0.758	663.908	29.07	59.09	7	0	0	0	0	0	1
Fernandópolis	351550	-20.2718	-50.283	2008	VERAO	1	0	0	1	3	6.85146	0.437863	82.99	54979.7	3606.86	6.56034	1816.39	2051.99	0.329908	77.31	11.35	5.91	0.49	0.35	2.46	10.2	944	0.42	5.49	99.68	99.87	99.95	35557	1982	62714	0.797	688.343	29.77	60.81	7	0	0	0	0	0	1
Fernão	351565	-22.3658	-49.5424	2008	VERAO	1	0	0	1	0	0.163138	0	52.49	10050.4	1189.99	11.8402	51.3587	56.826	0.3994	75.55	11.07	8.55	0.4	1.21	5.17	30.98	510.09	0.29	3.68	94.16	100	99.74	817	713	850	0.703	619.798	28.75	58.88	7	0	0	0	0	0	1
Ferraz de Vasconcelos	351570	-23.5611	-46.3739	2008	VERAO	1	0	0	1	0	16.1994	0	95.79	2956.4	739.25	25.0051	1795.7	1868.61	0.327275	74.65	4.31	4.91	0.43	2.02	7.58	24.65	587.83	0.34	9.2	99.18	99.78	99.86	84426	7552	160754	0.738	737.101	25.32	76.58	7	0	0	0	0	0	1
Flora Rica	351580	-21.6984	-51.3743	2008	VERAO	1	0	0	1	0	0.198608	0	77.69	22471.1	447.044	1.98942	36.3705	36.9532	0.402442	72.74	15.53	14.41	0.4	1.22	7.92	30.4	511.8	0.28	8.36	96.95	99.29	100	752	334	1418	0.727	558.641	30.08	58.82	7	0	0	0	0	0	1
Floreal	351590	-20.6696	-50.1548	2008	VERAO	1	0	0	1	0	0.337665	0	79.98	20423.6	1573.5	7.7043	65.1801	68.9502	0.407083	73.49	15.22	8.79	0.37	0.37	2.41	15.13	663.83	0.24	2.56	99.35	100	100	1507	564	2439	0.747	652.142	29.78	61.92	7	0	0	0	0	0	1
Flórida Paulista	351600	-21.54	-51.1707	2008	VERAO	1	0	0	1	0	1.33063	0	79.19	52413.8	1838.64	3.50794	314.666	336.731	0.352083	73.44	9.69	10.22	0.41	2.01	6	19.02	632.97	0.31	5.35	99.04	100	100	5670	2711	10137	0.715	572.475	29.74	58.82	7	0	0	0	0	0	1
Florínia	351610	-22.8812	-50.6953	2008	VERAO	1	0	0	1	0	0.303314	0	87.73	22588.6	816.463	3.61449	73.0278	89.0376	0.381083	74.19	10.07	9.29	0.46	5.44	14.89	31.74	544.03	0.43	11.26	96.82	100	100	1165	317	2512	0.713	529.388	30.11	58.97	7	0	0	0	0	0	1
Franca	351620	-20.5552	-47.3811	2008	VERAO	1	0	0	1	46	32.1796	1.42948	97.86	60567.9	10342	17.075	7045	7602.45	0.231533	75.5	7.6	3.44	0.46	0.65	3.34	12.87	846.57	0.37	4.71	99.79	99.93	99.98	177759	5594	313046	0.78	764.427	25.37	62.2	7	0	0	0	0	0	1
Francisco Morato	351630	-23.2737	-46.7235	2008	VERAO	1	0	0	1	2	14.7803	0.135316	99.82	4900.1	1418.23	28.943	2078.45	2192.84	0.223258	73.91	3.8	6.94	0.4	2.75	9.32	30.04	483.98	0.28	9.03	98.81	97.89	99.85	72819	314	154158	0.703	666.088	25.01	66.35	7	0	0	0	0	0	1
Franco da Rocha	351640	-23.3142	-46.7358	2008	VERAO	1	0	0	1	4	12.8197	0.312019	91.92	13277.5	5660.07	42.6291	2254.83	2431.46	0.34255	76.09	4.59	5.97	0.44	1.75	6.83	23.54	632.42	0.34	8.97	97.81	98.51	99.9	62694	10360	121244	0.731	671	25.32	66.35	7	0	0	0	0	0	1
Gabriel Monteiro	351650	-21.4996	-50.5647	2008	VERAO	1	0	0	1	0	0.293982	0	81.39	13868.1	513.476	3.70257	72.7293	73.3958	0.3804	73.54	12.08	8.88	0.37	0.59	0.88	8.66	712.72	0.24	5.19	94.17	99.82	100	1590	451	2257	0.763	634.981	29.56	58.23	7	0	0	0	0	0	1
Gália	351660	-22.3205	-49.5778	2008	VERAO	1	0	0	1	0	0.761601	0	73.51	35591.4	6570.87	18.462	150.583	152.158	0.364433	74.36	11.55	10.6	0.42	1.79	5.68	28.04	565.41	0.31	9.11	97.21	99.78	99.69	3600	1786	5225	0.709	618.709	28.71	58.88	7	0	0	0	0	0	1
Garça	351670	-22.231	-49.6896	2008	VERAO	1	0	0	1	0	4.51631	0	89.44	55580.7	9170.73	16.4999	980.959	1064.05	0.440392	75.93	10.28	7.33	0.5	1.23	6.94	20.04	786.83	0.44	6.21	99.19	99.88	99.68	21975	3923	39192	0.769	628.249	28.47	58.88	7	0	0	0	0	0	1
Gastão Vidigal	351680	-20.8043	-50.2028	2008	VERAO	1	0	0	1	0	0.430974	0	88	18056.9	1562.77	8.65471	66.301	67.1382	0.329075	74.03	8.85	9.57	0.42	1.23	2.39	15.12	736.47	0.31	4.27	95.77	99.67	100	2325	437	3756	0.723	644.513	30.23	61.92	7	0	0	0	0	0	1
Gavião Peixoto	351685	-21.7916	-48.4479	2008	VERAO	1	0	0	1	1	0.446731	2.23849	77.62	24376.6	3001.7	12.3139	171.891	213.715	0.369275	73.14	7.29	8.83	0.35	1	7.38	17.5	575.08	0.24	6.4	99.47	100	100	2385	844	3575	0.719	664.327	28.61	58.76	7	0	0	0	0	0	1
General Salgado	351690	-20.6383	-50.4158	2008	VERAO	1	0	0	1	0	1.14362	0	84.17	49437.6	3630.38	7.34335	257.597	298.826	0.413242	73.5	10.63	8	0.45	0.5	2.29	14.06	771.92	0.35	4.49	99.67	99.81	100	5674	1585	9084	0.747	649.244	29.85	61.92	7	0	0	0	0	0	1
Getulina	351700	-21.7833	-50.0279	2008	VERAO	1	0	0	1	0	1.13221	0	76.24	67675.5	4186.9	6.18673	232.934	242.831	0.339867	73.76	9.6	9.11	0.45	1.76	6.15	23.37	608.58	0.36	6.33	97.83	99.26	99.33	4590	2431	8334	0.717	576.589	29.41	58.88	7	0	0	0	0	0	1
Glicério	351710	-21.3403	-50.1989	2008	VERAO	1	0	0	1	1	0.475803	2.10171	72.7	27280	870.701	3.19172	115.101	121.273	0.382175	76.47	9.55	8.85	0.52	0.13	5.82	19.21	777.37	0.49	2.67	99.44	100	100	2321	1203	3362	0.735	639.963	29.85	61.92	7	0	0	0	0	0	1
Guaiçara	351720	-21.5695	-49.7628	2008	VERAO	1	0	0	1	0	1.06926	0	90.07	27715.4	1475.04	5.3221	413.776	447.827	0.339467	76.16	8.04	6.76	0.38	1.15	4.47	15.27	610.2	0.25	7.89	98.95	99.64	99.62	5642	976	9694	0.739	599.905	29.72	58.88	7	0	0	0	0	0	1
Guaimbê	351730	-21.8785	-49.8606	2008	VERAO	1	0	0	1	0	0.558087	0	85.73	21781.1	1179.57	5.41555	126.722	138.774	0.305808	74.77	10.14	11.33	0.4	0.47	6.49	25.57	532.14	0.28	8.46	98.88	99.9	99.49	2706	685	4740	0.728	594.59	29.22	58.88	7	0	0	0	0	0	1
Guaíra	351740	-20.314	-48.3641	2008	VERAO	1	0	0	1	17	3.83795	4.42944	95.49	125846	7615.55	6.05146	982.409	1321.42	0.406892	74.46	8.08	5.59	0.53	1.58	4.08	16.34	901.23	0.52	6.67	99.72	99.9	100	19176	1345	36059	0.753	709.561	29.38	60.56	7	0	0	0	0	0	1
Guapiaçu	351750	-20.7429	-49.1899	2008	VERAO	1	0	0	1	1	1.80968	0.552585	87.34	32512.6	2973.97	9.14714	417.327	489.573	0.380633	76.93	8.76	7.02	0.41	0.24	3.52	14.28	741.42	0.29	6.4	93.49	99.83	99.68	9858	2064	15805	0.725	699.565	29.69	59.09	7	0	0	0	0	0	1
Guapiara	351760	-24.2125	-48.5558	2008	VERAO	1	0	0	1	0	1.87171	0	39.39	40829.2	20374.3	49.9013	197.46	232.679	0.452708	73.37	8.78	12.68	0.55	11.13	28.17	50.35	412.51	0.55	8.72	82.07	99.45	99.56	7800	10765	7233	0.675	588.413	25.9	63.86	7	0	0	0	0	0	1
Guará	351770	-20.4826	-47.7752	2008	VERAO	1	0	0	1	3	2.00039	1.4997	96.03	36218.3	2466.4	6.80982	612.433	666.72	0.398108	74.55	7.21	9.53	0.49	3.03	8.09	25.61	664.56	0.45	8.14	98.89	99.8	99.85	9358	635	19223	0.718	761.855	27.91	60.56	7	0	0	0	0	0	1
Guaraçaí	351780	-21.0864	-51.2795	2008	VERAO	1	0	0	1	1	0.916238	1.09142	77.91	56919.7	5410.12	9.50483	177.536	183.47	0.385125	73.2	12.31	8.93	0.42	1.59	7.02	21.08	619.41	0.3	4.28	94.34	100	97.65	4279	1781	6654	0.719	578.224	30.09	58.23	7	0	0	0	0	0	1
Guaraci	351790	-20.3748	-49.0027	2008	VERAO	1	0	0	1	0	1.0148	0	88.13	64150.1	6763.4	10.5431	264.658	325.643	0.406275	75.37	8.78	8.25	0.42	1.27	5.7	22	615.78	0.3	6.27	98.48	99.68	100	5370	1049	8927	0.737	735.37	29.93	61.08	7	0	0	0	0	0	1
Guarani d'Oeste	351800	-20.0668	-50.3446	2008	VERAO	1	0	0	1	0	0.210866	0	87.57	8570	363.579	4.24246	47.6838	48.2725	0.35425	73.34	13.35	11.01	0.4	0.99	6.43	22.63	557.58	0.28	7.5	99.01	100	100	922	235	1735	0.732	702.497	29.85	60.81	7	0	0	0	0	0	1
Guarantã	351810	-21.9161	-49.5884	2008	VERAO	1	0	0	1	1	0.652301	1.53303	83.25	46174.6	5054.12	10.9457	152.164	164.796	0.386433	74.93	7.9	9.96	0.48	1.08	5.71	26.32	615.97	0.41	7.52	97.53	99.8	99.77	3197	942	5462	0.713	592.814	29.35	58.88	7	0	0	0	0	0	1
Guararapes	351820	-21.2852	-50.6951	2008	VERAO	1	0	0	1	6	3.19521	1.87781	92.1	95563.7	5397.01	5.64755	726.257	838.176	0.402217	75.39	10.41	6.76	0.43	0.37	3.29	14.35	739.89	0.31	5.66	99.52	99.71	99.86	15932	2279	28318	0.763	621.208	29.87	58.23	7	0	0	0	0	0	1
Guararema	351830	-23.4276	-46.0586	2008	VERAO	1	0	0	1	0	2.58791	0	84.5	27081.6	9102.86	33.6127	1523.49	1626.52	0.450775	74.03	7.63	7.17	0.47	1.73	5.51	19.34	748.79	0.4	5.15	98.62	98.39	99.8	12447	3604	22240	0.731	739.287	25.65	72.67	7	0	0	0	0	0	1
Guaratinguetá	351840	-22.7935	-45.2328	2008	VERAO	1	0	0	1	26	11.5259	2.2558	94.91	75263.6	23213.2	30.8426	3043.19	3224.71	0.416042	78.17	8.73	2.91	0.54	1.52	5.95	18.96	926.78	0.52	7.75	99.09	99.76	99.85	56556	5310	106762	0.798	735.738	28.89	77.23	7	0	0	0	0	0	1
Guareí	351850	-23.3705	-48.2191	2008	VERAO	1	0	0	1	0	1.45206	0	57.47	56788.4	9995.3	17.601	155.264	193.998	0.444767	73.27	6.62	7.67	0.44	0.66	4.37	22.97	594.42	0.33	3.56	95.8	98.99	99.32	6696	6152	8413	0.687	567.681	27.11	62.11	7	0	0	0	0	0	1
Guariba	351860	-21.3959	-48.2266	2008	VERAO	1	0	0	1	0	3.50982	0	97.7	27028.9	768.357	2.84272	961.1	1233.4	0.345208	73.63	6.34	9.91	0.43	1.27	5.39	18.48	671.34	0.33	8.85	99.8	100	99.97	17876	738	34748	0.719	671.488	28.35	57.41	7	0	0	0	0	0	1
Guarujá	351870	-23.9505	-46.2349	2008	VERAO	1	0	0	1	0	28.8375	0	99.98	14479.4	5218.66	36.0419	4089.31	4269.27	0.445292	76.23	6.03	5.1	0.5	2.25	7.04	22.83	745	0.45	9.79	93.6	98.95	99.99	144627	56	290696	0.751	1114.86	28.5	76.58	7	0	0	0	0	0	1
Guarulhos	351880	-23.4027	-46.4549	2008	VERAO	1	0	0	1	7	119.834	0.0584144	99.28	31867.5	11966.2	37.5498	15909.5	16479.2	0.149775	74.83	5.2	4.1	0.51	1.95	6.5	20.63	829.91	0.47	9.13	99.05	99.69	99.91	633058	0	1221979	0.763	685.547	25.39	72.67	7	0	0	0	0	0	1
Guatapará	351885	-21.4533	-47.9799	2008	VERAO	1	0	0	1	0	0.706357	0	71.29	41356.7	3759.85	9.09126	178.883	202.629	0.358333	74.34	7.42	9.85	0.53	2.59	8.23	24.61	723.83	0.5	9.52	94.37	97.57	99.85	3441	1850	5116	0.743	664.723	28.15	57.41	7	0	0	0	0	0	1
Guzolândia	351890	-20.6285	-50.7136	2008	VERAO	1	0	0	1	0	0.487586	0	83.05	25247.7	1331.52	5.27384	98.0404	106.336	0.348292	73.49	8.77	13.6	0.41	0.92	6.14	25.61	537.05	0.3	3.11	99.67	100	99.86	2311	733	4021	0.697	644.46	30.16	58.23	7	0	0	0	0	0	1
Herculândia	351900	-21.9623	-50.3731	2008	VERAO	1	0	0	1	0	0.890089	0	89.41	36425.2	959.587	2.6344	248.879	257.1	0.369142	73.52	9.5	9.02	0.44	1.53	8.78	29.45	549.27	0.33	8.55	99.28	99.45	99.74	4063	775	7921	0.727	578.138	29.55	58.88	7	0	0	0	0	0	1
Holambra	351905	-22.6303	-47.065	2008	VERAO	1	0	0	1	2	1.08476	1.84372	67.61	6557.7	451.932	6.89162	756.163	852.071	0.471667	77.66	5.85	5.42	0.54	1.7	2.86	5.43	1274.53	0.52	2.48	97.24	100	100	6769	3115	8184	0.793	650.175	27.48	66.35	7	0	0	0	0	0	1
Hortolândia	351907	-22.8784	-47.2077	2008	VERAO	1	0	0	1	1	18.6678	0.0535682	100	6241.6	31.7747	0.509079	4356.31	4660.53	0.150025	76.51	4.84	4.65	0.41	0.82	3.95	16.92	686.96	0.29	8.61	98.8	99.8	99.93	101557	0	192692	0.756	631.825	27.65	66.35	7	0	0	0	0	0	1
Iacanga	351910	-21.8909	-49.0396	2008	VERAO	1	0	0	1	0	1.02061	0	86.58	54739.3	5462.33	9.97881	246.766	293.894	0.392425	76.03	9.64	6.9	0.4	0.64	3.57	15.59	712.15	0.27	5.96	98.71	99.81	100	5738	1287	8726	0.745	573.448	29.75	61.31	7	0	0	0	0	0	1
Iacri	351920	-21.7999	-50.6195	2008	VERAO	1	0	0	1	1	0.686672	1.4563	77.05	32194.8	1557.63	4.83816	126.266	135.659	0.282767	76.42	10.83	9.81	0.44	1.58	5.43	22.82	628.14	0.36	5.73	96.25	100	99.9	3327	1369	5050	0.733	615.571	29.55	58.82	7	0	0	0	0	0	1
Iaras	351925	-22.8191	-49.1068	2008	VERAO	1	0	0	1	0	0.613498	0	46	40138.1	5298.1	13.1997	215.661	225.978	0.264308	75.87	4.14	7.47	0.52	14.84	23.43	38.8	497.81	0.5	4.68	74.89	98.27	91.76	2108	3539	2837	0.674	542.129	28.62	62.88	7	0	0	0	0	0	1
Ibaté	351930	-21.9509	-48.0273	2008	VERAO	1	0	0	1	0	3.02795	0	95.54	29097.8	4681.59	16.0892	709.436	861.954	0.293108	73.81	5.97	7.33	0.37	0.89	5.05	21.12	552.79	0.24	7.79	99.74	100	99.73	14785	1226	29508	0.703	646.603	26.98	58.76	7	0	0	0	0	0	1
Ibirá	351940	-21.0747	-49.2203	2008	VERAO	1	0	0	1	0	1.13057	0	91.09	27191.2	2591.87	9.53203	254.765	289.44	0.2761	75.48	11.55	8.55	0.48	0.88	3.88	16.48	803.36	0.42	4.41	99.2	100	100	5971	851	10045	0.74	646.587	29.87	59.09	7	0	0	0	0	0	1
Ibirarema	351950	-22.8133	-50.0769	2008	VERAO	1	0	0	1	0	0.683186	0	91.6	22823	778.927	3.4129	173.398	219.39	0.2287	74.03	9.86	6.83	0.43	2.49	6.41	21.68	593.7	0.33	5.46	99.77	100	99.95	3091	513	6212	0.708	527.974	29.52	61.71	7	0	0	0	0	0	1
Ibitinga	351960	-21.7929	-48.8478	2008	VERAO	1	0	0	1	1	5.42767	0.184241	95.63	68939.1	7657.93	11.1083	1087.51	1359.85	0.378283	75.76	8.7	5.47	0.43	0.42	2.33	12.19	791.99	0.32	2.94	99.66	99.63	99.88	31158	2101	51057	0.747	596.146	29.59	61.31	7	0	0	0	0	0	1
Ibiúna	351970	-23.8024	-47.2152	2008	VERAO	1	0	0	1	0	7.15323	0	34.37	105808	67279.5	63.5863	1648.91	1846.57	0.53105	74.91	7.35	8.7	0.48	1.94	8.3	27.26	624.55	0.41	5.08	95.36	98.81	99.74	38363	46284	24933	0.71	747.575	23.5	76.85	7	0	0	0	0	0	1
Icém	351980	-20.3672	-49.1853	2008	VERAO	1	0	0	1	0	0.75735	0	85.34	36235.5	4515.24	12.4608	151.799	194.451	0.343575	73.34	7.34	6.92	0.45	1.11	5.11	19.89	690.78	0.35	7.73	93.71	99.6	99.78	3881	1058	6404	0.72	729.546	30.1	61.08	7	0	0	0	0	0	1
Iepê	351990	-22.6486	-51.0572	2008	VERAO	1	0	0	1	2	0.798338	2.5052	87.4	59497.4	3633.16	6.10641	165.487	173.505	0.459192	73.85	11.44	8.27	0.44	1.84	7.4	23.15	623.96	0.35	7.65	98.25	99.61	99.78	3506	855	6773	0.736	604.134	30.1	58.97	7	0	0	0	0	0	1
Igaraçu do Tietê	352000	-22.5417	-48.5746	2008	VERAO	1	0	0	1	0	2.3825	0	99.22	9774.7	171.181	1.75127	379.969	452.62	0.463592	75.3	7.08	9.52	0.36	0.68	4.13	18.67	590.77	0.23	7.12	99.94	99.73	100	12293	134	23228	0.727	599.939	28.62	62.88	7	0	0	0	0	0	1
Igarapava	352010	-20.0637	-47.6824	2008	VERAO	1	0	0	1	39	2.87446	13.5678	93.89	46824.6	6168.3	13.1732	840.242	925.204	0.389708	75.08	9.46	8.14	0.67	1.17	3.15	15.36	1228.09	0.85	6.71	96.54	99.21	99.96	14344	1590	26362	0.768	761.577	28.27	60.56	7	0	0	0	0	0	1
Igaratá	352020	-23.1348	-46.1504	2008	VERAO	1	0	0	1	0	0.9059	0	76.92	29295.3	11868.3	40.5128	209.128	220.325	0.584317	76.28	8.2	9.96	0.41	0.78	7.25	25.01	561.31	0.29	3.94	85.26	98.12	99.43	4620	1826	7005	0.711	729.214	25.45	72.67	7	0	0	0	0	0	1
Iguape	352030	-24.5496	-47.4746	2008	VERAO	1	0	0	1	0	2.97903	0	83.84	197880	52995.8	26.7819	554.321	588.68	0.490925	75.84	10.87	7.99	0.55	6.09	18.75	37.57	588.36	0.55	7.4	90.58	93.63	98.66	12844	4154	24687	0.726	836.49	29.16	75.83	7	0	0	0	0	0	1
Ilha Comprida	352042	-24.8619	-47.7198	2008	VERAO	1	0	0	1	0	0.917304	0	94.26	19656.7	1118.23	5.6888	980.661	1124.28	0.447158	74.36	10.23	5.04	0.46	2.1	11.23	30.71	608.83	0.38	8.96	97.72	97.45	99.35	3816	0	9025	0.725	924.257	29.33	76.67	7	0	0	0	0	0	1
Ilha Solteira	352044	-20.4314	-51.259	2008	VERAO	1	0	0	1	2	2.63235	0.759778	99.23	65264.1	1873.77	2.87105	703.862	742.126	0.0235667	77.24	9.38	4.28	0.48	0.76	2.58	9.74	1063.04	0.4	4.81	98.71	98.13	99.74	13182	1544	23520	0.812	650.207	30.26	61.5	7	0	0	0	0	0	1
Ilhabela	352040	-23.8483	-45.3231	2008	VERAO	1	0	0	1	0	2.71004	0	100	34638.9	31661.9	91.4058	731.514	793.144	0.544542	75.56	5.51	5.22	0.49	1.28	4.48	18.12	794.57	0.41	5.73	81.89	99.45	99.09	16595	194	28002	0.756	1002.38	26.55	75.88	7	0	0	0	0	0	1
Indaiatuba	352050	-23.1061	-47.2025	2008	VERAO	1	0	0	1	0	19.7595	0	98.9	31154.5	1932.53	6.20305	6416.82	7399.27	0.362175	75.22	6.88	3.38	0.47	0.17	1.43	7.27	1098.31	0.38	5.71	99.32	99.79	100	113922	2027	199592	0.788	627.864	27.32	66.35	7	0	0	0	0	0	1
Indiana	352060	-22.1332	-51.2626	2008	VERAO	1	0	0	1	0	0.512068	0	84.72	12936.7	1088.29	8.41241	109.983	113.135	0.452642	75.56	10.53	6.59	0.45	1.18	4.42	18.69	681.29	0.35	8.46	99.63	100	99.77	2544	698	4127	0.761	573.814	30.08	58.82	7	0	0	0	0	0	1
Indiaporã	352070	-19.9479	-50.2637	2008	VERAO	1	0	0	1	0	0.428581	0	84.91	27960.6	1900.07	6.79552	106.364	110.908	0.378033	75.11	13.37	11.38	0.47	1.42	4.6	23.12	680.85	0.39	5.42	99.37	98.48	100	1828	524	3379	0.751	711.086	30.19	60.81	7	0	0	0	0	0	1
Inúbia Paulista	352080	-21.739	-50.9574	2008	VERAO	1	0	0	1	0	0.37822	0	86.74	8711.9	841.855	9.66327	106.963	114.532	0.408675	75.95	10.96	9.71	0.37	0.48	1.81	16.31	576.91	0.23	7.78	92.27	100	100	1916	453	3177	0.759	566.892	29.6	58.82	7	0	0	0	0	0	1
Ipaussu	352090	-23.0651	-49.6081	2008	VERAO	1	0	0	1	1	1.39076	0.719032	90.94	20955.4	2252.03	10.7468	406.931	443.195	0.420158	74.66	9.09	7.02	0.48	0.34	5.14	23.13	677.42	0.4	5.45	99.39	100	99.88	6466	1075	12588	0.727	572.202	28.48	61.71	7	0	0	0	0	0	1
Iperó	352100	-23.4045	-47.6291	2008	VERAO	1	0	0	1	2	2.7001	0.740713	63.12	17028.9	5139.97	30.1838	960.412	1015.25	0.452383	73.86	5.43	5.04	0.4	2.19	7.35	21.59	551.75	0.29	7.77	96.55	100	99.78	12560	10837	17463	0.719	552.249	26.58	62.11	7	0	0	0	0	0	1
Ipeúna	352110	-22.4239	-47.716	2008	VERAO	1	0	0	1	0	0.583786	0	84.18	19001	3290.91	17.3197	317.864	341.626	0.428908	75.7	7.6	5.78	0.46	0.66	3.87	16.1	785.15	0.38	3.47	99.1	100	100	3272	838	5178	0.753	676.646	27.73	58.76	7	0	0	0	0	0	1
Ipiguá	352115	-20.648	-49.4035	2008	VERAO	1	0	0	1	2	0.454797	4.39756	59.33	13602.8	1400.65	10.2968	173.505	213.467	0.333292	75.33	10.24	6.93	0.36	1.34	3.51	16.94	608.53	0.24	4.98	90.85	100	99.71	2098	1766	2697	0.73	712.185	29.8	59.09	7	0	0	0	0	0	1
Iporanga	352120	-24.5127	-48.5463	2008	VERAO	1	0	0	1	0	0.43844	0	53.27	115206	103690	90.0038	46.0373	48.5633	0.486433	73.96	9.03	12.59	0.53	9.62	25.24	50.92	421.14	0.52	6.2	84.02	99.91	88.89	2175	1898	2401	0.703	619.249	29.31	71.35	7	0	0	0	0	0	1
Ipuã	352130	-20.4175	-48.0665	2008	VERAO	1	0	0	1	1	1.39996	0.714307	94.92	46646.1	2656.98	5.69604	369.837	472.786	0.412333	75.9	6.4	9.14	0.59	0.72	4.06	19.08	900.48	0.64	7.84	99.18	99.69	100	6910	586	13562	0.749	740.543	28.33	60.56	7	0	0	0	0	0	1
Iracemápolis	352140	-22.5937	-47.5242	2008	VERAO	1	0	0	1	2	1.98881	1.00562	96.9	11511.8	627.281	5.44903	496.136	685.921	0.275617	76.76	7.28	3.45	0.4	1.18	2.93	10.5	808.74	0.28	7.92	99.66	100	100	10050	413	19616	0.776	625.178	27.77	62.11	7	0	0	0	0	0	1
Irapuã	352150	-21.2677	-49.3974	2008	VERAO	1	0	0	1	0	0.753063	0	87.5	25761.2	3666.22	14.2316	135.271	145.119	0.380883	75.63	8.89	10.08	0.36	0.13	3.8	18.44	579.58	0.22	1.5	99.24	99.65	100	3921	786	6489	0.713	625.729	29.88	59.09	7	0	0	0	0	0	1
Irapuru	352160	-21.4842	-51.3465	2008	VERAO	1	0	0	1	0	0.842522	0	71.44	21446.1	677.44	3.1588	199.228	204.475	0.376617	75.33	11.86	10.28	0.44	2.77	9.54	25.02	589.82	0.35	8.37	97.34	99.52	99.95	3210	2282	5507	0.712	569.31	29.99	58.23	7	0	0	0	0	0	1
Itaberá	352170	-23.8698	-49.1422	2008	VERAO	1	0	0	1	0	1.86027	0	65.69	110025	17319.7	15.7416	327.779	366.205	0.319592	73.18	8.51	8.68	0.5	7.14	19.98	43.52	462.03	0.46	5.84	91.8	99.56	99.91	8339	5719	12139	0.693	466.324	27.87	63.86	7	0	0	0	0	0	1
Itaí	352180	-23.4693	-49.0536	2008	VERAO	1	0	0	1	0	2.42734	0	78.58	109288	10845.1	9.9234	532.074	579.839	0.389142	74.77	6.85	8.29	0.45	1.62	8.51	26.24	594.77	0.36	7.45	96.62	99.66	99.7	11127	5156	18852	0.713	487.75	28.11	62.88	7	0	0	0	0	0	1
Itajobi	352190	-21.3555	-49.0537	2008	VERAO	1	0	0	1	1	1.56794	0.637778	81.84	50206.6	4001.76	7.9706	387.623	430.34	0.361892	74.94	12	7.62	0.38	0.16	1.84	9.87	739.45	0.24	3.87	98.58	99.2	100	7858	2414	12142	0.73	635.455	29.7	59.09	7	0	0	0	0	0	1
Itaju	352200	-21.9516	-48.794	2008	VERAO	1	0	0	1	0	0.331432	0	69.82	23035.5	2641.43	11.4668	51.9917	66.9411	0.276033	74.39	9.37	7.64	0.37	0.69	5.33	18.73	609.08	0.25	2.92	98.87	100	100	1710	885	2361	0.705	588.754	29.25	61.31	7	0	0	0	0	0	1
Itanhaém	352210	-24.092	-46.8347	2008	VERAO	1	0	0	1	0	8.72169	0	99.02	60171.1	32517.2	54.0412	4340.33	4501.77	0.5376	74.36	9.64	5.86	0.5	2.53	10.29	26.11	690.67	0.45	9.84	97.2	97.16	99.46	41236	815	86242	0.745	906.916	28.63	76.85	7	0	0	0	0	0	1
Itaóca	352215	-24.6179	-48.839	2008	VERAO	1	0	0	1	0	0.337174	0	56.38	18301.5	9386.4	51.2876	24.5152	33.0671	0.507708	72.2	11.77	15.72	0.54	14.98	29.08	52.39	395.32	0.56	2.13	82.54	96.41	99.69	1492	1468	1760	0.68	550.819	29.49	71.35	7	0	0	0	0	0	1
Itapecerica da Serra	352220	-23.7372	-46.8588	2008	VERAO	1	0	0	1	0	14.7466	0	98.32	15074.2	7989.86	53.0036	2277.72	2574.97	0.467125	76.09	4.3	5.62	0.45	1.82	7.44	24	619.82	0.36	8	98.24	98.79	99.89	77291	1265	151349	0.742	739.448	24.3	76.85	7	0	0	0	0	0	1
Itapetininga	352230	-23.6455	-48.1233	2008	VERAO	1	0	0	1	2	14.436	0.138543	90.02	178935	28865.7	16.1319	3460.88	3863.45	0.432233	76.86	7.58	4.63	0.49	1.29	7.16	23.29	741.64	0.43	7.2	98.9	99.54	99.57	70867	13327	131050	0.763	521.231	26.89	71.73	7	0	0	0	0	0	1
Itapeva	352240	-23.9141	-48.8717	2008	VERAO	1	0	0	1	0	8.76579	0	81.49	182626	33642.5	18.4215	1750.16	1897.46	0.435692	73.18	6.95	6.22	0.53	2.5	12	33.69	630.48	0.5	6.83	96.76	99.44	99.75	40323	13797	73956	0.732	463.466	27.19	63.86	7	0	0	0	0	0	1
Itapevi	352250	-23.5509	-46.9677	2008	VERAO	1	0	0	1	5	18.998	0.263185	100	8265.8	2611.92	31.5991	2649.73	2900.39	0.405792	76.28	3.83	5.38	0.45	2.72	8.33	26.78	575.72	0.37	9.73	98.66	99.24	99.86	97261	0	200769	0.735	674.347	24.56	76.85	7	0	0	0	0	0	1
Itapira	352260	-22.432	-46.7721	2008	VERAO	1	0	0	1	18	7.17268	2.50952	92.4	51841.6	7736.44	14.9232	1883.88	2006.75	0.414842	76.1	9.82	5.74	0.45	0.72	2.78	13.15	849.81	0.35	5.5	97.29	99.77	99.98	36876	4961	63576	0.762	698.7	27.14	60.51	7	0	0	0	0	0	1
Itapirapuã Paulista	352265	-24.569	-49.2229	2008	VERAO	1	0	0	1	0	0.382621	0	47.58	40647.8	25794.4	63.4582	41.8041	45.7155	0.449542	73.96	7.22	12.98	0.53	12.86	35.11	62.08	323.42	0.51	11.01	77.91	97.07	97.45	1622	1988	1892	0.661	494.233	26.92	71.35	7	0	0	0	0	0	1
Itápolis	352270	-21.5481	-48.8155	2008	VERAO	1	0	0	1	0	4.19831	0	89.24	99674.7	10101.8	10.1348	952.293	1113.43	0.303783	75.14	10.45	6.96	0.45	0.36	3.27	14.3	787.75	0.35	3.87	99.44	99.95	100	22351	3726	36325	0.744	637.96	29.27	61.31	7	0	0	0	0	0	1
Itaporanga	352280	-23.6729	-49.4585	2008	VERAO	1	0	0	1	0	1.51004	0	74.16	50799.7	6018.6	11.8477	257.003	266.765	0.403317	75.11	9.63	10.72	0.53	3.42	14.74	40.22	552.76	0.5	5.03	95.68	99.56	99.63	6832	3516	11033	0.719	459.434	28.82	63.86	7	0	0	0	0	0	1
Itapuí	352290	-22.2508	-48.7015	2008	VERAO	1	0	0	1	0	1.22414	0	94.41	14002.3	355.163	2.53647	364.301	387.765	0.375942	75.47	8.34	6.01	0.41	0.53	2.39	15.57	687.46	0.29	5.33	93.45	99.9	99.96	6366	543	11630	0.725	582.709	28.83	61.31	7	0	0	0	0	0	1
Itapura	352300	-20.5951	-51.4406	2008	VERAO	1	0	0	1	0	0.442901	0	81.54	30165.3	1120.76	3.71539	118.908	122.512	0.391383	73.75	8.35	11.44	0.45	2.78	8.71	30.44	556.29	0.37	8.16	93.26	99.32	99.33	1994	875	3482	0.72	629.921	30.47	58.23	7	0	0	0	0	0	1
Itaquaquecetuba	352310	-23.4615	-46.3339	2008	VERAO	1	0	0	1	1	30.68	0.0325946	100	8262.2	650.17	7.86922	5557.76	6012.81	0.187208	75.66	3.69	5.66	0.42	2.81	10.21	31.34	502.85	0.32	11.52	98.57	98.7	99.82	153877	0	321770	0.714	699.5	25.72	72.67	7	0	0	0	0	0	1
Itararé	352320	-24.0805	-49.3035	2008	VERAO	1	0	0	1	1	4.85553	0.205951	91.73	100386	17216.1	17.1499	1021.44	1089.15	0.394842	73.18	8.13	6.51	0.48	4.57	16.15	36.65	510.2	0.42	10.06	98.45	99.73	99.81	22010	3664	44270	0.703	489.357	27.42	63.86	7	0	0	0	0	0	1
Itariri	352330	-24.2927	-47.1281	2008	VERAO	1	0	0	1	0	1.52107	0	61.78	27366.7	20217.8	73.8774	524.869	539.242	0.523492	75.21	8.15	9.3	0.5	6.88	20.98	45.31	434.58	0.45	8.54	91.64	93.49	98.49	6505	5592	9879	0.677	878.094	27.72	76.85	7	0	0	0	0	0	1
Itatiba	352340	-23.0067	-46.8143	2008	VERAO	1	0	0	1	0	10.1419	0	83.34	32227.6	5706.49	17.7068	3152.61	3631.39	0.148292	75.64	7.6	3.87	0.48	0.27	1.92	8.24	1080.74	0.39	4.68	97.4	99.89	99.99	57045	15805	85666	0.778	647.715	25.83	66.35	7	0	0	0	0	0	1
Itatinga	352350	-23.1537	-48.6294	2008	VERAO	1	0	0	1	1	1.76863	0.565409	89.8	97981.7	17743.9	18.1094	337.667	375.574	0.537025	75.44	6.56	8.08	0.43	0.9	7.75	24.97	568.58	0.32	5.98	98.14	99.81	99.87	8902	1632	16420	0.706	570.946	27.37	62.88	7	0	0	0	0	0	1
Itirapina	352360	-22.2946	-47.8341	2008	VERAO	1	0	0	1	3	1.57734	1.90194	89.06	56460.3	12772.9	22.6228	579.523	676.452	0.38665	73.77	7.16	8.64	0.48	1.38	5.31	16.26	772.14	0.41	6.1	95.36	100	100	7176	1523	14001	0.724	668.63	26.9	58.76	7	0	0	0	0	0	1
Itirapuã	352370	-20.6576	-47.1694	2008	VERAO	1	0	0	1	0	0.59997	0	82.32	16111.8	2747.01	17.0497	99.971	105.753	0.460083	74.55	8.61	8.5	0.44	1.99	10.23	28.47	526.62	0.35	3.61	96.38	99.87	100	2788	985	4929	0.707	757.902	26.23	62.2	7	0	0	0	0	0	1
Itobi	352380	-21.749	-46.922	2008	VERAO	1	0	0	1	2	0.787603	2.53935	88.29	13898.6	1281.88	9.22311	186.025	193.763	0.440242	74.19	8.8	8.23	0.41	0.32	4.49	20.14	611.41	0.29	5.26	98.69	99.65	100	4000	746	6800	0.717	692.752	27.7	60.51	7	0	0	0	0	0	1
Itu	352390	-23.3071	-47.2846	2008	VERAO	1	0	0	1	18	15.459	1.16437	92.93	64071.9	12901.4	20.1359	5102.7	5593.13	0.376758	76.23	7.09	4.42	0.52	0.49	2.84	12.79	1038.14	0.48	5.21	98.25	99.65	99.84	82976	9878	144269	0.773	612.831	26.39	66.35	7	0	0	0	0	0	1
Itupeva	352400	-23.1465	-47.0684	2008	VERAO	1	0	0	1	0	4.18964	0	82.86	20081.6	3795.16	18.8987	2708.05	3098.81	0.424167	75.63	4.99	4.69	0.43	0.19	3.6	13.3	848.65	0.33	4.73	97.33	99.94	100	25045	5904	38955	0.762	634.08	26.13	66.35	7	0	0	0	0	0	1
Ituverava	352410	-20.3295	-47.8096	2008	VERAO	1	0	0	1	0	4.01082	0	93.74	70465.9	5024.29	7.1301	953.005	1003.47	0.229717	75.47	9.75	6.57	0.52	0.42	3.1	13.79	950.39	0.47	5.27	99.83	99.97	100	20106	2265	36430	0.765	766.159	28.18	60.56	7	0	0	0	0	0	1
Jaborandi	352420	-20.65	-48.416	2008	VERAO	1	0	0	1	0	0.684276	0	93.36	27343.8	1904.33	6.96438	138.976	151.039	0.388017	75.71	9.18	7.79	0.39	0.21	4.48	22.46	548.22	0.26	4.75	98.67	100	100	3125	426	6166	0.711	683.504	29.28	57.41	7	0	0	0	0	0	1
Jaboticabal	352430	-21.2183	-48.2879	2008	VERAO	1	0	0	1	20	7.42551	2.69342	96.22	70660.2	2518.62	3.56441	2267.23	2412.03	0.442058	76.08	9.6	4.91	0.52	1.03	3.8	14.85	1015.51	0.49	6.88	99.62	99.74	99.76	38009	2135	69527	0.778	679.004	28.68	57.41	7	0	0	0	0	0	1
Jacareí	352440	-23.2989	-45.9905	2008	VERAO	1	0	0	1	0	21.3408	0	97.82	46427.2	8254.13	17.7787	5968.47	6275.14	0.386525	75.2	7.11	3.77	0.49	1.11	4.8	17.99	846.53	0.42	9.19	98.77	99.54	99.84	108252	2917	208297	0.777	703.036	26.5	72.67	7	0	0	0	0	0	1
Jaci	352450	-20.945	-49.5812	2008	VERAO	1	0	0	1	0	0.558304	0	82.54	14513.3	1301.81	8.96977	136.039	186.911	0.33155	74.05	7	9.1	0.35	0.23	3.1	16.74	624.57	0.22	4.13	99.49	99.87	100	3081	786	4871	0.723	642.304	29.75	61.92	7	0	0	0	0	0	1
Jacupiranga	352460	-24.7774	-48.0539	2008	VERAO	1	0	0	1	0	1.75209	0	55.08	70418.9	49306.7	70.0192	338.492	368.371	0.559525	74.89	8.15	9.24	0.53	4.13	16.01	36.56	574.52	0.5	5.83	88.24	99.94	99.32	7660	7839	9369	0.717	851.09	29.69	76.67	7	0	0	0	0	0	1
Jaguariúna	352470	-22.692	-47.0128	2008	VERAO	1	0	0	1	0	4.29464	0	96.14	14139.1	809.305	5.72388	1892.3	2073.29	0.310458	76.74	7.2	4.3	0.49	0.51	2.26	11.95	1038.61	0.43	6.19	99.51	99.76	100	24830	1278	43033	0.784	649.191	27.54	66.35	7	0	0	0	0	0	1
Jales	352480	-20.2858	-50.5541	2008	VERAO	1	0	0	1	1	5.00558	0.199777	93.4	36857.4	2363.66	6.41298	1337.54	1432.88	0.227392	76.32	11.01	5.62	0.46	0.93	3.37	13.15	850.11	0.36	5.68	99.77	99.89	99.93	25952	2773	44239	0.776	686.351	29.86	61.5	7	0	0	0	0	0	1
Jambeiro	352490	-23.2793	-45.7106	2008	VERAO	1	0	0	1	0	0.531754	0	47.6	18441.3	4784.23	25.943	165.551	199.696	0.526033	76.61	8.08	7.14	0.49	0.55	4.88	21.23	738.52	0.41	4.95	95.69	99.18	100	2816	2788	2561	0.756	695.551	25.69	72.67	7	0	0	0	0	0	1
Jandira	352500	-23.5441	-46.8997	2008	VERAO	1	0	0	1	1	10.4445	0.0957443	100	1744.9	170.483	9.77033	1234.72	1374.41	0.179033	75.46	3.7	4.44	0.48	0.84	4.4	17.4	792.33	0.4	7.39	99.79	99.99	100	59280	0	108344	0.76	684.137	25.05	76.85	7	0	0	0	0	0	1
Jardinópolis	352510	-20.9921	-47.826	2008	VERAO	1	0	0	1	4	3.74252	1.0688	94.76	50187	4303.67	8.57526	914.103	1106.68	0.450267	76.15	7.68	5.39	0.48	0.48	4.94	20.45	742.74	0.41	4.29	98.18	99.94	99.7	17368	1520	36141	0.735	700.741	28.78	57.41	7	0	0	0	0	0	1
Jarinu	352520	-23.112	-46.7213	2008	VERAO	1	0	0	1	6	2.32018	2.58601	74.63	20754.9	5949.88	28.6673	1280.21	1502.49	0.332283	74.53	7.2	7.14	0.45	0.52	3.06	18.09	718.61	0.35	6.41	97	97.94	99.95	13203	5418	18429	0.733	653.711	25.31	66.35	7	0	0	0	0	0	1
Jaú	352530	-22.2961	-48.556	2008	VERAO	1	0	0	1	7	13.3329	0.525017	96.29	68710.3	2808.8	4.08789	3175.63	3544.17	0.132583	78.13	8.93	4.69	0.45	0.46	2.45	9.04	951.17	0.36	3.65	99.72	99.93	99.97	74768	4097	126943	0.778	618.271	28.65	61.31	7	0	0	0	0	0	1
Jeriquara	352540	-20.3401	-47.5742	2008	VERAO	1	0	0	1	0	0.323465	0	81.21	14197.1	2088.05	14.7076	92.7929	98.3353	0.431533	73.86	7.66	9.91	0.42	1.13	8.05	27.2	549.1	0.3	5.66	97.63	99.81	99.65	1613	554	2606	0.703	756.477	25.92	60.56	7	0	0	0	0	0	1
Joanópolis	352550	-22.9388	-46.2092	2008	VERAO	1	0	0	1	0	1.21673	0	100	37429.1	15898.7	42.4769	226.543	268.536	0.416725	74.43	10.11	7.8	0.43	0.98	6.28	20.77	650.99	0.33	3.14	96.63	99.12	99.91	6397	0	11768	0.699	762.814	24.72	72.67	7	0	0	0	0	0	1
João Ramalho	352560	-22.2779	-50.7991	2008	VERAO	1	0	0	1	0	0.417022	0	84.62	41545.2	2397.52	5.77086	106.692	119.293	0.402225	74.1	7.47	11.27	0.42	1.5	7.16	21.5	627.59	0.32	6.76	95.49	100	99.67	2102	607	3543	0.741	589.63	29.62	58.82	7	0	0	0	0	0	1
José Bonifácio	352570	-21.0894	-49.7793	2008	VERAO	1	0	0	1	0	3.34762	0	89.62	86020	5723.87	6.65411	905.248	1088.94	0.346633	77.14	8.96	5.92	0.45	0.42	1.18	10.99	863.34	0.35	4.22	99.74	99.74	100	18415	3079	29684	0.777	630.68	30.05	61.92	7	0	0	0	0	0	1
Júlio Mesquita	352580	-21.9729	-49.7934	2008	VERAO	1	0	0	1	0	0.452246	0	94.36	12818.3	1060.76	8.27534	86.941	88.0205	0.417983	73.76	9.23	11.88	0.41	3.3	11.22	31.71	482.86	0.3	6.52	99.49	99.07	99.84	2088	216	4214	0.716	583.591	29.25	58.88	7	0	0	0	0	0	1
Jumirim	352585	-23.0996	-47.7881	2008	VERAO	1	0	0	1	0	0.279056	0	55.92	5668.5	486.06	8.57475	135.229	145.035	0.417408	76.75	8.79	6.6	0.39	0.68	3.46	13.02	710.27	0.27	3.72	93.09	99.7	100	1675	1175	1623	0.741	557.286	27.78	62.11	7	0	0	0	0	0	1
Jundiaí	352590	-23.1946	-46.913	2008	VERAO	1	0	0	1	23	37.961	0.605886	95	43120.7	15866.7	36.796	11092.9	12118.5	0.204817	76.94	9.28	3.08	0.53	0.52	1.87	7.81	1431.55	0.51	5.19	99.03	99.92	99.97	204422	15922	354204	0.822	658.263	26.19	66.35	7	0	0	0	0	0	1
Junqueirópolis	352600	-21.4489	-51.4351	2008	VERAO	1	0	0	1	6	1.98418	3.02391	81.51	58256.5	2008.44	3.44758	633.454	692.387	0.328058	76.61	11.5	8.56	0.43	0.98	3.76	16.47	737.14	0.33	4.58	97.27	99.89	100	9836	3327	15399	0.745	563.365	30.04	58.23	7	0	0	0	0	0	1
Juquiá	352610	-24.2137	-47.6523	2008	VERAO	1	0	0	1	0	1.99463	0	62.07	81279.9	63380.3	77.9778	459.514	474.7	0.516267	74.36	9.22	11.06	0.49	6.77	18.23	41.46	467.35	0.43	7.67	85.22	97.39	98.95	8235	7107	12139	0.7	715.465	28.85	71.73	7	0	0	0	0	0	1
Juquitiba	352620	-23.9552	-47.0246	2008	VERAO	1	0	0	1	0	2.85479	0	74.3	52216.9	45992	88.0788	338.526	382.742	0.500092	72.48	6.45	10.82	0.49	2.62	9.97	37.56	550.32	0.42	8.27	96.18	95.86	99.68	14078	6497	22240	0.709	786.268	24.58	76.85	7	0	0	0	0	0	1
Lagoinha	352630	-23.0858	-45.2068	2008	VERAO	1	0	0	1	0	0.521369	0	63.39	25547.2	6106.68	23.9035	55.6239	58.3433	0.433217	72.82	12.83	10.56	0.48	2.57	9.07	32.89	573.28	0.4	4.98	89.44	99.14	99.73	2381	1703	3138	0.693	739.987	25.86	77.23	7	0	0	0	0	0	1
Laranjal Paulista	352640	-23.0122	-47.8657	2008	VERAO	1	0	0	1	0	2.5912	0	88.97	38427.4	1979.26	5.15065	1011.28	1093.55	0.477492	74.73	10.04	4.76	0.41	0.56	3.1	12.44	760.58	0.29	3.41	99.05	98.57	100	14239	2639	22612	0.729	563.13	28.03	62.11	7	0	0	0	0	0	1
Lavínia	352650	-21.1508	-51.0326	2008	VERAO	1	0	0	1	1	0.889328	1.12444	52.85	53767.5	2654.04	4.93614	151.989	163.01	0.365833	74.17	7.01	7.88	0.38	1.94	4.57	17.43	614.14	0.26	10.06	99.04	99.87	100	2590	4494	4285	0.721	604.074	29.77	58.23	7	0	0	0	0	0	1
Lavrinhas	352660	-22.5203	-44.8889	2008	VERAO	1	0	0	1	2	0.649977	3.07703	90.78	16706.7	6412.15	38.3807	226.74	252.383	0.328083	74.38	5.75	6.33	0.55	8.15	20.14	43.43	500.59	0.59	13.25	95.21	99.41	99.95	2559	541	6049	0.729	785.415	28.14	77.23	7	0	0	0	0	0	1
Leme	352670	-22.1722	-47.3376	2008	VERAO	1	0	0	1	1	9.20132	0.10868	97.26	40287.1	4035.68	10.0173	2208.38	2600.66	0.432017	76.05	7.26	7.16	0.48	0.64	5.09	18.55	746.15	0.4	5.58	99.64	99.56	99.86	49334	1894	89862	0.744	678.236	28.28	60.51	7	0	0	0	0	0	1
Lençóis Paulista	352680	-22.6761	-48.825	2008	VERAO	1	0	0	1	0	6.19022	0	96.99	80954.1	6746.9	8.33422	1716.33	1929.03	0.416475	75.19	7.23	5.1	0.43	0.41	2.73	12.34	816.48	0.32	7.25	99.66	99.88	99.97	33303	1377	60051	0.764	562.393	28.2	62.88	7	0	0	0	0	0	1
Limeira	352690	-22.5985	-47.3637	2008	VERAO	1	0	0	1	71	28.1472	2.52245	96.44	58071.1	5009.3	8.62615	6680.45	7251.77	0.359442	76.11	7.87	3.99	0.48	0.85	3.25	13.48	910.85	0.41	5.54	99.12	99.67	99.91	148790	8237	267785	0.775	636.113	27.97	66.35	7	0	0	0	0	0	1
Lindóia	352700	-22.5134	-46.655	2008	VERAO	1	0	0	1	0	0.67669	0	97.19	4875.6	642.182	13.1713	247.314	258.484	0.455342	76.85	9.48	5.9	0.4	0	1.79	12.97	714.18	0.27	3.81	96.48	98.03	99.95	3812	0	6712	0.742	689.08	26.56	66.35	7	0	0	0	0	0	1
Lins	352710	-21.6498	-49.6829	2008	VERAO	1	0	0	1	8	7.39597	1.08167	98.46	57005.8	3864.3	6.77878	2013.34	2224.66	0.406533	77.13	9.97	4.6	0.45	0.6	2.89	11.04	919.53	0.36	7.05	99.76	99.89	99.99	38300	835	70597	0.786	598.628	29.45	58.88	7	0	0	0	0	0	1
Lorena	352720	-22.794	-45.06	2008	VERAO	1	0	0	1	4	8.42996	0.474498	96.82	41416	8486	20.4897	1706.14	1812.37	0.412392	76.35	8.42	3.69	0.52	1.76	8.5	23.18	781.28	0.48	10.79	98.88	99.62	99.68	39864	2364	80173	0.766	761.643	27.82	77.23	7	0	0	0	0	0	1
Lourdes	352725	-20.9491	-50.234	2008	VERAO	1	0	0	1	0	0.226849	0	80.86	11394	1142.81	10.0299	39.0515	43.0654	0.358833	73.96	10.06	10.58	0.37	2.32	6.1	17.29	612	0.28	4.27	89.2	99.65	100	1121	384	1744	0.742	647.287	29.97	61.92	7	0	0	0	0	0	1
Louveira	352730	-23.0842	-46.9372	2008	VERAO	1	0	0	1	0	3.50578	0	94.35	5513.3	885.673	16.0643	1566.38	1732.76	0.317517	76.65	5.12	4.32	0.5	0.52	0.93	7.8	1047.17	0.43	3.91	98.16	99.7	100	22162	1430	35695	0.777	644.922	26.11	66.35	7	0	0	0	0	0	1
Lucélia	352740	-21.6441	-50.9917	2008	VERAO	1	0	0	1	0	2.09	0	86.14	31481	1287.25	4.08897	552.316	589.439	0.4172	75.48	10.19	6.58	0.46	0.36	4.1	19.55	743.2	0.37	5.03	99.28	99.69	100	9430	2663	17219	0.752	576.284	29.69	58.82	7	0	0	0	0	0	1
Lucianópolis	352750	-22.4734	-49.5503	2008	VERAO	1	0	0	1	3	0.234188	12.8102	78.52	18953.6	1694.13	8.93831	72.1977	74.3503	0.366783	73.55	9.65	7.96	0.51	0	2.62	13.35	779.84	0.46	2.19	94.93	100	99.64	1203	469	1780	0.733	607.427	29.25	58.88	7	0	0	0	0	0	1
Luís Antônio	352760	-21.5527	-47.7819	2008	VERAO	1	0	0	1	1	1.05602	0.946949	94.13	59825.7	17595.4	29.4111	577.675	599.749	0.423008	74.34	4.83	5.99	0.42	0.99	4.87	21.49	661.22	0.31	11.53	98.32	99.73	100	5883	385	10901	0.731	652.972	28.65	58.76	7	0	0	0	0	0	1
Luiziânia	352770	-21.6726	-50.3508	2008	VERAO	1	0	0	1	1	0.513232	1.94844	90.49	16657.6	900.497	5.40592	117.018	120.43	0.406133	73.88	9.62	12.16	0.35	0.36	2.18	16.27	557.06	0.2	3.57	97.31	100	100	2517	419	4611	0.702	601.668	29.75	58.88	7	0	0	0	0	0	1
Lupércio	352780	-22.4272	-49.817	2008	VERAO	1	0	0	1	0	0.446108	0	78.69	15517.1	3141.13	20.243	73.2862	77.5923	0.3046	74.81	8.96	10.98	0.4	0.26	5.33	24.67	547.3	0.27	4.95	99.47	99.17	99.93	2223	488	3865	0.724	601.425	28.61	58.88	7	0	0	0	0	0	1
Lutécia	352790	-22.3253	-50.3855	2008	VERAO	1	0	0	1	0	0.288422	0	78.03	47522.6	4027.82	8.4756	74.1485	75.8883	0.4623	75.75	11.05	9.25	0.42	1.49	8.28	30.53	516.35	0.3	8.39	97.83	99.14	100	1360	556	2158	0.72	573.741	29.06	58.88	7	0	0	0	0	0	1
Macatuba	352800	-22.4871	-48.7194	2008	VERAO	1	0	0	1	0	1.66092	0	96.47	22451.4	998.615	4.4479	510.384	574.185	0.428567	76.52	8.08	8.38	0.55	0.74	2.69	13.06	920.95	0.54	5.43	99.23	100	99.83	8242	483	15776	0.77	565.457	28.81	61.31	7	0	0	0	0	0	1
Macaubal	352810	-20.8379	-49.975	2008	VERAO	1	0	0	1	0	0.826532	0	86.97	24808.7	2954.9	11.9107	167.252	179.306	0.358592	75.64	12.8	7.86	0.43	0.65	2.74	18.17	704.61	0.32	4.26	99.63	99.52	99.96	3971	890	6773	0.743	648.947	29.85	61.92	7	0	0	0	0	0	1
Macedônia	352820	-20.0981	-50.1815	2008	VERAO	1	0	0	1	0	0.39822	0	74.69	32756.7	2013.14	6.14573	106.758	111.465	0.370067	76.09	11.76	10.05	0.42	0.07	3.91	19.17	644.23	0.3	3.17	99.36	99.61	100	2048	887	2777	0.74	689.403	29.92	60.81	7	0	0	0	0	0	1
Magda	352830	-20.5965	-50.23	2008	VERAO	1	0	0	1	0	0.352879	0	82.8	31228.2	4183.02	13.395	79.774	83.3772	0.446033	74.38	12.56	10.07	0.44	1.4	4.28	17.31	725.51	0.35	5.97	99.91	100	99.91	1589	545	2655	0.753	651.083	29.79	61.92	7	0	0	0	0	0	1
Mairinque	352840	-23.508	-47.2293	2008	VERAO	1	0	0	1	3	4.34224	0.690887	81.14	21014.9	7052.62	33.5601	1290.57	1382.56	0.390075	74.85	6.63	5.41	0.44	1.77	5.48	18.63	710.18	0.35	10.77	97.45	99.74	99.67	21149	8533	34690	0.743	640.073	24.6	76.85	7	0	0	0	0	0	1
Mairiporã	352850	-23.3173	-46.5613	2008	VERAO	1	0	0	1	9	7.91555	1.137	85.09	32069.7	20338.4	63.4193	2174.47	2407.22	0.396583	77.86	6	5	0.56	1.24	5.74	21.09	944.03	0.56	5.02	88.14	96.25	99.68	39680	10206	70750	0.788	675.518	24.64	66.35	7	0	0	0	0	0	1
Manduri	352860	-23.047	-49.3036	2008	VERAO	1	0	0	1	0	0.930989	0	84.45	22904.6	2549.2	11.1297	281.088	309.123	0.428133	74.05	10	5.78	0.48	0.75	2.65	17.5	750.34	0.41	4.42	99.07	100	100	4977	1214	7778	0.739	540.267	28.39	62.88	7	0	0	0	0	0	1
Marabá Paulista	352870	-22.1277	-52.0566	2008	VERAO	1	0	0	1	0	0.49182	0	46.3	91951.9	3891.62	4.23223	87.9745	90.2156	0.361483	73.54	7.11	10.35	0.39	3.04	8.28	32.23	457.56	0.28	6.53	88.71	98.63	99.84	1989	2670	2142	0.677	483.856	30.35	57.88	7	0	0	0	0	0	1
Maracaí	352880	-22.6523	-50.7454	2008	VERAO	1	0	0	1	1	1.38492	0.722064	89.91	53349.8	2099.95	3.93619	265.999	307.919	0.3903	75.97	8.37	8.18	0.42	1.45	3.41	16	666.65	0.32	7.67	94.89	99.45	100	7026	1247	12085	0.771	572.155	30.09	58.97	7	0	0	0	0	0	1
Marapoama	352885	-21.2555	-49.1378	2008	VERAO	1	0	0	1	0	0.273998	0	80.1	11126.7	692.533	6.22406	145.069	162.183	0.336392	76.14	10.06	6.88	0.4	1.02	4.11	9.29	781.03	0.28	4.18	99.33	99.91	99.93	1391	434	2199	0.752	635.332	29.81	59.09	7	0	0	0	0	0	1
Mariápolis	352890	-21.7792	-51.1718	2008	VERAO	1	0	0	1	0	0.415283	0	78.76	18654.4	347.379	1.86218	76.5068	84.3238	0.333867	74.78	11.21	8.47	0.37	1.36	4.75	19.28	565.58	0.27	3.62	96.84	100	100	1899	779	3137	0.718	559.476	30.22	58.82	7	0	0	0	0	0	1
Marília	352900	-22.1778	-49.9831	2008	VERAO	1	0	0	1	4	22.2896	0.179456	95.46	117052	15118.6	12.9162	4967.87	5463.05	0.436508	76.26	9.52	4.06	0.5	1.05	4.04	14.54	953.2	0.45	7.07	99.38	99.72	99.99	116020	9724	207021	0.798	605.408	28.62	58.88	7	0	0	0	0	0	1
Marinópolis	352910	-20.4799	-50.8323	2008	VERAO	1	0	0	1	0	0.225089	0	77.33	7782.7	286.288	3.67852	47.8261	48.0779	0.328525	74.5	9.51	10.32	0.43	0.41	3.62	26.02	553.24	0.32	0.98	97.97	100	100	1058	442	1671	0.731	653.072	30.39	61.5	7	0	0	0	0	0	1
Martinópolis	352920	-22.1723	-51.1234	2008	VERAO	1	0	0	1	0	2.51982	0	83.22	125356	7693.23	6.13709	577.183	633.514	0.3152	74.93	9.74	8.03	0.45	1.42	7.36	21.72	636	0.36	5.59	97.04	99.95	100	11761	3878	20341	0.721	579.463	29.71	58.82	7	0	0	0	0	0	1
Matão	352930	-21.6101	-48.4301	2008	VERAO	1	0	0	1	0	7.90472	0	97.44	52489.9	7941.9	15.1303	2095.44	2368.89	0.409617	75.84	7.9	5.74	0.52	0.66	3.55	13.39	940.44	0.49	6.66	99.86	99.69	99.91	39593	1409	75377	0.773	672.922	28.74	58.76	7	0	0	0	0	0	1
Mauá	352940	-23.6661	-46.4464	2008	VERAO	1	0	0	1	0	41.0787	0	100	6190.9	1191.26	19.242	4255.12	4430.47	0.122608	76.13	5.23	3.95	0.44	1.41	5.28	18.44	709.25	0.34	11.12	99.62	99.76	99.95	215666	0	417064	0.766	762.047	25.15	76.58	7	0	0	0	0	0	1
Mendonça	352950	-21.194	-49.5702	2008	VERAO	1	0	0	1	1	0.482151	2.07404	79.7	19515.1	1858.11	9.5214	221.123	243.086	0.396558	76.78	11.19	7	0.36	1.32	2.98	11.38	707.36	0.24	3.9	99.55	99.46	100	2560	847	3793	0.744	622.175	29.82	61.92	7	0	0	0	0	0	1
Meridiano	352960	-20.3982	-50.1867	2008	VERAO	1	0	0	1	0	0.416338	0	68.29	22819.9	2722.84	11.9319	138.249	238.511	0.347975	74.04	11.88	9.06	0.4	1.28	3.45	13.06	694.38	0.28	6.92	97.86	99.49	99.92	2099	1181	2674	0.731	654.089	29.93	60.81	7	0	0	0	0	0	1
Mesópolis	352965	-19.9575	-50.6154	2008	VERAO	1	0	0	1	0	0.201334	0	74.6	14863.6	486.713	3.27453	40.6469	43.2556	0.255742	75.84	10.87	13.62	0.37	1.28	6.84	25.44	530.46	0.25	4.64	97.69	99.49	100	899	418	1468	0.724	725.55	30.26	61.5	7	0	0	0	0	0	1
Miguelópolis	352970	-20.1847	-48.1055	2008	VERAO	1	0	0	1	0	2.07358	0	93.66	82080.4	3492.89	4.25545	365.416	417.522	0.131067	76.78	7.11	9.82	0.46	1.69	5.41	22.66	670.82	0.36	9.64	97.09	99.46	99.66	10631	1186	19265	0.741	730.951	28.92	60.56	7	0	0	0	0	0	1
Mineiros do Tietê	352980	-22.4633	-48.4332	2008	VERAO	1	0	0	1	0	1.23285	0	95.58	21324.2	1738.44	8.15241	330.867	359.517	0.376808	74.39	8.66	7.41	0.39	0.79	2.69	12.96	700.24	0.27	4.69	99.51	99.39	99.74	6553	538	11500	0.73	625.181	28.01	58.76	7	0	0	0	0	0	1
Mira Estrela	353000	-19.9518	-50.1243	2008	VERAO	1	0	0	1	0	0.299211	0	50.42	21682.5	1247.49	5.75343	72.6201	75.6494	0.380908	73.34	10.78	10.45	0.43	0.64	9.31	21.8	613.14	0.32	5.97	98.55	100	99.28	1403	939	1881	0.743	694.605	30.23	60.81	7	0	0	0	0	0	1
Miracatu	352990	-24.1951	-47.3947	2008	VERAO	1	0	0	1	0	2.11244	0	67.9	100148	82191.1	82.0693	550.859	575.122	0.521625	73.18	7.97	10.3	0.5	5.15	20.06	47.95	442.77	0.44	8.73	80.46	98.57	98.57	8856	10006	10586	0.697	763.955	28.24	76.85	7	0	0	0	0	0	1
Mirandópolis	353010	-21.0811	-51.1305	2008	VERAO	1	0	0	1	7	2.94367	2.37799	88.29	91769.4	6538.95	7.12541	651.92	688.838	0.40095	77.12	10.35	7.19	0.45	1.23	4.47	16.64	758.64	0.36	5.71	97.22	99.32	100	12681	3028	24455	0.751	598.706	29.61	58.23	7	0	0	0	0	0	1
Mirante do Paranapanema	353020	-22.3492	-51.998	2008	VERAO	1	0	0	1	5	1.78286	2.80448	59.21	123893	3417.51	2.75843	312.609	409.018	0.317133	75.45	10.57	12.5	0.5	6.41	16.47	36.11	516.3	0.46	7.3	92.11	99.46	99.53	8027	7014	10045	0.724	480.813	30.68	57.88	7	0	0	0	0	0	1
Mirassol	353030	-20.8277	-49.5043	2008	VERAO	1	0	0	1	0	5.55929	0	97.09	24322.8	1969.44	8.09711	1358.86	1668.57	0.318142	75.76	9.4	4.53	0.43	0.86	2.4	11.22	841.27	0.32	7.4	98.77	99.71	100	28903	1359	52433	0.762	678.013	29.42	61.92	7	0	0	0	0	0	1
Mirassolândia	353040	-20.595	-49.487	2008	VERAO	1	0	0	1	1	0.446357	2.24036	81.74	16612.5	1456.91	8.76995	101.586	105.106	0.328633	74.76	11.36	8.95	0.39	1.14	5.31	16.33	639.58	0.27	4.27	97.03	99.59	100	2213	803	3492	0.738	708.389	29.84	59.09	7	0	0	0	0	0	1
Mococa	353050	-21.4495	-47.033	2008	VERAO	1	0	0	1	14	6.9521	2.01378	90.93	85515.6	15208.1	17.784	1486.32	1740.7	0.424467	74.63	9.24	5.85	0.53	0.82	3.78	17.19	881.99	0.51	5.97	97.09	99.44	99.91	32459	5141	61149	0.762	699.684	28.63	62.2	7	0	0	0	0	0	1
Mogi das Cruzes	353060	-23.5696	-46.1861	2008	VERAO	1	0	0	1	2	38.3748	0.0521175	91.66	71254.1	31567.3	44.3024	9807.46	10262.3	0.341175	76.07	6.8	3.95	0.54	1.93	7.06	20.23	916.81	0.53	9.05	97.44	99.08	99.92	193943	30466	357313	0.783	758.15	25.02	76.58	7	0	0	0	0	0	1
Mogi Guaçu	353070	-22.2321	-47.029	2008	VERAO	1	0	0	1	4	14.0347	0.285007	94.4	81275.3	15793.9	19.4326	3748.25	3987.87	0.379625	76.1	7.75	4.31	0.44	0.56	2.94	13.24	802.19	0.34	7.32	99.69	99.98	99.97	71309	6950	130295	0.774	693.555	27.84	60.51	7	0	0	0	0	0	1
Mogi Mirim	353080	-22.4513	-46.9884	2008	VERAO	1	0	0	1	1	8.9811	0.111345	92.66	49770.8	3948.39	7.93315	3013.96	3257.42	0.334225	77.74	8.87	4.41	0.49	1.39	3.79	13.49	945.62	0.43	7.06	98.91	99.76	99.96	45023	5560	80945	0.784	700.161	27.47	60.51	7	0	0	0	0	0	1
Mombuca	353090	-22.9427	-47.602	2008	VERAO	1	0	0	1	0	0.331142	0	80.12	13369.8	1468.21	10.9815	126.634	133.069	0.429608	74.18	8.36	9.27	0.61	3.94	9.83	28.64	832.07	0.71	4.68	99.26	100	99.89	1352	581	2685	0.719	568.372	27.54	62.11	7	0	0	0	0	0	1
Monções	353100	-20.8631	-50.0795	2008	VERAO	1	0	0	1	0	0.232018	0	85.77	10435.2	711.984	6.8229	86.1912	104.683	0.339467	73.81	12.15	8.9	0.43	0.71	3.79	12.02	755.2	0.32	9.11	91.58	99.34	100	1181	296	1836	0.772	648.126	30.03	61.92	7	0	0	0	0	0	1
Mongaguá	353110	-24.0697	-46.6679	2008	VERAO	1	0	0	1	0	4.61159	0	99.56	14320.5	7707.59	53.8221	1705.89	1774.34	0.346617	76.24	9.65	4.85	0.5	2.87	9.72	28.3	699.73	0.45	10.22	98.31	98.76	99.47	20049	202	46091	0.754	970.88	28.62	76.85	7	0	0	0	0	0	1
Monte Alegre do Sul	353120	-22.7043	-46.6677	2008	VERAO	1	0	0	1	5	0.75076	6.65992	56.15	11030.6	3293.51	29.8579	264.366	278.58	0.494333	76.5	11.13	5.84	0.48	0.37	2.59	13.3	861.61	0.39	3.35	95.91	99.42	99.87	4099	3061	4091	0.759	657.917	25.74	66.35	7	0	0	0	0	0	1
Monte Alto	353130	-21.2593	-48.533	2008	VERAO	1	0	0	1	8	4.88425	1.63792	94.86	34695	3420.81	9.85968	1216.24	1372.39	0.319525	76.56	10.21	5.19	0.42	0.35	2.07	10.15	832.6	0.3	5.69	99.6	99.3	99.87	26465	2099	44543	0.768	685.364	28.2	59.09	7	0	0	0	0	0	1
Monte Aprazível	353140	-20.7375	-49.7658	2008	VERAO	1	0	0	1	0	2.25942	0	90.08	49555.9	4080.35	8.23383	495.174	587.189	0.34675	76.64	11.02	5.74	0.5	0.14	1.46	9.17	1032.05	0.45	3.78	99.72	100	99.57	11943	1943	19803	0.785	659.219	29.87	61.92	7	0	0	0	0	0	1
Monte Azul Paulista	353150	-20.9089	-48.6813	2008	VERAO	1	0	0	1	6	1.99748	3.00378	92.36	26346.2	3161.73	12.0007	496.496	527.867	0.4549	75.56	9.86	8.06	0.46	0.07	2.13	14.48	765.11	0.36	6.25	99.65	98.39	99.86	10640	1218	17713	0.753	706.944	29.27	59.09	7	0	0	0	0	0	1
Monte Castelo	353160	-21.2549	-51.5714	2008	VERAO	1	0	0	1	1	0.439617	2.27471	77.67	23354.7	2246.59	9.61942	128.662	130.33	0.288442	73.81	12.9	11.92	0.38	0.45	4.25	14.68	646.15	0.25	4.17	93.89	99.83	99.87	2133	852	3211	0.741	534.896	30.43	57.04	7	0	0	0	0	0	1
Monte Mor	353180	-22.9532	-47.3073	2008	VERAO	1	0	0	1	0	4.73526	0	42.79	24056.6	1680.83	6.98699	1745.69	1921.33	0.189083	76.78	5.98	7.06	0.44	1.53	6.57	21.83	674.23	0.35	8.74	99.16	98.98	100	25635	2971	45978	0.733	608.937	27.58	66.35	7	0	0	0	0	0	1
Monteiro Lobato	353170	-22.9366	-45.8043	2008	VERAO	1	0	0	1	0	0.425002	0	92.86	33274.2	18661.1	56.0828	31.6746	31.9221	0.464433	74.53	10.51	10.49	0.48	1.43	12.04	30.91	593.95	0.4	3.41	87.42	100	100	2074	2342	1778	0.71	824.899	25.8	72.67	7	0	0	0	0	0	1
Morro Agudo	353190	-20.6887	-48.1533	2008	VERAO	1	0	0	1	7	2.88189	2.42896	94.41	138813	7624.16	5.49241	593.748	772.406	0.291208	75.15	6.02	8.43	0.45	1.14	4.91	20.32	687.37	0.36	6.22	99.18	99.64	100	14560	1209	27907	0.712	710.633	28.85	57.41	7	0	0	0	0	0	1
Morungaba	353200	-22.8939	-46.7825	2008	VERAO	1	0	0	1	0	1.18148	0	83.64	14675.2	3728.03	25.4036	293.397	320.963	0.538025	73.1	7.7	5.65	0.41	1.59	6.18	13.04	733.72	0.33	2.53	98.86	99.63	99.94	6138	1718	10051	0.715	645.148	25.32	66.35	7	0	0	0	0	0	1
Motuca	353205	-21.5138	-48.1703	2008	VERAO	1	0	0	1	2	0.436243	4.5846	70.22	22870	2180.57	9.53465	86.1544	116.983	0.292558	76.51	7.44	7.5	0.45	11.23	14.99	25.84	567.17	0.36	11.07	97.86	100	100	1727	1182	3108	0.741	667.631	28.36	58.76	7	0	0	0	0	0	1
Murutinga do Sul	353210	-20.9968	-51.3014	2008	VERAO	1	0	0	1	1	0.454555	2.19996	62.16	25087.3	1414	5.63632	109.36	111.45	0.288442	75.84	13.71	8.48	0.43	2.45	6.3	22.23	636.47	0.33	3.7	95.83	99.6	99.81	2131	1613	2573	0.726	590.654	30.12	58.23	7	0	0	0	0	0	1
Nantes	353215	-22.5969	-51.2009	2008	VERAO	1	0	0	1	0	0.266882	0	86.18	28664.7	1362.13	4.75194	49.0321	57.7966	0.457608	72.41	7.24	13.42	0.35	0.42	5.19	29.08	472.28	0.21	4.96	99.64	100	100	1239	276	2431	0.714	581.752	30.12	58.97	7	0	0	0	0	0	1
Narandiba	353220	-22.5637	-51.5217	2008	VERAO	1	0	0	1	0	0.429383	0	70.02	35732.6	3685.02	10.3128	155.608	234.976	0.347867	75.33	7.21	11.17	0.36	1.38	5.34	26.05	482.74	0.22	9.4	89.82	100	99.94	2155	1183	3105	0.718	503.983	30.24	57.68	7	0	0	0	0	0	1
Natividade da Serra	353230	-23.4151	-45.3814	2008	VERAO	1	0	0	1	0	0.722715	0	41.52	83337.2	38526.8	46.23	87.9705	98.8246	0.506183	73.86	12.53	16.56	0.51	7.96	21.55	41.33	496.93	0.48	4.37	76.96	99.67	98.62	2943	3890	2788	0.655	778.125	25.33	77.23	7	0	0	0	0	0	1
Nazaré Paulista	353240	-23.1914	-46.3665	2008	VERAO	1	0	0	1	0	1.68045	0	72.77	32625.4	18058.9	55.3522	367.063	384.029	0.179442	74.08	9.83	11.22	0.45	2.59	9.79	29.24	554.18	0.34	6.3	80.12	92.75	99.51	7392	2503	13911	0.678	687.257	24.78	72.67	7	0	0	0	0	0	1
Neves Paulista	353250	-20.8705	-49.6465	2008	VERAO	1	0	0	1	1	0.960988	1.0406	89.38	21905	1761.32	8.04072	203.615	244.873	0.33865	74.38	13.26	7.11	0.4	0.24	1.35	9.39	784.55	0.28	3.2	99.66	99.87	100	4752	856	7916	0.754	660.388	29.48	61.92	7	0	0	0	0	0	1
Nhandeara	353260	-20.6731	-50.0468	2008	VERAO	1	0	0	1	0	1.16096	0	80.25	43615.9	4609.83	10.5691	220.396	249.632	0.453667	75.08	12.89	7.26	0.49	1.4	3.64	15.25	878.42	0.42	2.94	98.29	99.84	100	5208	2037	8688	0.751	652.94	29.7	61.92	7	0	0	0	0	0	1
Nipoã	353270	-20.8916	-49.7782	2008	VERAO	1	0	0	1	0	0.428663	0	88.04	13760.9	1091.59	7.93255	120.375	129.912	0.340242	73.81	7.93	8.49	0.37	0.67	5.13	15.71	628.33	0.24	10.25	94.16	99.82	100	2239	477	3797	0.713	644.74	29.9	61.92	7	0	0	0	0	0	1
Nova Aliança	353280	-21.0626	-49.516	2008	VERAO	1	0	0	1	0	0.605676	0	81.22	21751.5	2345.93	10.7851	162.744	195.763	0.421167	74.56	11.92	5.73	0.38	1.22	2.33	16.06	662.48	0.26	6.59	99.34	99.79	99.91	3173	1010	4881	0.738	630.066	29.73	61.92	7	0	0	0	0	0	1
Nova Campina	353282	-24.1906	-48.9729	2008	VERAO	1	0	0	1	0	0.815031	0	63.81	38537.5	15428.3	40.0344	210.934	237.824	0.534583	72.94	5.1	9.6	0.47	7.39	28.12	57.07	330.03	0.38	7.37	61.94	98.91	99.69	3355	2753	5762	0.651	496.555	26.09	63.86	7	0	0	0	0	0	1
Nova Canaã Paulista	353284	-20.3721	-50.9106	2008	VERAO	1	0	0	1	0	0.243211	0	39.44	12447.3	404.556	3.25015	40.0379	43.3954	0.3601	73.33	14.9	11.39	0.34	2.12	6.17	22.14	526.58	0.21	4.54	98.12	97.71	99.79	1114	1234	880	0.715	673.251	30.4	61.5	7	0	0	0	0	0	1
Nova Castilho	353286	-20.7778	-50.3458	2008	VERAO	1	0	0	1	0	0.116433	0	62.63	18339.6	1747.12	9.52647	27.3803	33.9952	0.362667	74.38	10.67	8.71	0.36	1.06	5.88	16.84	600.13	0.23	3.86	99.21	99.1	100	588	379	746	0.756	644.86	30.22	61.92	7	0	0	0	0	0	1
Nova Europa	353290	-21.7743	-48.5497	2008	VERAO	1	0	0	1	0	0.915377	0	91.75	16025	2660.44	16.6018	203.759	283.675	0.343667	77.11	7.32	7.15	0.39	0.19	3.16	14.28	697.32	0.26	4.77	99.27	100	100	4968	675	8625	0.765	660.683	29.02	61.31	7	0	0	0	0	0	1
Nova Granada	353300	-20.476	-49.3311	2008	VERAO	1	0	0	1	36	1.97132	18.2618	91.85	53179.6	5284.82	9.93768	406.105	429.667	0.356617	74.05	9.72	6.9	0.44	1.16	4.14	15.39	737.29	0.35	5.08	99.29	99.82	99.98	10140	1405	17775	0.739	724.336	29.9	61.08	7	0	0	0	0	0	1
Nova Guataporanga	353310	-21.3224	-51.6454	2008	VERAO	1	0	0	1	0	0.232306	0	85.33	3415.8	57.8975	1.69499	76.5795	81.3344	0.3685	75.52	13.32	12.72	0.41	1.17	4.75	18.54	652.36	0.3	6.89	95.13	100	100	1023	287	1890	0.726	544.351	30.23	57.04	7	0	0	0	0	0	1
Nova Independência	353320	-21.1353	-51.5052	2008	VERAO	1	0	0	1	0	0.296744	0	77.82	26502.9	1583.42	5.97451	160.724	200.821	0.228375	74.63	7.92	7.67	0.36	1.25	4.29	22.57	533.68	0.21	4.17	92.38	100	100	1395	622	2446	0.735	555.043	30.65	57.04	7	0	0	0	0	0	1
Nova Luzitânia	353330	-20.8687	-50.2494	2008	VERAO	1	0	0	1	0	0.345894	0	98.26	7381.6	870.083	11.7872	50.9623	54.0586	0.374083	73.49	8.66	11.77	0.35	0	0.82	13.41	643.07	0.21	5.55	97.58	100	100	1875	354	3087	0.743	642.773	30.27	61.92	7	0	0	0	0	0	1
Nova Odessa	353340	-22.7841	-47.2852	2008	VERAO	1	0	0	1	9	5.13584	1.75239	89.43	7378.8	295.019	3.9982	1790.07	2098.69	0.249033	76.68	6.98	3.6	0.41	0.3	1.54	9.05	878.14	0.29	6.23	98.17	99.72	100	27970	835	50407	0.791	636.164	27.8	66.35	7	0	0	0	0	0	1
Novais	353325	-20.9886	-48.918	2008	VERAO	1	0	0	1	0	0.44149	0	88.34	11777.2	867.804	7.36851	114.207	117.468	0.361233	74.32	7.43	11.04	0.45	1.22	4.23	18.92	671.15	0.38	7.89	99.56	99.65	100	2536	411	4181	0.719	683.82	29.44	59.09	7	0	0	0	0	0	1
Novo Horizonte	353350	-21.4692	-49.2838	2008	VERAO	1	0	0	1	0	3.78316	0	92.16	93174.3	12431.9	13.3426	849.92	966.263	0.371325	76.92	10.05	7.6	0.45	2.13	4.37	14.94	806.75	0.37	3.31	99.4	99.6	99.94	18940	2545	34048	0.753	627.731	29.64	59.09	7	0	0	0	0	0	1
Nuporanga	353360	-20.7049	-47.7291	2008	VERAO	1	0	0	1	6	0.705742	8.5017	88.55	34826.5	3163.93	9.08483	341.532	369.839	0.50855	76.94	9.04	5.41	0.45	0.44	3.84	15.92	751.92	0.35	5.28	97.79	99.77	99.94	3497	632	6185	0.746	740.633	27.25	57.41	7	0	0	0	0	0	1
Ocauçu	353370	-22.4381	-49.9379	2008	VERAO	1	0	0	1	1	0.439317	2.27626	77.91	30103.6	4344.85	14.433	83.2887	91.899	0.359008	74.81	9.97	9	0.39	0.77	2.34	23.19	547.66	0.25	5.71	96.34	99.56	99.85	2091	839	3324	0.717	574.407	28.84	58.88	7	0	0	0	0	0	1
Óleo	353380	-22.9537	-49.383	2008	VERAO	1	0	0	1	0	0.292595	0	64.19	19893.8	1771.91	8.90686	77.0399	80.9171	0.408833	76.46	12.16	5.98	0.43	1.59	7.11	19.99	676.94	0.32	4.33	98.24	100	99.49	1443	910	1763	0.73	565.519	28.54	62.88	7	0	0	0	0	0	1
Olímpia	353390	-20.7052	-48.9596	2008	VERAO	1	0	0	1	64	5.19572	12.3178	93.93	80255.5	9267.01	11.5469	1318.23	1632.97	0.35575	77.02	10.24	5.56	0.43	0.72	3.64	14.01	783.14	0.33	5.31	96.77	99.75	100	26553	2780	47244	0.773	707.918	29.75	59.09	7	0	0	0	0	0	1
Onda Verde	353400	-20.6174	-49.2436	2008	VERAO	1	0	0	1	9	0.394832	22.7945	76.04	24294.6	2191.95	9.02239	92.2811	106.194	0.375967	76.78	8.47	8.31	0.34	0.07	2.17	12.26	597.67	0.2	6.44	96.32	100	99.74	1961	841	3043	0.738	715.86	29.77	59.09	7	0	0	0	0	0	1
Oriente	353410	-22.1419	-50.0937	2008	VERAO	1	0	0	1	0	0.641805	0	91.76	21866.8	3229.62	14.7695	124.101	127.751	0.458792	75.22	11.27	6.45	0.44	0.9	5.57	19.5	694.16	0.35	8.26	99.07	100	100	3101	402	5695	0.77	574.979	28.73	58.88	7	0	0	0	0	0	1
Orindiúva	353420	-20.2016	-49.3555	2008	VERAO	1	0	0	1	0	0.546576	0	90.58	24737.8	2014.35	8.14282	154.198	214.191	0.312117	74.42	6.06	6.77	0.38	0.14	1.45	11.21	699.63	0.24	5.43	99.94	100	100	3073	452	5223	0.767	736.589	30.08	61.08	7	0	0	0	0	0	1
Orlândia	353430	-20.6979	-47.9058	2008	VERAO	1	0	0	1	0	4.05616	0	97.01	29176.5	2373.29	8.13425	1022.44	1112.05	0.309933	77.89	7.91	5.16	0.5	0.84	3.96	13.23	934.54	0.45	6.06	98.81	100	100	20567	1025	38756	0.78	732.919	27.4	57.41	7	0	0	0	0	0	1
Osasco	353440	-23.5287	-46.7893	2008	VERAO	1	0	0	1	5	67.5027	0.0740711	100	6495.4	303.527	4.67296	5872.56	5935.15	0.109375	75.42	6.37	3.48	0.53	1.5	4.8	16.13	1003.4	0.51	7.88	98.97	99.07	99.99	348745	0	666740	0.776	711.857	26.17	76.85	7	0	0	0	0	0	1
Oscar Bressane	353450	-22.2954	-50.2574	2008	VERAO	1	0	0	1	0	0.275821	0	81.67	22213	2353.99	10.5973	58.9148	61.5664	0.310217	74.36	13.84	9.79	0.45	0.77	5.09	20.98	675.35	0.34	9.59	98.17	99.71	100	1245	438	2099	0.749	559.477	29.58	58.88	7	0	0	0	0	0	1
Osvaldo Cruz	353460	-21.7327	-50.8739	2008	VERAO	1	0	0	1	0	3.30544	0	89.22	24803.8	1932.12	7.7896	778.227	876.692	0.398333	75.22	12.06	6.47	0.46	0.76	4.46	15.91	797.55	0.36	5.02	99.24	99.94	100	16111	3135	27782	0.762	579.088	29.73	58.82	7	0	0	0	0	0	1
Ourinhos	353470	-22.9527	-49.8524	2008	VERAO	1	0	0	1	1	10.5449	0.094833	96.86	29581.8	1189.28	4.0203	2923.33	3151.87	0.271633	76.53	9.04	4.97	0.5	0.68	3.75	16.48	868.91	0.44	7.48	98.74	99.52	99.94	52626	2661	100374	0.778	555.339	29.79	61.71	7	0	0	0	0	0	1
Ouro Verde	353480	-21.5104	-51.7378	2008	VERAO	1	0	0	1	0	0.79909	0	86.27	26677.8	1228.83	4.60618	253.916	258.416	0.343775	73.81	10.24	13.32	0.39	1.44	9.18	26.47	504.63	0.27	7.49	98.37	99.23	99.82	3494	624	7176	0.692	542.177	30.37	57.88	7	0	0	0	0	0	1
Ouroeste	353475	-19.9225	-50.402	2008	VERAO	1	0	0	1	0	0.842797	0	91.13	28864.8	2722.7	9.4326	254.703	322.776	0.328558	76.93	9.16	9.22	0.43	0.27	4.06	17.14	694.33	0.32	6.66	98.99	99.92	99.96	4357	859	7546	0.77	720.225	29.94	60.81	7	0	0	0	0	0	1
Pacaembu	353490	-21.4956	-51.2742	2008	VERAO	1	0	0	1	0	1.43036	0	73.91	33937.5	933.69	2.7512	357.822	374.73	0.336642	75.6	11.48	10.34	0.45	1.54	5.12	22.55	694.16	0.37	5.5	97.94	99.81	99.93	5910	3481	9745	0.725	572.096	29.9	58.23	7	0	0	0	0	0	1
Palestina	353500	-20.3211	-49.4977	2008	VERAO	1	0	0	1	2	1.14999	1.73914	82.3	69770.1	5154.59	7.38796	258.263	307.619	0.391192	75.88	11.94	8.28	0.4	0.42	3.44	14.58	692.43	0.27	4.28	99.26	99.62	100	6099	1863	9188	0.732	711.521	30	61.08	7	0	0	0	0	0	1
Palmares Paulista	353510	-21.1047	-48.8267	2008	VERAO	1	0	0	1	0	1.05463	0	96.3	8212.5	563.676	6.86363	164.931	184.985	0.453292	75.21	4.82	10.99	0.34	0.16	1.33	13.74	615.01	0.19	3.84	99.53	99.35	100	5950	315	10619	0.722	677.149	29.31	59.09	7	0	0	0	0	0	1
Palmeira d'Oeste	353520	-20.439	-50.7488	2008	VERAO	1	0	0	1	0	1.05663	0	74.19	31874	1334.82	4.18779	179.836	195.78	0.373142	74.76	13.39	8.79	0.42	0.67	4.02	14.78	707.38	0.31	2.59	99.18	99.61	99.93	5225	2316	7268	0.753	659.456	30.23	61.5	7	0	0	0	0	0	1
Palmital	353530	-22.8288	-50.2209	2008	VERAO	1	0	0	1	0	2.24576	0	89.26	54840.7	1900.29	3.46511	506.419	566.045	0.344625	73.83	11.47	5.62	0.44	2.71	4.91	18.13	739.37	0.35	5.31	99.09	99.78	99.89	9863	1759	19427	0.746	514.052	29.46	61.71	7	0	0	0	0	0	1
Panorama	353540	-21.4633	-51.8581	2008	VERAO	1	0	0	1	13	1.47381	8.8207	96.01	35605	1738.13	4.88171	574.643	621.76	0.332975	73.81	7.98	8.55	0.51	0.91	5.47	21.98	722.51	0.46	6.52	98.98	98.26	99.59	7489	418	14165	0.722	537.883	30.37	57.04	7	0	0	0	0	0	1
Paraguaçu Paulista	353550	-22.4591	-50.6266	2008	VERAO	1	0	0	1	1	4.34223	0.230296	90.71	100149	5471.93	5.46377	1009.3	1058.14	0.370783	75.18	8.74	6.72	0.45	1.54	6.39	19.4	694.42	0.37	8.13	98.86	99.29	99.95	20343	3964	38314	0.762	575.808	29.42	58.82	7	0	0	0	0	0	1
Paraibuna	353560	-23.4784	-45.6418	2008	VERAO	1	0	0	1	0	1.79933	0	30.26	80957.6	29108.7	35.9555	312.525	365.627	0.415808	73.91	8.96	9.22	0.51	2.48	11.54	29.35	657.59	0.47	5.26	85.57	100	99.24	8614	12146	5242	0.719	782.232	25.04	72.67	7	0	0	0	0	0	1
Paraíso	353570	-21.0196	-48.7647	2008	VERAO	1	0	0	1	1	0.613527	1.62992	86.76	15518.6	1234.71	7.95635	129.314	144.528	0.413725	75.19	10.44	9.09	0.45	1.04	1.96	13.38	855.28	0.37	6.01	99.32	100	100	3255	710	5188	0.749	695.724	29.23	59.09	7	0	0	0	0	0	1
Paranapanema	353580	-23.4385	-48.7952	2008	VERAO	1	0	0	1	0	1.76771	0	79.66	101872	12215.9	11.9914	406.267	463.239	0.478567	75.31	6.88	8.94	0.47	2.53	7.38	25.56	613.31	0.39	4.35	96.79	98.66	99.71	8910	3331	14477	0.717	524.594	28.05	62.88	7	0	0	0	0	0	1
Paranapuã	353590	-20.0638	-50.594	2008	VERAO	1	0	0	1	0	0.403184	0	87.49	14035.4	419.194	2.98669	116.372	123.939	0.379625	75.52	11.22	10.82	0.45	0.91	3.67	17.47	670.18	0.35	3.42	99.92	99.92	100	1944	421	3394	0.732	704.904	30.18	61.5	7	0	0	0	0	0	1
Parapuã	353600	-21.8529	-50.8217	2008	VERAO	1	0	0	1	0	1.16811	0	80.5	36666.3	1812.07	4.94205	313.878	329.512	0.440842	74.78	12.46	8.76	0.42	0.92	6.69	24.86	597.44	0.3	4.94	98.99	99.89	99.91	5636	1948	8896	0.737	581.996	29.67	58.82	7	0	0	0	0	0	1
Pardinho	353610	-23.1022	-48.4018	2008	VERAO	1	0	0	1	0	0.557433	0	75.24	20989.4	3631.24	17.3004	184.151	204.011	0.437767	74.23	8.47	7.8	0.46	0.35	6.94	21.07	696.71	0.38	5.86	91.02	98.77	99.85	2979	1193	4389	0.727	599.197	26.32	62.11	7	0	0	0	0	0	1
Pariquera-Açu	353620	-24.6783	-47.8501	2008	VERAO	1	0	0	1	0	1.87287	0	68.1	35941.4	13836.3	38.4969	644.671	679.589	0.574417	76.7	8.81	6.79	0.47	2.24	10.45	31.25	557.69	0.38	7.21	96.82	99.31	99.81	8883	5785	12661	0.736	830.351	29.77	76.67	7	0	0	0	0	0	1
Parisi	353625	-20.2716	-50.0374	2008	VERAO	1	0	0	1	1	0.218428	4.57817	80.01	8473.7	620.963	7.32812	54.6699	62.5637	0.346833	75.5	10.19	10.71	0.4	0	0.54	8.95	705.62	0.29	2.67	82.42	99.87	100	1145	389	1643	0.721	662.658	30.03	60.81	7	0	0	0	0	0	1
Patrocínio Paulista	353630	-20.7042	-47.2894	2008	VERAO	1	0	0	1	0	1.31167	0	79.61	60284.8	14231.9	23.6078	271.994	352.668	0.343558	74.55	7.99	6.74	0.42	0.89	5.64	22.53	607.51	0.31	6.99	96.93	99.91	99.96	6820	2501	10499	0.73	757.879	27.02	62.2	7	0	0	0	0	0	1
Paulicéia	353640	-21.1983	-51.7907	2008	VERAO	1	0	0	1	1	0.63184	1.58268	80.99	37409.1	3137.56	8.38715	256.896	292.19	0.345283	73.64	7.24	9.64	0.44	0.88	5.25	24.11	592.42	0.33	7.46	99.48	98.85	99.81	2996	1069	5270	0.711	542.067	30.77	57.04	7	0	0	0	0	0	1
Paulínia	353650	-22.7484	-47.1451	2008	VERAO	1	0	0	1	0	7.79978	0	99.85	13877.7	582.303	4.19596	4537.07	5095.35	0.333317	76.83	5.34	3.46	0.48	0.63	2.56	9.78	1160.79	0.41	8.46	99.09	99.17	99.79	46324	76	82070	0.795	653.245	27.63	66.35	7	0	0	0	0	0	1
Paulistânia	353657	-22.5684	-49.3056	2008	VERAO	1	0	0	1	0	0.187341	0	65.01	25617.8	4112.38	16.0528	35.152	40.1147	0.391542	74.04	9.78	10.27	0.43	2.01	5.57	22.07	560.94	0.34	6.05	88.35	99.41	99.64	906	567	1212	0.718	570.951	28.85	62.88	7	0	0	0	0	0	1
Paulo de Faria	353660	-20.0666	-49.4634	2008	VERAO	1	0	0	1	1	0.894027	1.11853	89.36	73798.6	5914.82	8.01481	190.451	206.519	0.244783	73	9.58	10.18	0.51	1.92	7.26	22.87	708.63	0.48	5.92	98.75	100	100	4429	839	7750	0.725	732.081	30.18	61.08	7	0	0	0	0	0	1
Pederneiras	353670	-22.3011	-48.8611	2008	VERAO	1	0	0	1	0	4.17813	0	92.76	72873.5	9393.66	12.8904	1525.52	1659.56	0.407275	73.74	7.9	6.63	0.49	2.24	6.66	18.26	788.42	0.44	6.09	97.32	99.07	98.42	21634	2905	38592	0.739	547.752	29.03	61.31	7	0	0	0	0	0	1
Pedra Bela	353680	-22.7758	-46.4418	2008	VERAO	1	0	0	1	0	0.608996	0	24.17	15858.7	4028.69	25.4036	49.0543	58.9644	0.488642	72.77	9.65	11.6	0.41	1.15	7.65	26.95	521.38	0.29	1.34	79.79	100	99.5	2916	4340	1440	0.677	764.051	23.95	72.67	7	0	0	0	0	0	1
Pedranópolis	353690	-20.2101	-50.107	2008	VERAO	1	0	0	1	0	0.282241	0	61.66	26010.1	1937.51	7.44909	32.5108	38.8114	0.335275	76.26	12.28	9.47	0.38	1.81	3.64	16.4	615.77	0.26	7.33	97.62	100	100	1337	967	1591	0.742	671.133	30.08	60.81	7	0	0	0	0	0	1
Pedregulho	353700	-20.2056	-47.4391	2008	VERAO	1	0	0	1	0	1.60609	0	73.43	71260.4	16324.7	22.9085	314.126	348.91	0.399867	74.2	7.98	7.46	0.49	1.79	6.01	21.28	690.08	0.43	3.2	93.73	99.66	99.83	8019	4117	11583	0.715	759.23	26.12	62.11	7	0	0	0	0	0	1
Pedreira	353710	-22.7547	-46.8886	2008	VERAO	1	0	0	1	0	4.2104	0	98.3	10881.7	1828.06	16.7994	987.924	1058.81	0.421167	76.82	8.1	4.68	0.42	0.35	1.89	7.4	853.76	0.3	4.83	99.04	99.69	100	24210	349	41209	0.769	631.998	26.7	66.35	7	0	0	0	0	0	1
Pedrinhas Paulista	353715	-22.8169	-50.8024	2008	VERAO	1	0	0	1	0	0.30742	0	83.3	15230.9	114.271	0.750259	173.89	177.275	0.359142	75.19	9.25	7.1	0.56	0.27	6.3	19.6	847.63	0.56	2.89	99.33	99	100	1501	460	2480	0.774	561.897	30.35	58.97	7	0	0	0	0	0	1
Pedro de Toledo	353720	-24.1637	-47.1635	2008	VERAO	1	0	0	1	0	1.03025	0	68.09	67044	60676	90.5018	258.825	266.747	0.439458	73.71	9.33	10.25	0.47	4.96	16.94	40.12	467.93	0.4	9.3	88.58	98.88	99.17	4483	3171	7033	0.696	825.773	27.64	76.85	7	0	0	0	0	0	1
Penápolis	353730	-21.4054	-50.0957	2008	VERAO	1	0	0	1	1	6.10539	0.16379	94.78	71131.5	3285.95	4.61954	1582.06	1829.25	0.374367	76.55	10.62	5.47	0.47	0.43	3.38	13.69	840.16	0.38	6.18	99.69	99.82	99.97	31525	2628	55882	0.759	650.98	29.76	61.92	7	0	0	0	0	0	1
Pereira Barreto	353740	-20.6777	-51.1065	2008	VERAO	1	0	0	1	4	2.61683	1.52857	92.91	97424.7	4078.32	4.18613	833.633	874.87	-0.146992	75.71	10.42	8.37	0.48	1.22	5.65	20.93	743.94	0.41	8.51	99.24	98.88	99.9	12913	1727	23235	0.766	605.974	30	58.23	7	0	0	0	0	0	1
Pereiras	353750	-23.1205	-47.9788	2008	VERAO	1	0	0	1	0	0.757802	0	66.87	22313.6	1059.44	4.74793	181.231	202.164	0.420783	77.35	9.2	6.57	0.44	0.61	2.42	17.57	692.35	0.33	2.85	99.03	99.17	99.9	4282	2476	4978	0.736	556.401	28.09	62.11	7	0	0	0	0	0	1
Peruíbe	353760	-24.279	-47.0128	2008	VERAO	1	0	0	1	0	6.02166	0	98.25	32621.6	16284.7	49.92	3255.16	3385.91	0.466542	76.24	10.38	6.05	0.53	2.68	9.3	26.96	753.85	0.51	9.26	96.38	99.09	99.4	28868	668	59105	0.749	884.992	28.89	76.85	7	0	0	0	0	0	1
Piacatu	353770	-21.5713	-50.6436	2008	VERAO	1	0	0	1	0	0.546575	0	87.23	23248.8	1941.65	8.35162	164.137	170.799	0.395758	75.57	10.46	10.91	0.4	2.95	7.18	24.93	553.99	0.31	5.27	98.83	100	100	2638	624	4663	0.732	615.57	29.74	58.82	7	0	0	0	0	0	1
Piedade	353780	-23.787	-47.4381	2008	VERAO	1	0	0	1	1	5.38043	0.185859	45.13	74686.8	33755	45.1953	876.513	933.346	0.428367	75.87	8.65	8.62	0.47	2.43	9.25	25.93	601.32	0.4	5.1	92.27	99.56	99.8	26360	28383	23760	0.716	711.902	23.64	76.85	7	0	0	0	0	0	1
Pilar do Sul	353790	-23.8564	-47.7281	2008	VERAO	1	0	0	1	0	2.66572	0	77.02	68124.8	23589.3	34.6266	556.882	598.111	0.3455	74.18	8.16	7.35	0.43	1.41	7.26	30.19	531.06	0.32	6.13	98.33	100	100	11645	5658	20748	0.69	587.391	25.52	71.73	7	0	0	0	0	0	1
Pindamonhangaba	353800	-22.88	-45.4593	2008	VERAO	1	0	0	1	6	14.6304	0.410106	95.64	72999.8	22814.5	31.2528	4291.54	4690.41	0.356383	75.58	6.55	3.87	0.52	1.32	6.79	20.9	826.02	0.48	10.15	99.01	99.11	99.66	75436	5287	141708	0.773	699.445	28.27	77.23	7	0	0	0	0	0	1
Pindorama	353810	-21.2098	-48.9116	2008	VERAO	1	0	0	1	0	1.56588	0	93.91	18482.5	1488.71	8.05471	405.635	426.925	0.4043	75.51	11.08	8.22	0.39	0.39	3.13	10.74	732.68	0.26	4.41	99.48	99.58	100	7716	804	14235	0.737	652.668	29.26	59.09	7	0	0	0	0	0	1
Pinhalzinho	353820	-22.7787	-46.5734	2008	VERAO	1	0	0	1	0	1.35292	0	48.81	15453	2949.59	19.0875	283.453	304.678	0.47195	73.49	10.81	7.54	0.42	1.15	4.82	18.51	652.43	0.3	3.27	92.57	99.83	99.81	6982	6650	6455	0.725	699.806	24.97	66.35	7	0	0	0	0	0	1
Piquerobi	353830	-21.8527	-51.7316	2008	VERAO	1	0	0	1	0	0.375757	0	74.11	48276.9	1750.04	3.625	73.5509	80.532	0.3427	75.18	11.22	11.35	0.42	3.12	9.05	29.54	514.47	0.32	6.99	93.43	100	100	1525	868	2669	0.711	529.169	30.22	57.88	7	0	0	0	0	0	1
Piquete	353850	-22.5903	-45.1738	2008	VERAO	1	0	0	1	0	1.5041	0	93.32	17599.6	8492.83	48.2558	233.682	241.951	0.480542	74.38	9.65	4.8	0.49	3.54	10.36	27.16	665.74	0.43	13.66	95.74	99.84	99.84	6235	895	13212	0.757	832.679	27.73	77.23	7	0	0	0	0	0	1
Piracaia	353860	-23.0469	-46.3023	2008	VERAO	1	0	0	1	0	2.58323	0	100	38556.8	14973.8	38.8358	836.718	872.492	0.368633	76.03	8.92	7.58	0.57	2.01	5.08	20.59	893.05	0.61	6.23	96.09	94.26	99.81	13468	0	25116	0.739	723.152	24.86	72.67	7	0	0	0	0	0	1
Piracicaba	353870	-22.7265	-47.784	2008	VERAO	1	0	0	1	71	37.2554	1.90577	97.33	137807	11803.3	8.56508	9265.71	10584	0.351533	75.88	8.41	3.1	0.52	0.94	3.11	11.62	1143.2	0.49	6.34	98.71	99.85	99.98	193677	7828	356743	0.785	609.641	28.41	62.11	7	0	0	0	0	0	1
Piraju	353880	-23.1869	-49.3661	2008	VERAO	1	0	0	1	0	2.97394	0	88.79	50459.1	8326.92	16.5023	695.134	771.47	0.392567	75.59	10.19	5.86	0.48	0.23	3.71	17.88	801.23	0.41	6.38	98.62	99.77	99.93	15106	2871	25604	0.758	534.288	28.85	62.88	7	0	0	0	0	0	1
Pirajuí	353890	-21.9576	-49.4136	2008	VERAO	1	0	0	1	10	2.37123	4.21722	80.97	82375.8	6882.37	8.35484	595.192	630.076	0.394025	76.18	9.88	7.86	0.47	0.6	4.15	17.8	770.38	0.4	6.21	98.56	99.14	99.9	10876	4203	18501	0.749	576.192	29.61	61.31	7	0	0	0	0	0	1
Pirangi	353900	-21.0939	-48.6694	2008	VERAO	1	0	0	1	0	1.12844	0	88.86	21580.9	1548.01	7.17304	263.268	290.256	0.385258	75.19	10.97	7.97	0.38	0.45	1.41	10.8	774.99	0.24	3.11	99.44	100	100	5901	1095	9528	0.756	689.895	29.11	59.09	7	0	0	0	0	0	1
Pirapora do Bom Jesus	353910	-23.3784	-46.9849	2008	VERAO	1	0	0	1	1	1.48824	0.671936	100	10848.9	6131.18	56.5143	391.345	443.305	0.422617	73.59	4.79	5.92	0.47	2.55	9.88	33.44	546.69	0.4	7.78	97.15	97.15	99.56	7112	0	15733	0.727	653.92	25.11	66.35	7	0	0	0	0	0	1
Pirapozinho	353920	-22.4792	-51.6198	2008	VERAO	1	0	0	1	0	2.51727	0	94.54	47767.5	1752.18	3.66815	523.584	568.172	0.390275	76.79	9.08	7.35	0.52	1.09	6.17	21.21	798	0.48	7	99.74	99.39	99.79	12765	1232	23462	0.776	495.37	30.35	57.88	7	0	0	0	0	0	1
Pirassununga	353930	-21.9959	-47.3899	2008	VERAO	1	0	0	1	0	7.26592	0	90.99	72711.8	13659.7	18.7861	2097.25	2275.99	0.3634	78.03	9.91	4.04	0.51	0.43	3.16	12.08	1086.22	0.47	5	99.41	99.67	99.93	36982	5865	64216	0.801	680.241	29.02	60.51	7	0	0	0	0	0	1
Piratininga	353940	-22.425	-49.1918	2008	VERAO	1	0	0	1	0	1.24494	0	84.96	40240.9	6170.31	15.3334	286.351	347.716	0.423992	76.53	10.32	5.71	0.48	1.44	3.54	12.94	917.62	0.38	3.46	94.15	99.15	100	6412	1720	10352	0.779	546.146	28.94	61.31	7	0	0	0	0	0	1
Pitangueiras	353950	-21.0062	-48.2494	2008	VERAO	1	0	0	1	0	3.48995	0	95.23	43063.8	1336.11	3.10264	676.972	778.132	0.354083	74.77	6.89	8.04	0.41	2.18	6.4	20	620.66	0.31	7.77	99.44	99.73	100	17575	1359	33948	0.723	688.057	29.12	57.41	7	0	0	0	0	0	1
Planalto	353960	-21.0012	-49.936	2008	VERAO	1	0	0	1	0	0.446325	0	83.01	28982.5	3668.88	12.659	145.869	168.274	0.475583	76.19	7.39	9.81	0.37	0.56	4.61	20.83	560.64	0.25	4.11	97.74	100	99.93	2023	697	3766	0.719	637.64	29.95	61.92	7	0	0	0	0	0	1
Platina	353970	-22.6252	-50.2127	2008	VERAO	1	0	0	1	0	0.326001	0	77.68	32748	2161.16	6.59937	97.6423	99.9572	0.403458	74.41	9.02	10.01	0.49	1.66	6.51	30.23	591.1	0.44	8.94	93.1	100	99.69	1501	679	2513	0.719	530.465	29.3	61.71	7	0	0	0	0	0	1
Poá	353980	-23.5305	-46.3468	2008	VERAO	1	0	0	1	0	10.4887	0	98.31	1726.4	69.0663	4.0006	1519.51	1537.91	0.175933	76.33	5.45	3.3	0.43	2.34	6.8	21.99	664.31	0.34	9.62	99.29	99.9	99.87	53483	1675	104338	0.771	712.27	25.64	76.58	7	0	0	0	0	0	1
Poloni	353990	-20.7525	-49.82	2008	VERAO	1	0	0	1	1	0.568649	1.75855	89.32	13512	1410.09	10.4358	107.916	157.145	0.486708	76.18	13.72	9.42	0.39	0	0.65	8.83	778.41	0.26	3.64	98.68	99.7	100	3125	593	4802	0.766	660.368	29.53	61.92	7	0	0	0	0	0	1
Pompéia	354000	-22.0292	-50.1877	2008	VERAO	1	0	0	1	2	2.05865	0.971508	92.69	78467.4	5807.25	7.40084	509.11	551.765	0.397517	76.81	9.5	5.12	0.47	0.94	3.43	15.76	850.38	0.39	6.38	99.62	99.73	100	10450	1390	18574	0.786	567.551	29.45	58.88	7	0	0	0	0	0	1
Pongaí	354010	-21.7302	-49.3589	2008	VERAO	1	0	0	1	0	0.383321	0	82.82	18339.9	842.851	4.59573	75.9564	78.2026	0.419625	75.65	12.35	8.96	0.45	0	3.34	18.62	736.33	0.34	5.83	95.54	99.75	100	1864	556	2925	0.755	606.115	29.92	61.31	7	0	0	0	0	0	1
Pontal	354020	-20.9846	-48.0644	2008	VERAO	1	0	0	1	0	3.83138	0	97.16	35637.1	1507.3	4.22959	469.136	606.149	0.345508	75.27	4.81	9.63	0.44	1.55	6.03	19.03	699.28	0.36	6.4	99.47	99.86	100	19992	752	39492	0.725	694.421	29.02	57.41	7	0	0	0	0	0	1
Pontalinda	354025	-20.4507	-50.5251	2008	VERAO	1	0	0	1	0	0.413724	0	81.68	20952.5	1804.99	8.61466	72.2424	77.6962	0.389942	75.84	8.3	13.46	0.38	0.57	4.26	19.36	541.56	0.25	4.85	98.55	100	100	2211	693	3381	0.702	654.233	30.17	61.5	7	0	0	0	0	0	1
Pontes Gestal	354030	-20.1748	-49.7574	2008	VERAO	1	0	0	1	0	0.269072	0	83.13	21750.5	1887.78	8.67924	92.714	115.748	0.390542	73.3	11.87	10.63	0.38	0.68	2.9	13.59	642.68	0.26	4.81	99.41	100	100	1272	395	2123	0.732	681.16	30	60.81	7	0	0	0	0	0	1
Populina	354040	-19.9073	-50.5173	2008	VERAO	1	0	0	1	0	0.459546	0	79.97	31593.8	1774.98	5.61812	84.7571	94.0157	0.376525	73.25	13.26	13.07	0.41	1.04	4.39	19.29	621.48	0.29	6.06	99.27	100	100	2234	811	3412	0.714	731.376	30.02	61.5	7	0	0	0	0	0	1
Porangaba	354050	-23.1739	-48.1174	2008	VERAO	1	0	0	1	0	0.860588	0	48.55	26568.9	2289.85	8.61854	140.479	160.161	0.431325	76.81	11.12	7.07	0.48	3.18	12.11	26.59	606.65	0.41	5.03	92.81	99.72	99.42	3819	4306	4020	0.703	561.945	27.94	62.11	7	0	0	0	0	0	1
Porto Feliz	354060	-23.2303	-47.5169	2008	VERAO	1	0	0	1	3	4.99949	0.600061	83.12	55670.6	4752.17	8.53622	1489.03	1727.23	0.423867	75.14	7.96	5.24	0.45	0.66	2.55	14.24	785.76	0.35	5.07	98.08	99.81	99.91	26347	7797	41096	0.758	574.462	27.13	62.11	7	0	0	0	0	0	1
Porto Ferreira	354070	-21.8426	-47.4472	2008	VERAO	1	0	0	1	0	5.27662	0	97.45	24490.6	5014.2	20.474	1613.06	1771.42	0.390433	74.63	9.03	5.25	0.45	0.65	4.01	16.01	779	0.35	5.58	99.19	99.67	99.99	27412	922	50478	0.751	687.237	29.12	60.51	7	0	0	0	0	0	1
Potim	354075	-22.8253	-45.3034	2008	VERAO	1	0	0	1	1	1.85947	0.537788	78.76	4446.8	123.587	2.77923	243.956	257.082	0.393542	73.38	4.44	4.75	0.37	1.53	8.5	30.4	460.22	0.23	5.48	99.42	99.64	99.78	9379	4688	14709	0.697	725.227	28.56	77.23	7	0	0	0	0	0	1
Potirendaba	354080	-21.0755	-49.3917	2008	VERAO	1	0	0	1	9	1.62078	5.55289	88.99	34249.2	2717.54	7.93461	390.114	472.852	0.320242	76.41	11.26	6.88	0.4	0.08	2.95	10.58	785.96	0.28	3.88	99.34	100	100	8632	1565	13884	0.747	637.124	29.76	59.09	7	0	0	0	0	0	1
Pracinha	354085	-21.8375	-51.0752	2008	VERAO	1	0	0	1	0	0.281967	0	51.6	6305.4	105.591	1.67461	52.5368	57.1919	0.33715	73.82	5.42	11.84	0.38	1.91	7.43	33.28	480.62	0.25	11.94	98.43	100	100	710	1489	1369	0.696	558.6	30.2	58.82	7	0	0	0	0	0	1
Pradópolis	354090	-21.3444	-48.0861	2008	VERAO	1	0	0	1	0	1.69581	0	92.09	16737.8	738.848	4.41425	545.424	654.198	0.370683	74.34	6.32	8.77	0.45	1.74	4.06	15.74	788.76	0.37	6.62	96.73	100	99.79	9088	1277	16100	0.733	672.535	29.01	57.41	7	0	0	0	0	0	1
Praia Grande	354100	-24.0151	-46.5229	2008	VERAO	1	0	0	1	0	25.5831	0	100	14925.3	6347.99	42.5317	3989.27	4095.41	0.515675	75.04	8.3	4.16	0.49	1.62	5.95	20.27	820.97	0.44	10.05	98.59	99.71	99.9	129398	0	262051	0.754	1038.06	28.95	76.85	7	0	0	0	0	0	1
Pratânia	354105	-22.8185	-48.6969	2008	VERAO	1	0	0	1	0	0.45413	0	73.82	17510	1938.34	11.0699	139.547	151.272	0.379575	72.86	6.57	7.4	0.4	0	5.01	23.57	553.4	0.27	4.71	98.91	100	99.86	2312	1114	3485	0.701	592.285	27.72	62.88	7	0	0	0	0	0	1
Presidente Alves	354110	-22.1222	-49.4318	2008	VERAO	1	0	0	1	1	0.436408	2.29143	82.05	28664.2	4682.71	16.3364	102.915	109.72	0.327925	73.65	10.31	9.86	0.47	2.53	5.69	22.89	665.72	0.41	6.3	96.59	100	99.93	2153	692	3431	0.735	577.931	29.06	61.31	7	0	0	0	0	0	1
Presidente Bernardes	354120	-22.1073	-51.6203	2008	VERAO	1	0	0	1	0	1.48291	0	75.3	74923.3	4543.29	6.06392	266.384	279.669	0.379983	75.34	12.76	7.57	0.46	2.14	6.52	23.74	695.29	0.38	5.69	97.86	99.65	99.9	6721	3070	10500	0.757	505.117	30.34	57.88	7	0	0	0	0	0	1
Presidente Epitácio	354130	-21.9107	-52.1749	2008	VERAO	1	0	0	1	0	4.22634	0	92.96	126028	4545.95	3.60709	1266.76	1431.53	0.315892	75.72	8.41	6.79	0.47	2.22	6.86	21.9	680.56	0.4	9.56	94.74	98.72	99.95	19548	2773	38545	0.75	500.477	30.42	57.88	7	0	0	0	0	0	1
Presidente Prudente	354140	-21.9932	-51.3431	2008	VERAO	1	0	0	1	1	21.3706	0.0467932	97.67	56063.7	2684.17	4.78772	5149.68	5681.27	0.45435	76.49	9.43	3.92	0.54	0.85	3.28	12.62	1080.22	0.51	6.44	99.73	99.45	99.97	111216	4235	203375	0.806	549.467	30.16	58.82	7	0	0	0	0	0	1
Presidente Venceslau	354150	-21.793	-51.8383	2008	VERAO	1	0	0	1	2	4.01645	0.497953	94.74	75520.3	2771.17	3.66943	985.064	1042.74	0.396817	75.19	10.38	6.64	0.49	0.89	4.53	16.36	846.18	0.42	7.02	98.65	99.74	99.92	17998	1638	36272	0.763	526.335	30.57	57.88	7	0	0	0	0	0	1
Promissão	354160	-21.5245	-49.8705	2008	VERAO	1	0	0	1	3	3.6273	0.827061	83.74	77920	4701.48	6.03373	756.19	810.333	0.3975	75.99	8.93	5.6	0.43	0.99	3.52	15.87	726	0.33	7.68	99.54	99.41	99.98	18079	5604	30070	0.743	610.716	29.77	58.88	7	0	0	0	0	0	1
Quadra	354165	-23.301	-48.0386	2008	VERAO	1	0	0	1	0	0.330839	0	25.56	20567.2	1558.19	7.57608	55.1351	67.8883	0.39725	74.3	9.18	9.25	0.49	1.09	9.37	31.17	625.35	0.4	1.7	99.03	100	100	1575	2408	828	0.678	557.171	27.14	62.11	7	0	0	0	0	0	1
Quatá	354170	-22.2059	-50.6453	2008	VERAO	1	0	0	1	1	1.29698	0.771021	93.48	65134.1	6000.47	9.21248	361.28	410.193	0.410433	73.84	8.53	8.04	0.41	1.16	3.75	20.09	648.64	0.3	9.22	99.18	99.61	100	6382	788	12011	0.738	583.171	29.4	58.82	7	0	0	0	0	0	1
Queiroz	354180	-21.8006	-50.2453	2008	VERAO	1	0	0	1	0	0.274851	0	82.27	23491.4	985.844	4.19662	145.108	178.87	0.255883	73.65	8.37	13.24	0.42	3.79	10.76	30.83	491.84	0.34	9.79	99.89	100	100	1279	423	2385	0.715	558.579	29.68	58.88	7	0	0	0	0	0	1
Queluz	354190	-22.5042	-44.7852	2008	VERAO	1	0	0	1	8	1.11385	7.18229	82.21	24939.9	10655.1	42.723	299.491	307.103	0.42555	74.38	7.07	6.53	0.46	5.69	11.06	33.96	500.25	0.4	9.74	84.52	96.93	99.63	5132	2034	9275	0.722	794.827	28.42	77.23	7	0	0	0	0	0	1
Quintana	354200	-22.1002	-50.3693	2008	VERAO	1	0	0	1	0	0.618745	0	91.14	31893.7	3285.95	10.3028	184.186	195.973	0.379358	73.65	10.38	9.46	0.43	2.11	7.23	26.5	581.09	0.34	8.22	98.97	99.96	99.86	2897	510	5494	0.732	571.446	29.39	58.88	7	0	0	0	0	0	1
Rafard	354210	-23.0452	-47.5838	2008	VERAO	1	0	0	1	0	0.887735	0	87.64	12164.5	915.821	7.52864	415.21	441.757	0.266975	74.37	8.96	4.74	0.4	1.47	3.48	12.66	717.07	0.28	3.24	98.45	100	99.94	4421	1021	7591	0.745	557.766	27.46	62.11	7	0	0	0	0	0	1
Rancharia	354220	-22.2828	-50.9283	2008	VERAO	1	0	0	1	8	3.01141	2.65656	88.8	158750	12287.6	7.74025	654.152	711.943	0.3819	76.64	10.03	7.24	0.47	1.5	5.23	20.37	707.37	0.39	6.74	98.19	99.68	99.71	14550	2976	25828	0.751	590.024	29.79	58.82	7	0	0	0	0	0	1
Redenção da Serra	354230	-23.2537	-45.5261	2008	VERAO	1	0	0	1	0	0.411607	0	53.15	30944.1	10331.9	33.389	70.9374	72.1718	0.45745	72.95	10.43	10.4	0.45	7.55	14.96	45.76	411.77	0.33	11.15	84.05	99.3	99.3	1479	1660	2213	0.657	691.181	25.7	72.67	7	0	0	0	0	0	1
Regente Feijó	354240	-22.2525	-51.2941	2008	VERAO	1	0	0	1	0	1.90788	0	91.38	26328	1297.47	4.92811	444.776	491.208	0.3124	74.1	9.67	7.34	0.46	0.5	3.5	15.89	774.14	0.37	5.91	99.65	99.7	100	9811	1445	17049	0.768	556.81	29.88	58.82	7	0	0	0	0	0	1
Reginópolis	354250	-21.8832	-49.1805	2008	VERAO	1	0	0	1	0	0.728878	0	62.08	41040.6	4887.81	11.9097	113.523	128.898	0.421217	74.04	8.3	8.33	0.41	0.56	7.19	19.89	685.32	0.29	6.56	98.29	100	100	3138	2961	4362	0.728	569.805	29.71	61.31	7	0	0	0	0	0	1
Registro	354260	-24.504	-47.8208	2008	VERAO	1	0	0	1	0	5.52397	0	86.61	72220.1	24105.7	33.3782	1929.03	2114.66	0.45005	76.08	8.41	5.58	0.52	1.74	10.24	29.5	699.41	0.49	7.94	98.39	97.9	99.9	26197	6092	48169	0.754	759.71	29.96	76.67	7	0	0	0	0	0	1
Restinga	354270	-20.6482	-47.5059	2008	VERAO	1	0	0	1	0	0.643455	0	77.35	24574.6	4534.85	18.4534	132.521	142.328	0.326567	74.55	6.29	8.99	0.38	3.51	8.2	26.95	499.24	0.27	5.03	98.19	99.9	99.73	3296	1408	5179	0.705	757.254	26.97	57.41	7	0	0	0	0	0	1
Ribeira	354280	-24.6073	-49.0366	2008	VERAO	1	0	0	1	0	0.353449	0	34.78	33574.8	23273.8	69.3193	16.9386	17.753	0.453042	72.83	11.02	12.48	0.47	2.82	20.47	50.15	416.85	0.39	2.47	62.87	100	97.34	1315	2122	1236	0.698	479.798	28.69	71.35	7	0	0	0	0	0	1
Ribeirão Bonito	354290	-22.0601	-48.1853	2008	VERAO	1	0	0	1	0	1.22902	0	91.51	47155.3	9984.57	21.1738	286.805	313.286	0.23205	73.66	8.83	9.52	0.46	0.29	4.85	21.17	673.96	0.36	5.71	99.12	99.69	100	6155	915	11220	0.712	644.051	28.04	58.76	7	0	0	0	0	0	1
Ribeirão Branco	354300	-24.2562	-48.7781	2008	VERAO	1	0	0	1	0	1.86699	0	48.31	69750	32035.5	45.929	236.835	258.402	0.396383	72.83	6.2	12.24	0.46	9.6	27.15	59.29	318.44	0.39	10.96	89.31	98.3	99.54	8000	8976	9293	0.639	540.898	25.68	63.86	7	0	0	0	0	0	1
Ribeirão Corrente	354310	-20.4489	-47.5733	2008	VERAO	1	0	0	1	0	0.428726	0	78.76	14833.2	2644.62	17.8291	104.03	115.439	0.328908	73.86	6.86	9.51	0.42	1.18	5.71	22.54	579.04	0.3	3.53	98	100	99.46	2394	876	3397	0.711	757.073	26.07	60.56	7	0	0	0	0	0	1
Ribeirão do Sul	354320	-22.7517	-49.9226	2008	VERAO	1	0	0	1	0	0.473248	0	71.79	20320.8	1162.31	5.7198	95.6354	104.472	0.358017	74.05	10.62	7.22	0.59	1.01	5.82	20.83	866.43	0.66	2.93	88.22	100	100	2205	1151	3295	0.747	551.087	29.39	61.71	7	0	0	0	0	0	1
Ribeirão dos Índios	354323	-21.7843	-51.5833	2008	VERAO	1	0	0	1	0	0.237972	0	83.33	19644.6	615.625	3.13381	59.6915	60.6892	0.33835	73.52	13.81	13.92	0.38	2.04	5.73	29.13	489.94	0.26	6.36	96.51	99.88	100	1148	337	1850	0.721	537.426	30.42	57.88	7	0	0	0	0	0	1
Ribeirão Grande	354325	-24.1887	-48.3588	2008	VERAO	1	0	0	1	0	0.763713	0	31.43	33336.3	21736.9	65.2048	154.324	156.778	0.501617	73.43	8.64	13.09	0.41	4.05	11.74	38.07	436.21	0.31	7.83	88.96	100	99.7	3566	5078	2344	0.705	607.732	25.66	71.73	7	0	0	0	0	0	1
Ribeirão Pires	354330	-23.701	-46.4028	2008	VERAO	1	0	0	1	0	11.5258	0	100	9907.5	5076.9	51.243	2736.86	2836.28	0.234283	75.81	6.95	3.47	0.44	0.99	3.39	14.19	847.11	0.35	10.16	99	99.16	100	57860	0	113068	0.784	834.11	24.84	76.58	7	0	0	0	0	0	1
Ribeirão Preto	354340	-21.2108	-47.8213	2008	VERAO	1	0	0	1	66	61.004	1.0819	99.68	65091.6	4438.19	6.81838	14226.1	16175.2	0.268033	75.65	8.67	2.91	0.54	0.61	2.53	9.46	1314.04	0.51	4.72	99.39	99.82	99.96	343554	1716	602966	0.8	683.309	28.97	57.41	7	0	0	0	0	0	1
Rifaina	354360	-20.0608	-47.4409	2008	VERAO	1	0	0	1	0	0.362265	0	86.64	16250.8	3778.02	23.2482	157.011	175.596	0.31295	74.42	10.27	6.81	0.45	1.8	5.18	22.66	677.62	0.35	6.35	96.96	99.71	100	1894	428	3008	0.74	751.098	28.02	62.11	7	0	0	0	0	0	1
Rincão	354370	-21.5939	-48.032	2008	VERAO	1	0	0	1	0	1.06697	0	80.65	31663.9	2848.52	8.99611	193.865	212.353	0.391642	74.53	8.09	7.79	0.44	2.11	6.82	23.31	626.27	0.35	5.39	99.68	99.21	100	5006	1954	8460	0.734	656.377	28.61	58.76	7	0	0	0	0	0	1
Rinópolis	354380	-21.6812	-50.7174	2008	VERAO	1	0	0	1	0	1.07455	0	84.78	35848.1	2078.81	5.79895	219.899	251.599	0.346175	75.59	12.95	10.15	0.43	1.05	5.17	21.28	606.9	0.32	3.76	99.02	99.66	100	5027	1299	8636	0.723	604.286	29.75	58.82	7	0	0	0	0	0	1
Rio Claro	354390	-22.3739	-47.5799	2008	VERAO	1	0	0	1	1	19.1436	0.0522367	97.41	49842.2	7305.1	14.6565	4454.76	4758.08	0.212625	76.72	9.36	3.46	0.5	0.37	2.67	10.4	1049.16	0.43	6.06	99.53	99.8	99.93	103120	4533	181720	0.803	650.742	28.12	58.76	7	0	0	0	0	0	1
Rio das Pedras	354400	-22.8503	-47.5984	2008	VERAO	1	0	0	1	0	2.89195	0	95.72	22665.7	1311.81	5.78765	898.519	1028.13	0.343675	75.49	6.24	6.14	0.45	0.48	3.59	14.39	804	0.36	8.88	99.25	99.34	99.97	16273	939	28562	0.759	586.551	27.28	62.11	7	0	0	0	0	0	1
Rio Grande da Serra	354410	-23.7379	-46.3795	2008	VERAO	1	0	0	1	0	4.27184	0	100	3634.1	2446.13	67.3106	612.425	649.411	0.453908	74.36	5.03	5.41	0.39	1.98	7.02	22.01	563.57	0.28	11.94	99.58	98.85	99.64	22374	0	43974	0.749	894.704	24.64	76.58	7	0	0	0	0	0	1
Riolândia	354420	-20.0235	-49.7092	2008	VERAO	1	0	0	1	3	1.06947	2.80512	79.18	63189.7	4908.24	7.76747	217.185	225.263	0.296533	74.04	7.33	13.01	0.4	1.94	6.24	26.31	539.22	0.28	7.74	98.4	99.81	99.93	5098	2209	8366	0.703	707.663	30.11	60.81	7	0	0	0	0	0	1
Riversul	354350	-23.8469	-49.4478	2008	VERAO	1	0	0	1	0	0.666001	0	71.85	38587.8	5878.88	15.2351	135.144	137.766	0.409275	72.94	11.62	13.3	0.5	8.74	25.07	50.45	412.42	0.47	3.4	94.47	99.64	99.37	2520	1671	4492	0.664	463.422	28.27	63.86	7	0	0	0	0	0	1
Rosana	354425	-22.4891	-52.8369	2008	VERAO	1	0	0	1	1	2.09043	0.478371	63.44	74401.1	6082.46	8.17523	637.572	646.675	0.287575	74.1	7.08	7.39	0.6	4.84	11.37	30.43	843.59	0.68	10.36	94.67	98.16	99.92	9136	3833	15858	0.764	451.625	30.21	58.79	7	0	0	0	0	0	1
Roseira	354430	-22.933	-45.3026	2008	VERAO	1	0	0	1	3	0.960628	3.12296	94.32	13065.4	3969.99	30.3855	398.331	421.933	0.387475	74.38	6.5	5.32	0.43	0.38	7.36	26.56	588.39	0.32	7.04	98.63	99.7	99.81	4844	483	9116	0.737	708.017	27.57	77.23	7	0	0	0	0	0	1
Rubiácea	354440	-21.3609	-50.7858	2008	VERAO	1	0	0	1	3	0.274962	10.9106	56.79	23648.4	1330.04	5.62425	87.7605	98.7725	0.376042	74.17	8.43	10.85	0.37	1.21	6	18.35	565.62	0.24	5.38	99.65	99.61	100	1290	1166	1563	0.721	616.941	29.79	58.23	7	0	0	0	0	0	1
Rubinéia	354450	-20.2497	-51.0183	2008	VERAO	1	0	0	1	0	0.307367	0	80.08	24287.7	636.073	2.61891	64.1282	75.9784	-0.245375	75.64	13.56	7.03	0.39	0.64	2.3	17.14	676.48	0.27	5.6	97.89	100	100	1394	507	2355	0.759	679.553	29.88	61.5	7	0	0	0	0	0	1
Sabino	354460	-21.4708	-49.5756	2008	VERAO	1	0	0	1	0	0.55003	0	86.81	30528.5	2628	8.60836	122.177	138.668	0.405542	73.76	11.54	8.5	0.41	0.71	4.13	15.97	655.4	0.29	4.46	98.56	100	99.47	2602	642	4575	0.728	609.201	29.73	61.92	7	0	0	0	0	0	1
Sagres	354470	-21.8678	-50.9903	2008	VERAO	1	0	0	1	0	0.253725	0	73.77	14793.5	488.029	3.29894	74.4672	75.797	0.392783	74.78	10.61	13.47	0.47	1.74	6.29	25.45	592.88	0.41	5.62	98.58	100	99.93	1050	576	1819	0.73	563.328	30.06	58.82	7	0	0	0	0	0	1
Sales	354480	-21.3472	-49.5027	2008	VERAO	1	0	0	1	0	0.561892	0	87.66	30855.5	5207.3	16.8764	155.232	184.091	0.246825	76.56	10.77	10.57	0.42	1.47	4.77	18.33	654.79	0.31	3.95	95.27	99.18	99.94	2773	544	4907	0.751	618.114	29.75	61.92	7	0	0	0	0	0	1
Sales Oliveira	354490	-20.8315	-47.8546	2008	VERAO	1	0	0	1	0	1.08276	0	88.94	30577.6	2321.9	7.59346	412.46	447.209	0.349892	75.71	9.19	5.02	0.43	0.15	1.84	12.1	789.73	0.33	5.48	98.24	99.87	100	5792	999	9569	0.772	724.852	28.13	57.41	7	0	0	0	0	0	1
Salesópolis	354500	-23.5802	-45.8426	2008	VERAO	1	0	0	1	0	1.5874	0	62.62	42499.7	22116.8	52.0399	318.774	326.823	0.566392	74.75	8.33	9.13	0.42	1.09	8.2	25.52	576.55	0.31	6.74	93.7	99.79	99.85	7939	5681	9954	0.732	833.916	24.28	76.58	7	0	0	0	0	0	1
Salmourão	354510	-21.588	-50.8763	2008	VERAO	1	0	0	1	1	0.501009	1.99597	87.6	17293.4	2400.7	13.8822	103.238	115.81	0.439042	75.77	10.5	13.9	0.39	1.25	4.11	22.15	544.52	0.27	5.55	98.58	99.65	99.78	2274	497	4321	0.719	591.109	29.69	58.82	7	0	0	0	0	0	1
Saltinho	354515	-22.8712	-47.7318	2008	VERAO	1	0	0	1	0	0.726247	0	83.21	9973.8	896.093	8.98446	348.039	425.722	0.42305	76.39	8.8	2.67	0.39	0.04	0.71	5.43	967.88	0.27	3.41	99.21	99.9	100	4122	1168	5891	0.791	575.066	27.7	62.11	7	0	0	0	0	0	1
Salto	354520	-23.1805	-47.3026	2008	VERAO	1	0	0	1	1	10.6327	0.0940493	99.02	13305.7	711.63	5.34831	3390.86	3942.5	0.206892	75.19	7.27	3.96	0.45	0.43	3.3	11.79	876.67	0.35	7.12	99.19	99.26	99.97	57604	742	104774	0.78	607.996	27.36	66.35	7	0	0	0	0	0	1
Salto de Pirapora	354530	-23.6528	-47.5807	2008	VERAO	1	0	0	1	1	4.02805	0.248259	78.05	28050.9	5430.69	19.3601	1429.28	1542.38	0.244833	75.04	7.64	7.85	0.44	1.26	7.99	25.43	618.93	0.35	9.31	99.03	99.82	99.96	19090	8669	31463	0.729	509.286	26.14	71.73	7	0	0	0	0	0	1
Salto Grande	354540	-22.8709	-49.9608	2008	VERAO	1	0	0	1	0	0.912638	0	89.48	18844.1	1234.15	6.54928	308.409	324.007	0.340783	74.5	10.28	9.75	0.42	2.53	11.69	29.92	499.65	0.33	8.69	97.29	99.61	99.74	4002	854	7933	0.704	534.847	29.7	61.71	7	0	0	0	0	0	1
Sandovalina	354550	-22.4779	-51.8421	2008	VERAO	1	0	0	1	0	0.365094	0	66.56	45585.6	1817.04	3.98599	135.4	186.441	0.375783	73.73	6.11	11.17	0.43	3.09	11.12	34.88	502.4	0.33	8.27	78.99	100	100	2016	1118	2581	0.709	488.363	30.38	57.88	7	0	0	0	0	0	1
Santa Adélia	354560	-21.3178	-48.819	2008	VERAO	1	0	0	1	0	1.48532	0	93.2	33026.9	2365.63	7.16275	347.528	396.19	0.300408	75.08	9.85	7.65	0.43	0.22	2.79	10.23	853.14	0.33	4.3	99.24	99.43	99.54	7555	773	13560	0.76	652.718	29.48	59.09	7	0	0	0	0	0	1
Santa Albertina	354570	-20.0142	-50.7277	2008	VERAO	1	0	0	1	0	0.621444	0	83.99	27269.2	1047.64	3.84183	174.127	198.438	0.35215	73.51	13.86	9.98	0.42	1.03	3.39	17.18	686.89	0.31	5.4	98.8	100	99.82	2814	832	4891	0.728	721.443	30.3	61.5	7	0	0	0	0	0	1
Santa Bárbara d'Oeste	354580	-22.8006	-47.4281	2008	VERAO	1	0	0	1	2	18.5118	0.108039	98.96	27103	679.169	2.50588	3757.31	4090.21	0.435642	77.04	7.16	3.67	0.41	0.37	1.82	8.67	863.02	0.29	5.64	99.53	99.88	99.98	98806	1413	178596	0.781	605.196	27.47	66.35	7	0	0	0	0	0	1
Santa Branca	354600	-23.4264	-45.8633	2008	VERAO	1	0	0	1	0	1.41957	0	88.48	27223.8	7526.03	27.645	255.284	263.177	0.453308	74.68	8.96	6.86	0.47	1.36	7.36	25.99	645.59	0.39	7.98	96.44	97.66	98.93	6872	1623	12140	0.735	757.461	24.87	72.67	7	0	0	0	0	0	1
Santa Clara d'Oeste	354610	-20.0669	-50.9084	2008	VERAO	1	0	0	1	0	0.224453	0	73.39	18345.8	806.166	4.39428	44.6517	46.5016	0.0674	73.25	12	10.78	0.45	0.39	3.17	17.58	672.98	0.37	2.98	97.25	100	100	1001	513	1571	0.733	714.826	30.36	61.5	7	0	0	0	0	0	1
Santa Cruz da Conceição	354620	-22.1213	-47.4856	2008	VERAO	1	0	0	1	0	0.416106	0	64.55	15013	3003.62	20.0068	187.603	201.127	0.301742	77.56	11.12	5.42	0.67	1.35	2.05	14.4	1400.46	0.87	3.74	98.77	100	100	2223	1294	2708	0.79	673.485	27.97	60.51	7	0	0	0	0	0	1
Santa Cruz da Esperança	354625	-21.2748	-47.4396	2008	VERAO	1	0	0	1	0	0.200951	0	67.27	14806.2	3580.79	24.1844	38.0499	58.41	0.341833	74.89	8.76	5.33	0.53	2.49	8.29	24.74	700.57	0.5	10.13	85.09	99.71	99.56	992	630	1323	0.743	675.857	28.75	62.2	7	0	0	0	0	0	1
Santa Cruz das Palmeiras	354630	-21.8555	-47.2501	2008	VERAO	1	0	0	1	0	2.99367	0	95.99	29533.7	5370.59	18.1846	465.435	586.577	0.330217	73.87	7.39	8.16	0.51	1.01	4.2	16.66	829.66	0.46	4.45	98.75	100	100	14948	932	29000	0.728	677.823	28.36	60.51	7	0	0	0	0	0	1
Santa Cruz do Rio Pardo	354640	-22.8093	-49.569	2008	VERAO	1	0	0	1	0	4.53875	0	90.11	111475	8201.51	7.35728	984.954	1174.18	0.377592	77	10	5.47	0.46	0.33	2.89	14.56	818.3	0.36	4.73	98.89	99.7	99.83	23546	3767	40154	0.762	606.518	28.77	61.71	7	0	0	0	0	0	1
Santa Ernestina	354650	-21.4525	-48.3668	2008	VERAO	1	0	0	1	0	0.570436	0	88.78	13442.1	655.662	4.87767	117.104	146.359	0.416292	73.14	6.56	7.09	0.42	0.42	2.62	15.96	688.24	0.31	7.53	99.94	100	99.76	2821	423	5145	0.738	674.569	28.32	57.41	7	0	0	0	0	0	1
Santa Fé do Sul	354660	-20.2419	-50.9502	2008	VERAO	1	0	0	1	6	3.0748	1.95134	95.45	20653.7	1095.83	5.30574	792.743	946.861	0.378525	75.41	11.42	6.43	0.49	0.61	3.41	10.07	924.06	0.43	5.31	99.6	100	100	16083	1151	28088	0.784	698.451	30.41	61.5	7	0	0	0	0	0	1
Santa Gertrudes	354670	-22.4751	-47.5213	2008	VERAO	1	0	0	1	0	2.07692	0	98	9829.1	439.702	4.47347	561.828	715.71	0.449842	75.84	5.48	4.59	0.38	0.52	1.92	10.25	718.03	0.25	7.42	97.57	99.66	100	11583	230	21404	0.737	636.516	27.74	58.76	7	0	0	0	0	0	1
Santa Isabel	354680	-23.2889	-46.2424	2008	VERAO	1	0	0	1	1	5.04135	0.198359	77.36	36333.2	14321.9	39.4181	1170.55	1236.19	0.446467	75.02	7.13	7.49	0.45	3.21	7.63	24.43	623.11	0.36	9.51	96.2	99.48	99.74	24628	10862	39591	0.738	687.51	25.77	72.67	7	0	0	0	0	0	1
Santa Lúcia	354690	-21.6708	-48.0574	2008	VERAO	1	0	0	1	0	0.828003	0	93.31	15403.3	1539.63	9.99549	172.851	182.255	0.355792	74.1	6.52	8.04	0.39	0.59	3.91	15.9	609.37	0.26	9.14	100	100	99.77	4029	494	7754	0.737	653.288	28.08	58.76	7	0	0	0	0	0	1
Santa Maria da Serra	354700	-22.5646	-48.1543	2008	VERAO	1	0	0	1	0	0.541035	0	87.13	25262.1	3702.2	14.6551	155.586	163.61	0.296308	74.18	7.61	8.52	0.45	4.05	7.46	25.37	578.55	0.42	6.89	96.79	100	100	2629	641	4772	0.686	641.69	28.46	62.11	7	0	0	0	0	0	1
Santa Mercedes	354710	-21.3168	-51.7371	2008	VERAO	1	0	0	1	1	0.297799	3.35797	85.1	16675.3	440.275	2.64028	140.227	159.079	0.3016	75.79	11.97	11.76	0.4	0.63	5.57	24.8	561.64	0.27	7.12	97.76	99.14	99.8	1306	373	2458	0.739	547.678	30.36	57.04	7	0	0	0	0	0	1
Santa Rita do Passa Quatro	354750	-21.6825	-47.5079	2008	VERAO	1	0	0	1	0	2.84967	0	52.26	20980	995.406	4.74455	44.0485	50.4372	0.327325	78.22	12.83	4.43	0.48	0.53	3.42	13.48	930.59	0.4	5.72	98.86	99.73	100	13845	2777	23701	0.775	700.085	28.22	58.76	7	0	0	0	0	0	1
Santa Rita d'Oeste	354740	-20.0972	-50.8127	2008	VERAO	1	0	0	1	0	0.285131	0	95.08	75414.1	16436.8	21.7953	908.182	956.195	0.307267	75.31	14.98	11.36	0.39	0.52	2.87	11.48	666.14	0.26	2.7	99.23	100	100	1372	770	1773	0.761	711.418	30.34	61.5	7	0	0	0	0	0	1
Santa Rosa de Viterbo	354760	-21.5038	-47.3662	2008	VERAO	1	0	0	1	1	2.45368	0.40755	65.09	28857.6	4840.4	16.7734	615.187	649.856	0.332633	77.1	10.01	4.94	0.5	0.92	5.44	18.15	829.2	0.44	8.82	99.49	100	100	11622	1115	22747	0.77	689.184	27.88	60.51	7	0	0	0	0	0	1
Santa Salete	354765	-20.2587	-50.7201	2008	VERAO	1	0	0	1	0	0.158598	0	100	7919.2	470.849	5.94566	39.6523	45.365	0.362858	76.83	12.3	6.01	0.35	0.65	2.85	10.94	673.2	0.22	1.96	88.91	100	100	949	628	819	0.772	673.765	30.24	61.5	7	0	0	0	0	0	1
Santana da Ponte Pensa	354720	-20.2607	-50.7971	2008	VERAO	1	0	0	1	0	0.18998	0	88.75	12988.8	432.512	3.32988	39.23	42.3382	0.363817	75.41	16.76	9	0.42	0.43	0.96	9.04	856.78	0.3	1.8	99.66	100	100	888	544	1097	0.773	680.696	30.23	61.5	7	0	0	0	0	0	1
Santana de Parnaíba	354730	-23.4494	-46.9168	2008	VERAO	1	0	0	1	7	10.3202	0.678284	67.13	17994.9	7119.06	39.5616	3763.08	4266.2	0.39905	75.92	4.58	4.5	0.67	1.45	4.71	16.85	1858.69	0.89	6.98	96.26	99.48	99.88	56664	0	108813	0.814	662.453	25.15	66.35	7	0	0	0	0	0	1
Santo Anastácio	354770	-22.0377	-51.7225	2008	VERAO	1	0	0	1	0	2.17308	0	92.62	55287.6	2176.93	3.93747	491.698	512.711	0.355692	76.22	11.82	7.03	0.52	1.13	6.74	26.35	726.34	0.49	7.62	99.34	99.37	100	9713	1395	19080	0.753	505.573	30.19	57.88	7	0	0	0	0	0	1
Santo André	354780	-23.728	-46.4416	2008	VERAO	1	0	0	1	3	70.4029	0.0426119	100	17578.2	9018.41	51.3045	7025.69	7066.95	0.0037	76.66	9.31	2.78	0.53	0.78	3.24	11.77	1304.31	0.51	7.59	98.18	99.89	99.99	366055	0	676407	0.815	844.138	24.67	76.58	7	0	0	0	0	0	1
Santo Antônio da Alegria	354790	-21.0923	-47.1958	2008	VERAO	1	0	0	1	0	0.659702	0	73.34	31033.8	7422.85	23.9186	110.291	137.362	0.422558	74.8	10.8	5.63	0.42	1.24	6.19	23.8	585.63	0.3	2.05	96.47	100	100	3321	1635	4669	0.702	729.337	27.07	62.2	7	0	0	0	0	0	1
Santo Antônio de Posse	354800	-22.6033	-46.9499	2008	VERAO	1	0	0	1	0	2.06889	0	89.02	15413.3	1081.05	7.01375	669.139	743.148	0.368192	75.3	7.53	7.82	0.44	1.24	4.14	17.19	695.67	0.33	4.64	98.16	99.86	99.73	11094	1816	18834	0.702	657.353	27.16	66.35	7	0	0	0	0	0	1
Santo Antônio do Aracanguá	354805	-20.873	-50.5543	2008	VERAO	1	0	0	1	0	0.781242	0	75.42	130843	9335.98	7.13524	172.373	212.941	0.358658	75.41	7.49	9.48	0.41	0.77	3.32	16.52	662.71	0.29	3.8	96.21	100	99.83	4116	1655	5971	0.757	631.591	30.27	58.23	7	0	0	0	0	0	1
Santo Antônio do Jardim	354810	-22.1303	-46.6835	2008	VERAO	1	0	0	1	0	0.635721	0	58.03	10995.6	1971.05	17.9258	113.346	131.518	0.453542	75.12	10.5	8.47	0.41	2.09	5.54	15.91	635.11	0.32	3.03	96.64	100	100	3170	2411	3532	0.714	766.379	26.59	60.51	7	0	0	0	0	0	1
Santo Antônio do Pinhal	354820	-22.8318	-45.6981	2008	VERAO	1	0	0	1	0	0.667041	0	56.7	13300.8	6942.77	52.1981	45.2445	48.1342	0.478342	73.69	8.87	8.08	0.47	1.17	9.11	31.16	569.08	0.39	2.89	77.89	99.57	99.85	3468	2631	3855	0.706	848.173	24.77	72.67	7	0	0	0	0	0	1
Santo Expedito	354830	-21.8249	-51.3702	2008	VERAO	1	0	0	1	0	0.294786	0	86.19	9446.5	153.817	1.62829	71.4909	75.7304	0.393342	74.69	12.45	11.38	0.41	2.85	11.41	28.78	497.6	0.31	8.32	94.62	99.71	99.88	1229	325	2478	0.732	547.417	30.33	58.82	7	0	0	0	0	0	1
Santópolis do Aguapeí	354840	-21.6602	-50.518	2008	VERAO	1	0	0	1	0	0.43241	0	95.98	12802.6	493.695	3.85621	98.9005	101.898	0.3461	74.78	8.7	8.5	0.35	0.37	2.41	18.82	551.5	0.2	7.42	98.59	99.82	100	2129	144	4133	0.74	621.869	29.7	58.82	7	0	0	0	0	0	1
Santos	354850	-23.8688	-46.2915	2008	VERAO	1	0	0	1	1	45.0553	0.0221949	99.89	28103.3	17704.7	62.9985	3623.93	3896.1	0.465583	76.13	14.05	2.22	0.55	0.6	2.39	8.08	1693.65	0.56	7.43	99.73	99.78	99.94	218845	314	419086	0.84	1179.88	26.22	76.58	7	0	0	0	0	0	1
São Bento do Sapucaí	354860	-22.6814	-45.6868	2008	VERAO	1	0	0	1	0	1.10921	0	47.37	25257.9	10799.4	42.7564	169.251	174.871	0.494117	73.69	10.68	8.45	0.55	2.21	6.9	28.59	701.89	0.56	4.58	82.3	99.41	99.96	5437	5428	5040	0.72	837.274	24.54	72.67	7	0	0	0	0	0	1
São Bernardo do Campo	354870	-23.813	-46.5508	2008	VERAO	1	0	0	1	0	77.4711	0	98.07	40953.2	22352.9	54.5816	8427.7	8598.58	0.310092	76.65	6.56	3.04	0.54	0.99	3.54	13.22	1212.65	0.52	7.84	99.13	99.87	99.98	415619	12805	752658	0.805	865.91	24.26	76.85	7	0	0	0	0	0	1
São Caetano do Sul	354880	-23.6261	-46.5661	2008	VERAO	1	0	0	1	0	16.0226	0	100	1533.1	0	0	1532.12	1532.12	0.0848583	78.2	13.89	1.55	0.54	0.09	0.52	3.85	2043.74	0.52	6.1	99.99	100	100	83325	0	149263	0.862	722.309	25.97	76.85	7	0	0	0	0	0	1
São Carlos	354890	-21.9189	-47.8672	2008	VERAO	1	0	0	1	0	22.6865	0	95.59	113691	24558.7	21.6013	5563.95	6077.23	0.346558	76.78	8.94	3.64	0.49	0.58	2.53	10.01	1079.45	0.43	6.87	99.1	99.96	99.88	120861	8889	213061	0.805	653.648	26.94	58.76	7	0	0	0	0	0	1
São Francisco	354900	-20.3658	-50.6759	2008	VERAO	1	0	0	1	0	0.303767	0	76.04	7557.9	279.957	3.70417	73.8747	75.05	0.319625	73.82	12.14	11.63	0.45	0.29	4.02	21.09	643.37	0.34	2.54	89.63	100	100	1445	626	2167	0.723	666.782	30.22	61.5	7	0	0	0	0	0	1
São João da Boa Vista	354910	-21.978	-46.8022	2008	VERAO	1	0	0	1	5	8.7321	0.5726	94.98	51639.9	7525.3	14.5726	2164.29	2498.33	0.137925	77.23	10.43	3.84	0.51	0.32	1.84	12.66	998.31	0.45	5.21	99.56	99.27	99.96	44616	3337	80302	0.797	740.484	27.71	60.51	7	0	0	0	0	0	1
São João das Duas Pontes	354920	-20.4084	-50.3835	2008	VERAO	1	0	0	1	0	0.275203	0	76.18	12946.2	850.242	6.5675	50.7796	57.914	0.35205	73.34	11.03	9.94	0.36	0.74	4.37	22.06	532.23	0.24	2.89	99.65	100	100	1211	605	1961	0.72	659.141	30.12	60.81	7	0	0	0	0	0	1
São João de Iracema	354925	-20.5208	-50.3563	2008	VERAO	1	0	0	1	0	0.18646	0	78.69	17839.6	2107.92	11.816	34.1336	43.1911	0.339717	74.97	10.17	11.05	0.37	2.9	6.44	20.41	559.18	0.27	5.16	99.83	100	100	874	328	1452	0.748	649.516	30.07	61.92	7	0	0	0	0	0	1
São João do Pau d'Alho	354930	-21.2234	-51.673	2008	VERAO	1	0	0	1	2	0.233597	8.56174	79.76	11766.5	340.911	2.8973	60.3378	63.5925	0.280217	76.26	15.26	11.27	0.33	0.73	1.1	8.49	680.13	0.19	2.2	88.34	100	100	1060	398	1705	0.75	547.51	30.51	57.04	7	0	0	0	0	0	1
São Joaquim da Barra	354940	-20.5505	-47.9385	2008	VERAO	1	0	0	1	8	4.74027	1.68767	97.93	41086.3	2909.36	7.0811	1083.35	1276.76	0.34535	75.8	8.39	5	0.42	0.36	2.51	11.74	799.93	0.3	7.39	99.75	99.9	99.92	24124	834	45678	0.762	751.23	27.64	57.41	7	0	0	0	0	0	1
São José da Bela Vista	354950	-20.5875	-47.6272	2008	VERAO	1	0	0	1	0	0.845253	0	88.14	27695.2	3360.85	12.1351	112.659	125.401	0.341392	75.61	7.49	11.35	0.46	2.45	7.73	29.24	548.31	0.4	6.72	98.28	99.41	99.78	4119	921	7485	0.693	757.073	27.27	57.41	7	0	0	0	0	0	1
São José do Barreiro	354960	-22.7489	-44.5873	2008	VERAO	1	0	0	1	0	0.423136	0	67.88	57068.5	36047.1	63.1646	62.0849	63.8209	0.472833	73.8	9.76	10.94	0.55	7.09	22.95	43.92	506.16	0.57	6.27	93.96	99.67	94.87	1973	1208	2869	0.684	883.047	22.34	77.23	7	0	0	0	0	0	1
São José do Rio Pardo	354970	-21.6037	-46.8795	2008	VERAO	1	0	0	1	10	5.43613	1.83954	87.25	41968.4	5810.49	13.8449	1213.32	1306.34	0.278567	77.05	10.19	4.79	0.49	0.8	5.27	17.98	818.61	0.41	5.6	98.82	99.55	99.95	26703	5941	45959	0.774	718.147	27.67	60.51	7	0	0	0	0	0	1
São José do Rio Preto	354980	-20.7972	-49.3581	2008	VERAO	1	0	0	1	12	42.0709	0.285233	93.9	43194.4	2191.12	5.07269	9472.42	11408.8	0.161542	75.74	9.47	3.19	0.5	0.46	1.73	8.85	1169.16	0.43	4.07	96.47	99.93	99.97	230647	24768	383490	0.797	709.934	30.35	59.09	7	0	0	0	0	0	1
São José dos Campos	354990	-23.0906	-45.9285	2008	VERAO	1	0	0	1	14	62.793	0.222955	97.94	109941	33921.2	30.854	14937.3	15643.4	0.422833	76.27	6.22	2.95	0.55	1.01	3.89	13.03	1190.96	0.54	7.11	98.84	99.82	99.95	337925	12815	617106	0.807	683.965	26.61	72.67	7	0	0	0	0	0	1
São Lourenço da Serra	354995	-23.8524	-46.9364	2008	VERAO	1	0	0	1	0	1.39229	0	90.15	18645.6	15541.9	83.354	153.47	168.629	0.424367	74.36	6.71	8.22	0.47	1.61	7.73	26.78	640.64	0.39	7.17	93.62	97.29	99.46	7068	1254	12719	0.728	787.922	24.38	76.85	7	0	0	0	0	0	1
São Luís do Paraitinga	355000	-23.2401	-45.2538	2008	VERAO	1	0	0	1	0	1.104	0	58.93	61731.5	25278.9	40.9497	142.669	157.323	0.492667	74.54	11.08	9.92	0.48	0.99	9.16	32.84	590.68	0.4	6.42	88.58	99.54	99.65	5194	4217	6180	0.697	778.582	25.38	77.23	7	0	0	0	0	0	1
São Manuel	355010	-22.6823	-48.5404	2008	VERAO	1	0	0	1	0	3.93334	0	96.37	65073.4	5564.38	8.55094	1393.41	1465.45	0.430433	73.29	8.82	7.05	0.45	1.3	3.45	15.61	773.82	0.37	5.79	99.75	98.49	100	19545	929	37413	0.744	619.712	28.18	62.88	7	0	0	0	0	0	1
São Miguel Arcanjo	355020	-23.9139	-47.9933	2008	VERAO	1	0	0	1	2	3.19611	0.625761	65.99	93033.9	27050.6	29.076	509.065	567.313	0.467508	72.95	7.67	7.95	0.57	4.09	11.05	32.62	657.07	0.61	6.49	96.97	99.1	99.59	15040	9948	21502	0.71	556.919	26.13	71.73	7	0	0	0	0	0	1
São Paulo	355030	-23.6501	-46.6481	2008	VERAO	1	0	0	1	21	1143.07	0.0183716	97.87	152111	41058.9	26.9927	89983.5	91445.3	0.124767	76.3	8.13	3.18	0.62	0.92	4.27	14.69	1516.21	0.72	7.07	99.45	99.76	99.97	6026212	101159	11152344	0.805	709.152	25.72	76.85	7	0	0	0	0	0	1
São Pedro	355040	-22.5582	-47.9247	2008	VERAO	1	0	0	1	4	3.25896	1.22739	83.09	61127.8	10038.7	16.4225	1419.14	1450.41	0.273033	76.78	10.96	5.24	0.46	0.49	4.08	16.24	803.02	0.37	4.06	98.47	99.27	99.95	16564	5055	26607	0.755	662.12	28.17	62.11	7	0	0	0	0	0	1
São Pedro do Turvo	355050	-22.6789	-49.7723	2008	VERAO	1	0	0	1	0	0.743981	0	69.63	73122.1	8712.18	11.9146	107.475	120.94	0.371658	74.58	9.53	8.33	0.39	1.79	7.22	29.59	488.08	0.27	3.3	97.61	100	99.86	3453	2048	5150	0.703	595.76	29.13	61.71	7	0	0	0	0	0	1
São Roque	355060	-23.549	-47.1096	2008	VERAO	1	0	0	1	0	7.97608	0	86.43	30690.8	14028.8	45.7101	2176.68	2416.47	0.431775	76.79	8.4	4.47	0.5	1.61	4.76	15.04	932.62	0.45	7.74	97.15	98.32	99.67	42093	7333	71488	0.768	675.004	23.99	76.85	7	0	0	0	0	0	1
São Sebastião	355070	-23.7526	-45.6063	2008	VERAO	1	0	0	1	0	7.15184	0	98.91	40239.5	31312.5	77.8152	2420.15	2642.69	0.355442	77.51	5.43	5.84	0.49	0.68	3.47	16.6	837.48	0.42	6.57	74.14	99.92	99.95	42166	833	73109	0.772	989.385	27.8	76.58	7	0	0	0	0	0	1
São Sebastião da Grama	355080	-21.754	-46.753	2008	VERAO	1	0	0	1	0	1.27313	0	64.53	25241	6360.74	25.2	215.592	250.703	0.444433	74.19	9.18	8.17	0.41	0.82	6.02	23.62	581.04	0.29	4.32	98.05	99.31	99.95	6304	4128	7971	0.701	791.099	25.46	60.51	7	0	0	0	0	0	1
São Simão	355090	-21.4615	-47.5683	2008	VERAO	1	0	0	1	0	1.48717	0	89.32	61725.2	11635	18.8496	430.794	455.213	0.435908	76.11	10.27	4.92	0.45	0.71	4.37	16.7	761.14	0.36	6.26	96.86	99.59	99.18	7490	1418	12928	0.766	663.631	28.34	57.41	7	0	0	0	0	0	1
São Vicente	355100	-23.9592	-46.4884	2008	VERAO	1	0	0	1	0	33.4209	0	99.86	14810	8685.16	58.6439	2961.55	3072.06	0.463683	76.39	7.5	4.22	0.47	1.48	5.93	18.56	789.32	0.4	9.19	99.2	99.69	99.93	164116	628	331817	0.768	1050.49	28.99	76.58	7	0	0	0	0	0	1
Sarapuí	355110	-23.6643	-47.7858	2008	VERAO	1	0	0	1	0	0.908239	0	71.43	35259.2	5992.82	16.9965	433.676	451.408	0.415267	73.86	8.53	8.76	0.52	1.67	8.63	32.34	619.86	0.47	7.88	97.64	99.5	99.79	4243	2381	6646	0.707	514.088	26.49	71.73	7	0	0	0	0	0	1
Sarutaiá	355120	-23.2575	-49.4817	2008	VERAO	1	0	0	1	0	0.378967	0	80.31	14160.8	2625.03	18.5373	100.646	103.28	0.383625	72.65	8.64	11.03	0.44	0.3	6	27.66	548.61	0.33	6.22	96.33	99.44	99.31	1837	665	2957	0.688	556.213	27.46	62.88	7	0	0	0	0	0	1
Sebastianópolis do Sul	355130	-20.6292	-49.9159	2008	VERAO	1	0	0	1	0	0.316678	0	74.58	16784.8	2011.4	11.9835	145.994	183.125	0.3557	75.08	11.02	8.33	0.42	0.16	1.18	8.77	840.63	0.31	6.12	96.49	100	100	1753	684	2347	0.773	655.277	29.92	61.92	7	0	0	0	0	0	1
Serra Azul	355140	-21.3161	-47.5497	2008	VERAO	1	0	0	1	1	1.10683	0.903481	73.69	28314.4	4948.44	17.4768	358.719	400.771	0.309442	73.6	5.83	9.13	0.45	1.59	7.29	23.01	613.57	0.35	5.96	94.41	100	99.74	5165	3239	8017	0.686	668.046	28.54	57.41	7	0	0	0	0	0	1
Serra Negra	355160	-22.5891	-46.6873	2008	VERAO	1	0	0	1	0	2.76747	0	98.42	20373.6	4168.59	20.4607	812.086	900.146	0.389917	77.36	12.06	6.32	0.48	0.25	3.19	12.32	927.39	0.39	2.75	96.75	99.02	100	15372	3494	22893	0.767	706.677	25.14	66.35	7	0	0	0	0	0	1
Serrana	355150	-21.2169	-47.6123	2008	VERAO	1	0	0	1	0	3.78201	0	86.39	12604.6	1168.68	9.27183	640.705	784.472	0.365342	75.08	5.32	6.41	0.37	0.52	2.94	14.18	677.75	0.24	4.77	99.74	100	99.87	20802	412	38466	0.729	676.719	28.61	57.41	7	0	0	0	0	0	1
Sertãozinho	355170	-21.1229	-48.0089	2008	VERAO	1	0	0	1	1	11.0112	0.090817	98.12	40308.9	1965.93	4.87715	2355.84	3115.07	0.203217	76.31	6.72	5.37	0.46	0.6	2.89	12.01	953.23	0.38	6.25	99.71	99.92	99.99	59912	1302	108772	0.761	687.698	29.25	57.41	7	0	0	0	0	0	1
Sete Barras	355180	-24.2739	-47.9341	2008	VERAO	1	0	0	1	0	1.34202	0	49.94	106270	80958.2	76.1817	203.206	206.878	0.524125	74.89	8.62	10.48	0.5	4.12	20.09	46.06	459.28	0.44	5.7	89.1	100	98.39	5601	5814	7191	0.673	687.589	30	71.73	7	0	0	0	0	0	1
Severínia	355190	-20.7931	-48.7938	2008	VERAO	1	0	0	1	1	1.54692	0.646444	93.74	14046	896.651	6.38367	276.071	299.594	0.389517	73.42	6.88	10.83	0.41	0.28	2.68	15.06	657.45	0.3	3.2	99.03	100	99.9	7911	727	14774	0.715	707.794	29.32	59.09	7	0	0	0	0	0	1
Silveiras	355200	-22.7347	-44.8409	2008	VERAO	1	0	0	1	0	0.592655	0	48.49	41478.2	14930.6	35.9962	73.8021	81.3226	0.444633	73.72	9.5	10.89	0.48	4.87	18.14	39.91	475.69	0.42	3.34	86.13	100	99.66	2681	2913	2879	0.678	767.38	27.34	77.23	7	0	0	0	0	0	1
Socorro	355210	-22.6112	-46.5244	2008	VERAO	1	0	0	1	18	3.85824	4.66534	67.05	44902.9	5795.11	12.9059	584.032	665.001	0.391642	74.66	11.9	6.84	0.44	0.88	5.84	15.1	785.71	0.35	2.63	93.2	99.65	99.92	20997	11742	24944	0.729	697.829	26.32	66.35	7	0	0	0	0	0	1
Sorocaba	355220	-23.4646	-47.4467	2008	VERAO	1	0	0	1	6	58.6924	0.102228	98.66	45038.2	5283.65	11.7315	14371	15714.2	0.363367	75.59	7.41	3.1	0.52	0.89	3.23	12.1	1107.19	0.49	8.09	99.68	99.91	99.95	307008	5970	580655	0.798	597.076	26.81	66.35	7	0	0	0	0	0	1
Sud Mennucci	355230	-20.6676	-50.9009	2008	VERAO	1	0	0	1	2	0.77144	2.59255	86.36	59474.4	1953.6	3.28477	165.287	199.294	0.297917	73.51	8.34	9.47	0.54	1.49	4.16	17.65	813.95	0.52	6.49	98.55	100	100	3844	1046	6389	0.747	632.725	30.27	58.23	7	0	0	0	0	0	1
Sumaré	355240	-22.8419	-47.263	2008	VERAO	1	0	0	1	4	23.584	0.169606	98.44	15346.5	244.422	1.59269	5362.22	5729.55	0.250992	75.71	5.28	4.87	0.45	0.88	3.84	14.5	820.03	0.37	8.32	99.57	99.63	99.97	128534	2841	238470	0.762	621.926	27.54	66.35	7	0	0	0	0	0	1
Suzanápolis	355255	-20.4729	-51.0756	2008	VERAO	1	0	0	1	0	0.346208	0	96.11	33058.7	1825.67	5.52251	143.39	153.543	0.434417	73.75	10.02	12.35	0.41	3.4	8.25	32.63	500.45	0.32	6.29	95.32	100	100	1570	1125	2258	0.699	650.042	30.23	61.5	7	0	0	0	0	0	1
Suzano	355250	-23.6084	-46.3104	2008	VERAO	1	0	0	1	2	25.7634	0.0776294	67.39	20623.6	6302.9	30.5616	6350.44	6633.48	0.420075	77.36	5.49	4.85	0.47	1.91	8.54	25.47	654.61	0.4	11.04	98.86	98.96	99.57	129468	9240	253240	0.765	774.259	24.71	76.58	7	0	0	0	0	0	1
Tabapuã	355260	-20.9319	-49.0289	2008	VERAO	1	0	0	1	2	1.19699	1.67085	91.06	34579.2	3623.6	10.4791	220.682	251.036	0.421883	74.2	11.22	7.81	0.4	0.49	2.41	12.22	731.31	0.28	3.35	99.28	99.72	99.91	6117	844	10519	0.735	680.17	29.58	59.09	7	0	0	0	0	0	1
Tabatinga	355270	-21.7125	-48.6291	2008	VERAO	1	0	0	1	0	1.49346	0	83.69	36860.4	6975.07	18.9229	269.132	325.121	0.401333	74.1	8.37	9.54	0.4	1.8	4.27	15.13	625.39	0.3	2.83	98.5	99.74	99.85	8215	2108	12578	0.704	648.437	29.22	61.31	7	0	0	0	0	0	1
Taboão da Serra	355280	-23.6205	-46.7864	2008	VERAO	1	0	0	1	1	23.6042	0.0423653	100	2038.8	141.933	6.96158	1807.72	1817.9	0.125658	76.79	4.9	3.97	0.47	1.62	4.72	17.56	812.19	0.4	7.57	99.79	99.95	99.9	131285	0	244528	0.769	705.511	25.67	76.85	7	0	0	0	0	0	1
Taciba	355290	-22.5049	-51.3423	2008	VERAO	1	0	0	1	0	0.583617	0	84.04	60726.6	3717.08	6.121	92.0948	105.263	0.334633	73.52	9.45	11.22	0.38	1.61	4.34	19.67	559.1	0.26	7.47	97.67	97.95	99.97	2747	862	4852	0.723	533.383	30.18	58.97	7	0	0	0	0	0	1
Taguaí	355300	-23.4745	-49.3974	2008	VERAO	1	0	0	1	0	1.04226	0	73.61	14533.2	1393.1	9.58564	192.233	221.49	0.406592	74.05	6.82	7.37	0.37	0.68	3.64	15.28	587.51	0.24	1.64	97.64	100	100	6287	3071	7757	0.709	504.79	28.54	62.88	7	0	0	0	0	0	1
Taiaçu	355310	-21.1322	-48.5303	2008	VERAO	1	0	0	1	2	0.609398	3.28193	89.44	10705.9	822.368	7.68145	112.758	116.851	0.401117	73.84	10.71	10.87	0.41	1.42	4.56	20.72	626.12	0.31	2.47	98.74	99.62	100	2875	555	5339	0.71	689.703	28.95	59.09	7	0	0	0	0	0	1
Taiúva	355320	-21.1327	-48.4282	2008	VERAO	1	0	0	1	0	0.583433	0	90.16	13245.9	1007.64	7.60715	143.68	182.691	0.442533	75.08	12.04	8.25	0.42	0.51	3.38	15.39	761.47	0.31	5.77	98.7	99.88	100	2987	480	4967	0.76	686.013	28.58	57.41	7	0	0	0	0	0	1
Tambaú	355330	-21.6018	-47.239	2008	VERAO	1	0	0	1	2	2.33933	0.854944	87.94	56178.8	12078.9	21.5009	728.679	790.254	0.510692	76.45	9.52	5.34	0.45	0.72	4.22	17.13	747.11	0.35	4.54	96.67	98.56	100	11466	2497	19909	0.731	689.791	27.44	60.51	7	0	0	0	0	0	1
Tanabi	355340	-20.5312	-49.6465	2008	VERAO	1	0	0	1	3	2.55382	1.17471	88.11	74721.8	5725.93	7.663	590.918	699.209	0.464208	74.73	11.25	7.02	0.42	0.8	3.33	12.98	775.79	0.31	5.31	99.07	99.13	99.9	13712	2320	21735	0.748	691.094	29.68	61.92	7	0	0	0	0	0	1
Tapiraí	355350	-24.0087	-47.6194	2008	VERAO	1	0	0	1	0	0.821837	0	69.86	75510	68635.4	90.8957	170.328	184.333	0.532517	75.74	8.26	10.95	0.44	3.66	14.68	40.9	449.75	0.35	8.1	89.44	99.78	98.46	3799	2284	5728	0.681	733.171	25.17	71.73	7	0	0	0	0	0	1
Tapiratiba	355360	-21.4508	-46.7419	2008	VERAO	1	0	0	1	0	1.33441	0	79.9	22189.1	4827.17	21.7547	275.194	287.612	0.400583	77.18	9.41	6.28	0.4	0.71	4.18	18.12	637.12	0.28	6.36	93.81	99.85	99.92	6055	2233	10504	0.751	735.369	27.03	62.2	7	0	0	0	0	0	1
Taquaral	355365	-21.0693	-48.3994	2008	VERAO	1	0	0	1	0	0.285823	0	95.04	5389.2	499.797	9.27405	51.3916	57.6588	0.3663	74.4	8.55	11.01	0.51	1.54	3.52	14.54	811.38	0.48	6.12	95.17	100	100	1386	113	2613	0.759	687.582	28.59	57.41	7	0	0	0	0	0	1
Taquaritinga	355370	-21.4256	-48.5379	2008	VERAO	1	0	0	1	3	5.60381	0.53535	93.72	59433.5	4600.91	7.74127	1477.98	1603.97	0.435325	74.61	9.76	7.21	0.46	0.98	4.64	17.62	739.25	0.37	5.47	99.71	99.64	99.95	28454	2820	51168	0.748	670.823	29.13	59.09	7	0	0	0	0	0	1
Taquarituba	355380	-23.5302	-49.2346	2008	VERAO	1	0	0	1	0	2.29557	0	86.75	44851.5	2626.42	5.85581	355.738	466.62	0.341167	73.65	8.37	8.47	0.48	2.48	7.73	26.81	624.86	0.42	5.37	98.66	99.15	99.91	11307	2712	19579	0.701	496.021	28.3	63.86	7	0	0	0	0	0	1
Taquarivaí	355385	-23.9433	-48.6879	2008	VERAO	1	0	0	1	0	0.495756	0	53.55	23179.2	3492.34	15.0667	143.139	175.077	0.448075	73.64	5.4	9.55	0.43	1.77	17.91	52.53	373.06	0.31	6.63	97.89	98.96	97.98	2189	2340	2811	0.679	504.285	27.48	63.86	7	0	0	0	0	0	1
Tarabai	355390	-22.358	-51.6258	2008	VERAO	1	0	0	1	0	0.661012	0	92.03	20138.5	635.502	3.15566	180.239	184.548	0.290925	74.37	8.54	10.94	0.4	2.41	8.2	29.7	505.51	0.28	8.32	98.81	99.54	99.95	3211	498	6109	0.726	494.146	30.31	57.88	7	0	0	0	0	0	1
Tarumã	355395	-22.7635	-50.6014	2008	VERAO	1	0	0	1	1	1.27453	0.784603	93.19	30291.3	1043.23	3.44398	244.104	338.024	0.317558	76.13	6.38	8.6	0.54	1.72	5.59	21.78	787.79	0.56	10.74	99.9	100	100	6147	759	12126	0.753	539.105	29.89	58.97	7	0	0	0	0	0	1
Tatuí	355400	-23.3621	-47.8695	2008	VERAO	1	0	0	1	3	10.7702	0.278547	94.28	52374.9	3975.46	7.59039	2712.74	2998.87	0.189542	75.52	8.03	4.25	0.47	1.18	4.86	17.38	771.05	0.38	6.05	98.66	99.64	99.97	52710	5070	102256	0.752	563.664	27.23	62.11	7	0	0	0	0	0	1
Taubaté	355410	-23.0871	-45.5024	2008	VERAO	1	0	0	1	16	28.1183	0.569025	96.9	62500.3	13983.6	22.3737	7434.2	7872.73	0.5361	77.98	7.62	3.04	0.51	0.84	3.75	13.83	1011.95	0.46	7.31	98.89	99.74	99.8	143344	6013	272673	0.8	664.516	26.7	72.67	7	0	0	0	0	0	1
Tejupá	355420	-23.3425	-49.3066	2008	VERAO	1	0	0	1	0	0.500973	0	61.22	29618.9	6070.23	20.4944	53.5333	61.5103	0.427042	72.65	7.74	15.05	0.48	2.88	12.71	34.66	510.13	0.4	1.31	90.33	98.49	99.81	2504	1689	3120	0.668	547.047	27.96	62.88	7	0	0	0	0	0	1
Teodoro Sampaio	355430	-22.4166	-52.374	2008	VERAO	1	0	0	1	4	2.1468	1.86324	80.72	155580	42836.8	27.5336	498.49	566.502	0.4769	76.38	6.92	9.17	0.47	5.1	9.12	24.69	619.79	0.4	9.01	91.82	99.86	99.49	11356	4021	17365	0.741	456.575	29.6	57.88	7	0	0	0	0	0	1
Terra Roxa	355440	-20.7788	-48.3458	2008	VERAO	1	0	0	1	0	0.870002	0	94.72	22154.1	1815.51	8.19491	158.814	176.395	0.3676	75.3	9.09	7.28	0.45	0.66	3.23	12.92	759.32	0.36	4.48	99.04	99.88	100	4472	398	8107	0.749	685.864	28.91	57.41	7	0	0	0	0	0	1
Tietê	355450	-23.0494	-47.7077	2008	VERAO	1	0	0	1	9	3.74437	2.40361	90.55	40439.6	2850.87	7.04969	1395.74	1477.98	0.4722	78.04	9.07	3.69	0.48	1.04	3.3	13.53	927.25	0.42	3.99	98.74	99.84	99.94	20217	3346	33489	0.778	550.981	27.85	62.11	7	0	0	0	0	0	1
Timburi	355460	-23.1958	-49.6104	2008	VERAO	1	0	0	1	1	0.285536	3.50218	70.87	19679	5198.61	26.4171	83.4062	89.1698	0.375642	74.58	11.83	10.18	0.46	1.45	9.24	26.9	580.24	0.38	2.84	96.47	99.54	100	1364	722	1924	0.71	559.498	27.76	61.71	7	0	0	0	0	0	1
Torre de Pedra	355465	-23.2501	-48.2127	2008	VERAO	1	0	0	1	0	0.239336	0	63.35	7134.8	1227.25	17.2009	41.7312	44.0358	0.448342	74.73	11.93	4.87	0.39	1.11	8.39	27.86	548.39	0.27	4.39	93.89	100	100	901	785	1469	0.714	571.917	27.32	62.11	7	0	0	0	0	0	1
Torrinha	355470	-22.4446	-48.1644	2008	VERAO	1	0	0	1	0	0.983363	0	84.45	31526.6	4216.49	13.3744	259.061	265.85	0.3874	76.11	11.34	6.38	0.45	0.2	1.54	13.49	770.15	0.34	2.63	98.81	99.64	99.95	5541	1391	7939	0.744	664.811	26.69	58.76	7	0	0	0	0	0	1
Trabiju	355475	-22.0323	-48.3451	2008	VERAO	1	0	0	1	0	0.156043	0	91.13	6342.1	931.796	14.6922	43.7519	56.8692	0.380117	73.63	9.26	10.43	0.4	0.53	9.07	28.15	505.36	0.27	6.67	96.77	100	99.83	733	126	1418	0.722	641.201	28.82	58.76	7	0	0	0	0	0	1
Tremembé	355480	-22.9408	-45.6042	2008	VERAO	1	0	0	1	8	4.12936	1.93735	88.98	19109.4	4315.79	22.5846	1104.75	1154.97	0.383342	77.38	6.43	4	0.53	1.38	5.95	19.16	959.88	0.51	7.98	98.45	98.3	99.45	19322	4048	36936	0.785	692.608	27.7	72.67	7	0	0	0	0	0	1
Três Fronteiras	355490	-20.2737	-50.8696	2008	VERAO	1	0	0	1	0	0.582163	0	83.69	15159.4	436.412	2.87882	149.125	171.473	0.367925	74.73	13.36	9.32	0.41	0.93	2.33	16.91	663.71	0.28	5.38	98.34	100	100	2754	829	4598	0.753	680.911	30.42	61.5	7	0	0	0	0	0	1
Tuiuti	355495	-22.8303	-46.6876	2008	VERAO	1	0	0	1	0	0.621354	0	49.02	12673.1	1717.16	13.5496	143.574	151.747	0.365258	77.24	11.65	8.79	0.39	0.41	4.29	18.31	630.49	0.26	4.17	94.65	100	100	3183	2961	2969	0.728	645.308	25.7	66.35	7	0	0	0	0	0	1
Tupã	355500	-21.9473	-50.5346	2008	VERAO	1	0	0	1	3	6.77823	0.442593	95.61	62798.6	3930.5	6.2589	1669.44	1729.35	0.400217	76.1	12.53	6.94	0.54	1.07	4.98	17.14	926.96	0.52	5.79	99.51	99.05	99.97	32264	2546	60930	0.771	615.427	29.36	58.82	7	0	0	0	0	0	1
Tupi Paulista	355510	-21.3904	-51.5872	2008	VERAO	1	0	0	1	1	1.5554	0.642923	79.08	24477	604.573	2.46997	395.02	443.303	0.351375	75.08	13.21	6.82	0.49	0.69	2.78	12.42	914.36	0.42	4.04	96.6	99.4	100	7187	3063	11206	0.769	550.262	30.17	57.04	7	0	0	0	0	0	1
Turiúba	355520	-20.9405	-50.1113	2008	VERAO	1	0	0	1	0	0.212041	0	81.09	15323.5	1311.28	8.55733	47.0007	50.5133	0.420675	74.44	14.4	11.41	0.35	1.54	2.85	12.47	676.92	0.22	2.85	99.29	100	100	1000	350	1580	0.751	648.434	30.01	61.92	7	0	0	0	0	0	1
Turmalina	355530	-20.0835	-50.4568	2008	VERAO	1	0	0	1	0	0.228957	0	69.49	14779.7	1220.75	8.25964	35.2422	37.0086	0.3634	74.04	14.61	11.36	0.39	1.28	1.86	11.24	725.06	0.26	2	99.01	100	100	1056	571	1407	0.736	692.474	29.9	60.81	7	0	0	0	0	0	1
Ubarana	355535	-21.2197	-49.7482	2008	VERAO	1	0	0	1	0	0.516443	0	90.83	20986.1	1111.17	5.2948	162.34	171.19	0.341367	75.62	6.37	9.46	0.35	0.71	3.86	21.68	522.27	0.22	7.57	99.63	100	100	2559	444	4845	0.7	624.676	29.72	61.92	7	0	0	0	0	0	1
Ubatuba	355540	-23.3825	-45.0242	2008	VERAO	1	0	0	1	0	7.76593	0	96.84	70810.5	58630.7	82.7995	2339.35	2468.85	0.4816	75.47	6.2	5.8	0.58	2.58	8.88	25.64	803.5	0.62	7.28	75.35	99.63	99.04	42448	1894	76907	0.751	1112.35	29.15	77.23	7	0	0	0	0	0	1
Ubirajara	355550	-22.5443	-49.6659	2008	VERAO	1	0	0	1	0	0.456908	0	72.95	28217.9	3063.23	10.8556	75.7028	80.915	0.310217	74.72	10.01	9.31	0.42	1.26	8.11	23.2	580.57	0.32	2.67	95.35	99.41	100	2307	1198	3229	0.727	604.109	29.07	61.71	7	0	0	0	0	0	1
Uchoa	355560	-20.9369	-49.1577	2008	VERAO	1	0	0	1	2	1.00531	1.98944	91.71	25243.4	1697.47	6.72441	318.285	346.218	0.376433	74.36	12.07	7.3	0.4	1.21	4.24	18.08	655.13	0.28	4.34	99.68	99.27	100	4856	670	8801	0.721	672.23	29.68	59.09	7	0	0	0	0	0	1
União Paulista	355570	-20.8905	-49.8873	2008	VERAO	1	0	0	1	0	0.163852	0	75.1	7905.6	822.04	10.3982	42.2506	43.0872	0.393283	76.75	10.57	12.11	0.35	0.77	1.82	16.92	610.77	0.21	2.87	97.05	100	100	818	375	1224	0.749	646.972	29.8	61.92	7	0	0	0	0	0	1
Urânia	355580	-20.2089	-50.6525	2008	VERAO	1	0	0	1	0	0.950838	0	82.92	20926.2	798.575	3.81615	244.802	261.099	0.341642	73.25	12.39	9.06	0.46	1.42	4.85	16.15	739.08	0.38	6.66	99.54	99.86	99.93	4601	1400	7436	0.746	682.104	29.96	61.5	7	0	0	0	0	0	1
Uru	355590	-21.766	-49.2963	2008	VERAO	1	0	0	1	0	0.137567	0	83.49	14690.1	553.541	3.76813	30.7716	31.6033	0.297992	74.93	11.03	7.15	0.39	3.91	7.6	24.15	544.1	0.26	0.47	98.17	100	100	531	170	1081	0.712	601.23	29.71	61.31	7	0	0	0	0	0	1
Urupês	355600	-21.2052	-49.2652	2008	VERAO	1	0	0	1	0	1.35505	0	87.4	32391.6	2468.51	7.62084	304.828	342.9	0.344933	74.03	12.32	6.76	0.43	0.4	1.53	9.39	805.66	0.33	1.86	98.77	99.8	100	7116	1400	11314	0.745	635.114	29.95	59.09	7	0	0	0	0	0	1
Valentim Gentil	355610	-20.4205	-50.1017	2008	VERAO	1	0	0	1	0	1.11105	0	90.37	14974.1	2098.58	14.0148	311.834	384.006	0.368458	73.62	8.42	6.95	0.36	1.07	3.85	12.32	654.97	0.24	4.22	99.8	99.94	99.89	6231	963	10073	0.735	650.442	29.93	60.81	7	0	0	0	0	0	1
Valinhos	355620	-22.9751	-46.9813	2008	VERAO	1	0	0	1	4	10.7669	0.371508	94.44	14853.8	1730.21	11.6482	4404.36	4556.36	0.391683	76.01	8.14	3.13	0.54	0.15	1.17	5.9	1570.91	0.52	4.09	99.16	99.89	99.98	60702	5167	101626	0.819	645.891	26.57	66.35	7	0	0	0	0	0	1
Valparaíso	355630	-21.2031	-50.9239	2008	VERAO	1	0	0	1	3	2.27774	1.3171	93.42	85766.1	6139	7.15784	551.931	653.545	0.388492	74.47	7.29	7.3	0.45	1.47	4.8	19.69	701.02	0.34	6.87	99.37	99.79	99.61	10039	1107	21469	0.725	609.842	29.61	58.23	7	0	0	0	0	0	1
Vargem	355635	-22.8902	-46.4145	2008	VERAO	1	0	0	1	0	0.895852	0	47.14	14259.7	4117.88	28.8778	357.065	367.957	0.243533	75.36	10.29	9.78	0.38	0.83	5.31	19.22	587.59	0.26	2.83	94.7	100	99.86	4507	4380	4421	0.699	732.614	25.04	72.67	7	0	0	0	0	0	1
Vargem Grande do Sul	355640	-21.8607	-46.899	2008	VERAO	1	0	0	1	0	4.02612	0	94.34	26717.8	2711.85	10.15	992.734	1095.9	0.363442	76.78	8.79	5.91	0.42	0.83	3.46	15.28	711.6	0.31	4.27	99.3	99.15	100	20753	1992	37274	0.737	705.004	27.92	60.51	7	0	0	0	0	0	1
Vargem Grande Paulista	355645	-23.6209	-47.0147	2008	VERAO	1	0	0	1	0	4.14948	0	100	4248.9	1119.71	26.3529	1397.8	1759.62	0.357675	78.02	5.68	4.11	0.5	1.38	4.33	14.62	876.61	0.46	7.21	99.54	98.88	99.97	22149	0	42997	0.77	690.591	24.13	76.85	7	0	0	0	0	0	1
Várzea Paulista	355650	-23.2193	-46.8249	2008	VERAO	1	0	0	1	1	10.5399	0.0948779	100	3512	612.795	17.4486	1798.72	1963.7	0.2428	76.8	4.84	5	0.39	1.15	3.76	13.39	706.02	0.28	7.13	99.53	99.86	99.98	54682	0	107089	0.759	660.374	25.44	66.35	7	0	0	0	0	0	1
Vera Cruz	355660	-22.2341	-49.8262	2008	VERAO	1	0	0	1	0	1.14417	0	85.92	24771.6	3754.05	15.1546	249.161	254.053	0.432508	74.79	11.78	8.03	0.45	0.88	5.9	16.64	713.66	0.36	7.22	96.55	99.66	100	5664	1406	9363	0.754	618.476	28.51	58.88	7	0	0	0	0	0	1
Vinhedo	355670	-23.0467	-46.9792	2008	VERAO	1	0	0	1	1	6.32833	0.15802	96.54	8160.4	1357.06	16.6298	3075.59	3282.9	0.323792	77.68	7.68	3.37	0.53	0.13	1.35	5.12	1493.32	0.49	4.55	99.44	99.49	100	36324	1999	61612	0.817	642.31	26.42	66.35	7	0	0	0	0	0	1
Viradouro	355680	-20.8844	-48.3099	2008	VERAO	1	0	0	1	0	1.76844	0	96.49	21772.6	1241.89	5.7039	357.794	444.565	0.361917	74.4	9.13	6.64	0.4	0.71	2.82	13.78	692.01	0.28	6.12	99.76	99.7	100	9094	506	16791	0.739	683.391	28.88	57.41	7	0	0	0	0	0	1
Vista Alegre do Alto	355690	-21.1767	-48.6494	2008	VERAO	1	0	0	1	2	0.674911	2.96335	90.47	9542.9	421.791	4.41994	198.077	237.158	0.373442	75.41	7.8	8.08	0.35	0	1.43	7	732.14	0.21	3.77	99.23	100	99.92	4116	534	6352	0.744	686.078	29.05	59.09	7	0	0	0	0	0	1
Vitória Brasil	355695	-20.1984	-50.4855	2008	VERAO	1	0	0	1	0	0.184934	0	80.2	4983.2	215.474	4.324	56.3871	56.7233	0.23565	73.63	11.28	13.16	0.35	0.28	3.82	15.39	572.68	0.22	2.08	99.64	99.58	100	931	302	1435	0.725	687.006	29.82	60.81	7	0	0	0	0	0	1
Votorantim	355700	-23.58	-47.4066	2008	VERAO	1	0	0	1	3	10.8298	0.277013	95.91	18351.7	4813.62	26.2298	2409.59	2696.93	0.294075	75.3	6.17	3.48	0.4	0.8	3.89	15.37	703.99	0.29	9.66	99.05	99.91	100	55429	4150	104659	0.767	594.67	25.17	76.85	7	0	0	0	0	0	1
Votuporanga	355710	-20.4578	-49.9891	2008	VERAO	1	0	0	1	20	8.82959	2.26511	96.85	42070.3	4216.73	10.0231	2149.96	2565.71	0.323083	76.44	10.11	5.19	0.49	0.74	3.29	10.45	977.39	0.43	5.12	99.84	99.77	99.93	47616	2373	82319	0.79	672.051	29.9	60.81	7	0	0	0	0	0	1
Zacarias	355715	-21.1255	-50.0494	2008	VERAO	1	0	0	1	0	0.240889	0	76.24	31905.6	1694.61	5.31132	67.8629	69.7851	0.4321	74.56	11.35	8.84	0.39	0.36	2.86	18.2	605.79	0.27	4.7	96.25	100	100	1152	499	1836	0.729	637.899	29.79	61.92	7	0	0	0	0	0	1
Adamantina	350010	-21.5767	-51.0568	2009	VERAO	1	0	0	1	2	3.64291	0.549012	94.12	41198.7	1117.14	2.71159	958.432	2.32636	0.374342	76.13	12.61	6.14	0.51	0.5	2.57	11.34	975.43	0.45	5.61	99.54	100	99.97	17866	1849	31948	0.79	579.817	30.34	58.16	5	0	0	0	1	0	0
Adolfo	350020	-21.2887	-49.6533	2009	VERAO	1	0	0	1	1	0.384198	2.60282	88.94	21105.5	1323.58	6.27128	158.35	1078.54	0.460108	75.62	10.57	8.13	0.38	1.31	3.43	13.36	661.65	0.27	5.94	97.75	99.9	100	1798	357	3200	0.73	600.084	30.51	61.4	5	0	0	0	1	0	0
Aguaí	350030	-22.05	-47.0403	2009	VERAO	1	0	0	1	0	3.28738	0	89.82	47455.4	7717.72	16.2631	856.339	954.787	0.472908	76.49	7.81	7.73	0.47	1.03	6.89	23.68	636.07	0.39	6.3	98.9	99.55	100	16218	3147	29001	0.715	647.417	28.91	61.27	5	0	0	0	1	0	0
Águas da Prata	350040	-21.914	-46.6917	2009	VERAO	1	0	0	1	0	0.817749	0	88.78	14296.1	5123.26	35.8368	244.438	263.547	0.387975	78.13	13.49	6.04	0.52	0.6	3.56	18.43	853.39	0.49	6.5	97.13	99.43	100	3997	813	6771	0.781	777.309	26.09	61.27	5	0	0	0	1	0	0
Águas de Lindóia	350050	-22.4748	-46.6037	2009	VERAO	1	0	0	1	0	1.81778	0	98.49	6012.6	1111.12	18.4798	549.67	578.225	0.434708	75.76	10.77	5.96	0.43	0.07	2.38	16.44	730.13	0.32	3.65	98.11	99.12	100	9038	155	17111	0.745	683.403	26.72	61.27	5	0	0	0	1	0	0
Águas de Santa Bárbara	350055	-22.858	-49.261	2009	VERAO	1	0	0	1	0	0.586986	0	75.62	40446.3	5315.9	13.1431	155.577	181.743	0.374958	75.41	10	5.16	0.48	1.44	4.79	19.35	818.15	0.41	2.35	91.34	100	99.94	2675	1342	4259	0.757	549.889	29.33	60.23	5	0	0	0	1	0	0
Águas de São Pedro	350060	-22.5986	-47.8761	2009	VERAO	1	0	0	1	0	0.292254	0	100	361.2	69.7974	19.3238	170.931	173.495	0.213767	78.37	18.58	1.45	0.54	0.24	0.8	8.43	1580.72	0.52	6.85	100	100	100	1409	0	2707	0.854	624.045	29.26	60.36	5	0	0	0	1	0	0
Agudos	350070	-22.5719	-49.1088	2009	VERAO	1	0	0	1	0	3.53636	0	95.33	96670.8	17999.1	18.619	1012.7	1096.21	0.469417	75.67	7.73	5.21	0.41	1.99	6.61	20.07	642.59	0.31	7.37	98.81	99.66	100	17914	1531	32993	0.745	545.887	29.57	60.23	5	0	0	0	1	0	0
Alambari	350075	-23.5489	-47.8691	2009	VERAO	1	0	0	1	0	0.492117	0	73.97	15960	2488.02	15.5891	228.799	245.306	0.4741	73.27	7.86	6.59	0.44	1.75	7.61	25.89	556.36	0.33	7.89	97.77	100	100	2326	1212	3672	0.712	490.291	27.38	70.5	5	0	0	0	1	0	0
Alfredo Marcondes	350080	-21.935	-51.3957	2009	VERAO	1	0	0	1	0	0.42682	0	82.25	11891.5	220.814	1.8569	93.7865	103.506	0.47565	75.41	14.93	10.13	0.36	1.29	4.66	22.16	558.38	0.22	7.29	99.04	98.69	99.92	1907	636	3255	0.741	547.744	30.82	58.16	5	0	0	0	1	0	0
Altair	350090	-20.5333	-49.0939	2009	VERAO	1	0	0	1	4	0.391617	10.2141	78.42	31300.7	4471.36	14.2852	65.9965	73.4601	0.47045	73	7.34	10.2	0.42	0.51	5.38	17.13	616.38	0.3	4.75	99.49	100	100	1838	793	3022	0.687	664.825	30.57	58.8	5	0	0	0	1	0	0
Altinópolis	350100	-21.018	-47.3862	2009	VERAO	1	0	0	1	1	1.65144	0.605531	86.43	92895.6	23286.4	25.0673	327.849	422.142	0.289675	75.57	9.93	6.08	0.45	0.44	2.84	14.71	731.49	0.34	3.88	97.54	100	100	8267	1971	13636	0.73	714.424	26.88	63.73	5	0	0	0	1	0	0
Alto Alegre	350110	-21.6125	-50.1921	2009	VERAO	1	0	0	1	1	0.45355	2.20483	77.96	31857.4	1789.9	5.61848	94.6827	99.4295	0.407992	74	13.82	8.56	0.35	0.61	3.63	18.67	560.3	0.21	4.68	96.15	99.93	100	2160	868	3234	0.7	619.577	30.19	57.95	5	0	0	0	1	0	0
Alumínio	350115	-23.533	-47.2813	2009	VERAO	1	0	0	1	3	1.69263	1.77239	84.31	8366	2462.99	29.4405	675.679	717.324	0.4236	75.47	6	4.6	0.42	1.68	5.73	16.56	747.27	0.32	10.2	94.94	100	99.88	8036	2716	14123	0.766	588.368	25.61	77.21	5	0	0	0	1	0	0
Álvares Florence	350120	-20.2896	-49.9202	2009	VERAO	1	0	0	1	4	0.440634	9.07784	67.19	36241.1	2930.14	8.08512	60.8775	62.6408	0.3674	73.35	12.32	9.55	0.41	1.85	3.15	20.26	627.14	0.3	4.69	87.75	99.6	100	1896	1249	2648	0.728	608.623	30.94	61.26	5	0	0	0	1	0	0
Álvares Machado	350130	-22.1315	-51.5149	2009	VERAO	1	0	0	1	0	2.45239	0	89.65	34764.7	1099.81	3.16358	565.377	633.851	0.4114	75.03	9.22	6.99	0.46	1.57	5.37	22.36	672.03	0.38	6.56	99.34	98.93	99.92	12204	2330	21183	0.758	517.871	31.02	56.63	5	0	0	0	1	0	0
Álvaro de Carvalho	350140	-22.0865	-49.734	2009	VERAO	1	0	0	1	0	0.491799	0	62.86	15366.2	2553.43	16.6172	62.831	74.0366	0.456458	73.31	6.97	8.84	0.38	1.4	4.59	24.62	512.99	0.26	7.37	99.6	100	99.86	1572	1698	2952	0.688	585.837	29.72	57.95	5	0	0	0	1	0	0
Alvinlândia	350150	-22.4526	-49.7585	2009	VERAO	1	0	0	1	0	0.309426	0	89.88	8487.9	1945.32	22.9188	54.4745	57.9517	0.45	72.48	9.2	10.52	0.53	1.98	5.36	26.91	710.49	0.5	6.12	99.01	100	100	1407	307	2693	0.722	606.865	29.17	57.95	5	0	0	0	1	0	0
Americana	350160	-22.7232	-47.2891	2009	VERAO	1	0	0	1	49	22.001	2.22717	99.56	13391.2	701.211	5.23636	6010.05	6282.21	0.2687	77.55	8.73	2.74	0.47	0.32	1.39	7.1	1161.68	0.38	4.92	99.64	99.89	99.97	119592	984	209654	0.811	604.648	28.46	65.96	5	0	0	0	1	0	0
Américo Brasiliense	350170	-21.7223	-48.0323	2009	VERAO	1	0	0	1	1	3.43096	0.291463	99.04	12278.5	1195.15	9.73369	779.775	877.864	0.392592	76.12	5.13	6.89	0.39	0.96	3.72	15.04	659.67	0.27	10.25	99.88	99.86	99.87	18665	261	34217	0.751	624.699	29.2	58.76	5	0	0	0	1	0	0
Américo de Campos	350180	-20.2894	-49.768	2009	VERAO	1	0	0	1	1	0.620447	1.61174	83.47	25287.6	1781.68	7.04567	137.978	147.132	0.364283	74.04	12.15	7.88	0.43	0.39	4.45	20.68	686.56	0.32	3.64	95.24	99.8	100	2889	918	4788	0.745	617.018	30.76	61.26	5	0	0	0	1	0	0
Amparo	350190	-22.6991	-46.7987	2009	VERAO	1	0	0	1	11	6.92869	1.5876	77.93	44532.3	9617.73	21.5972	1607.83	1722.6	0.480742	77.27	10.19	4.7	0.5	0.19	2.49	10.77	1027.6	0.44	5.05	96.39	99.92	99.99	37521	14018	51811	0.785	589.108	27.13	65.96	5	0	0	0	1	0	0
Analândia	350200	-22.1211	-47.678	2009	VERAO	1	0	0	1	0	0.443569	0	78.65	32595.3	10444	32.0414	245.085	254.129	0.466933	76.66	10.18	6.61	0.53	0.88	4.81	21.01	823.33	0.51	7.17	97.74	100	99.8	2381	885	3408	0.754	635.927	27.25	58.76	5	0	0	0	1	0	0
Andradina	350210	-20.8356	-51.3297	2009	VERAO	1	0	0	1	5	5.89142	0.848692	93.19	96422.6	4213.69	4.37003	1637.72	1791.07	0.463108	78.07	10.53	5.88	0.51	1.17	3.57	14.9	919.36	0.47	6.39	98.86	99.64	99.79	28590	3685	51649	0.779	587.96	30.94	57.9	5	0	0	0	1	0	0
Angatuba	350220	-23.4368	-48.4593	2009	VERAO	1	0	0	1	0	2.28537	0	71.37	102729	17342.5	16.8818	377.167	418.082	0.450867	74.6	7.92	6.63	0.45	1.55	6.84	23.75	597.99	0.34	4.68	94.82	99.62	99.94	11153	6257	15953	0.719	536.107	28.34	60.36	5	0	0	0	1	0	0
Anhembi	350230	-22.8001	-48.1747	2009	VERAO	1	0	0	1	0	0.574195	0	75.03	73655.7	12008.6	16.3036	109.892	120.708	0.470467	76.78	6.92	6.54	0.42	0.11	6.42	25.48	554.16	0.3	4.1	78.44	99.94	100	2577	1382	4271	0.721	591.758	29.11	60.36	5	0	0	0	1	0	0
Anhumas	350240	-22.362	-51.4278	2009	VERAO	1	0	0	1	0	0.388709	0	80.81	32084	1928.63	6.01118	64.8073	75.1667	0.433758	75.67	9.71	7.91	0.42	1.75	6.9	24.84	561.82	0.31	3.56	97.23	100	100	1839	679	3059	0.741	531.547	30.88	58.16	5	0	0	0	1	0	0
Aparecida	350250	-22.9141	-45.2373	2009	VERAO	1	0	0	1	4	3.63755	1.09964	98.56	12107.6	3289.2	27.1664	840.498	856.1	0.42005	74.67	8.23	3.43	0.46	0.49	4.54	18.68	775.17	0.37	4.79	99.53	99.41	99.76	19417	509	34498	0.755	692.08	28.24	78.08	5	0	0	0	1	0	0
Aparecida d'Oeste	350260	-20.4788	-50.922	2009	VERAO	1	0	0	1	0	0.489396	0	81.08	17900.4	786.917	4.39608	89.8561	96.3163	0.470517	73.25	13.87	12.12	0.47	3.12	7.74	27.47	611.22	0.41	2.73	99.48	100	99.95	1950	805	3645	0.721	622.776	31.09	61.89	5	0	0	0	1	0	0
Apiaí	350270	-24.4215	-48.8174	2009	VERAO	1	0	0	1	0	2.57472	0	70.86	97432.2	68333.4	70.1343	406.288	426.189	0.516292	75.07	7.55	7.62	0.55	8.82	21.67	46.6	492.43	0.56	7.5	90.5	97.59	98.23	11149	6973	18218	0.71	498.379	26.15	62.18	5	0	0	0	1	0	0
Araçariguama	350275	-23.4344	-47.0724	2009	VERAO	1	0	0	1	2	1.65295	1.20996	94.88	14520.4	6471.69	44.5696	732.381	891.915	0.24545	73.86	5.06	6.72	0.46	0.57	5.2	20.52	691.69	0.37	7.26	89.94	90.35	99.78	8749	0	17080	0.704	601.638	25.92	65.96	5	0	0	0	1	0	0
Araçatuba	350280	-21.1139	-50.5745	2009	VERAO	1	0	0	1	12	19.1164	0.627734	97.91	116713	3877.29	3.32208	4626.73	5069.46	0.494717	75.46	9.77	3.83	0.52	0.63	3.14	12.29	1036.09	0.48	5.57	99.59	99.91	99.71	97039	3502	178077	0.788	612.477	30.84	57.9	5	0	0	0	1	0	0
Araçoiaba da Serra	350290	-23.5439	-47.6515	2009	VERAO	1	0	0	1	1	2.78645	0.358879	68.53	25532.7	4048.71	15.857	2115.88	2271.79	0.416208	76.61	8.52	4.9	0.52	1.07	4.14	19.19	853.87	0.47	6.98	95.82	99.34	100	13819	8535	18764	0.776	497.26	26.88	70.5	5	0	0	0	1	0	0
Aramina	350300	-20.145	-47.8206	2009	VERAO	1	0	0	1	7	0.54466	12.8521	93.35	20282.9	1202.7	5.9296	129.25	153.973	0.440283	76.34	10.33	6.2	0.43	0.48	3.04	16.78	721.56	0.31	5.57	97.94	99.33	99.46	2521	336	4816	0.74	745.946	29.11	62.04	5	0	0	0	1	0	0
Arandu	350310	-23.1777	-49.064	2009	VERAO	1	0	0	1	0	0.633764	0	73.94	28590.8	2801.62	9.79904	100.914	124.062	0.4601	73.36	8.41	8.71	0.39	0.4	6.53	25.02	535.27	0.26	2.62	96.21	99.55	100	2986	1509	4614	0.685	504.842	29.32	60.23	5	0	0	0	1	0	0
Arapeí	350315	-22.6729	-44.4386	2009	VERAO	1	0	0	1	0	0.263565	0	74.78	15690.3	6624.45	42.22	31.904	33.1438	0.4605	73.72	10.63	7.68	0.39	3.75	15.5	37.93	414.19	0.27	6.59	94.85	99.64	98.75	1077	618	1875	0.68	781.317	28.34	77.19	5	0	0	0	1	0	0
Araraquara	350320	-21.7916	-48.1813	2009	VERAO	1	0	0	1	7	21.8116	0.32093	96.89	100362	11747	11.7046	5654.27	6840.72	0.133075	77.64	9.66	3.61	0.5	0.53	2.64	11.03	1080.66	0.43	6.62	99.49	99.97	99.92	115314	5932	202730	0.815	641.98	29.04	58.76	5	0	0	0	1	0	0
Araras	350330	-22.3462	-47.3239	2009	VERAO	1	0	0	1	0	12.3296	0	94.56	64483.1	8460.4	13.1203	2970.42	3540.83	0.241575	76.55	8.57	4.75	0.47	0.51	2.31	12.34	921.76	0.39	6.88	99.45	99.93	99.98	63137	6399	112444	0.781	633.345	28.57	61.27	5	0	0	0	1	0	0
Arco-Íris	350335	-21.7663	-50.4309	2009	VERAO	1	0	0	1	0	0.211034	0	55.87	26490.4	1461.69	5.5178	44.0815	44.83	0.501708	73.52	12.42	15.3	0.4	2.07	9.52	24.8	520.01	0.3	4.84	95.02	99.79	99.78	985	828	1097	0.722	601.552	30.54	57.95	5	0	0	0	1	0	0
Arealva	350340	-22.0762	-48.9821	2009	VERAO	1	0	0	1	1	0.84946	1.17722	78.02	50497.3	5697.88	11.2835	196.086	223.732	0.358208	75.37	13.09	7.39	0.45	1.15	4.87	20.48	697.3	0.35	3.8	98.5	99.76	100	4193	1665	6176	0.744	538.093	30.06	59.26	5	0	0	0	1	0	0
Areias	350350	-22.6731	-44.7124	2009	VERAO	1	0	0	1	0	0.378735	0	67.02	30522.7	10548.8	34.5603	59.8796	66.4962	0.547458	73.18	8.9	8.44	0.44	3.87	18.7	46.33	396.78	0.35	6.8	96.67	98.89	99.14	1619	1218	2478	0.697	740.512	26.62	78.08	5	0	0	0	1	0	0
Areiópolis	350360	-22.6318	-48.6528	2009	VERAO	1	0	0	1	0	1.06612	0	88.19	8590.7	279.239	3.25048	291.677	306.471	0.427083	74.37	5.78	10.33	0.36	0.65	4.7	18.31	570.09	0.22	6.63	99.11	100	100	5526	1178	9401	0.695	596.708	28.83	60.23	5	0	0	0	1	0	0
Ariranha	350370	-21.1857	-48.7792	2009	VERAO	1	0	0	1	0	0.887541	0	94.45	13262.4	767.292	5.78547	225.279	258.677	0.356842	73.75	9.25	7.87	0.4	0.47	2.34	10.66	751.35	0.28	5.4	95.76	100	99.9	4537	453	8094	0.733	655.916	29.85	58.8	5	0	0	0	1	0	0
Artur Nogueira	350380	-22.5612	-47.1322	2009	VERAO	1	0	0	1	3	4.42596	0.67782	90.25	17802.6	1347.61	7.56974	1261.22	1368.17	0.398158	74.63	6.65	5.55	0.46	0.43	3.01	13.4	823.24	0.37	6.5	96.64	99.83	99.94	25249	4179	39998	0.749	617.046	28.35	65.96	5	0	0	0	1	0	0
Arujá	350390	-23.386	-46.319	2009	VERAO	1	0	0	1	0	7.43291	0	95.74	9616.7	3698.13	38.4552	2636.23	2854.1	0.238325	76.95	5.23	4.91	0.56	1.89	6.21	21.4	910.67	0.56	9.22	98.76	99.76	99.94	37736	2989	71916	0.784	637.909	25.89	70.9	5	0	0	0	1	0	0
Aspásia	350395	-20.1836	-50.728	2009	VERAO	1	0	0	1	0	0.198294	0	68.52	6937.3	262.898	3.78963	40.9345	44.5489	0.42915	76.83	10.06	13.16	0.44	1.71	5.08	21.32	619.43	0.36	5.94	84.96	100	99.89	934	552	1257	0.735	637.937	30.91	61.89	5	0	0	0	1	0	0
Assis	350400	-22.6017	-50.4208	2009	VERAO	1	0	0	1	1	9.97128	0.100288	95.63	46060.9	4925.38	10.6932	2099.64	2368.12	0.374992	76.91	9.95	4.11	0.5	0.33	3.24	14.1	967.39	0.43	6.29	99.76	99.87	99.97	50029	4153	90991	0.805	545.823	29.75	59.9	5	0	0	0	1	0	0
Atibaia	350410	-23.1233	-46.5868	2009	VERAO	1	0	0	1	5	13.0339	0.383616	90.47	47852.1	13422.6	28.0502	5185.42	5682.12	0.328108	76.03	8.89	4.92	0.53	0.95	4.52	14.3	1063.52	0.5	4.84	97.66	99.44	99.96	66960	11374	115229	0.765	609.146	26.2	65.96	5	0	0	0	1	0	0
Auriflama	350420	-20.6441	-50.58	2009	VERAO	1	0	0	1	1	1.51471	0.660191	90.7	43449.8	2455.96	5.65241	306.45	338.118	0.397092	75.41	10.93	7.43	0.47	0.27	1.41	12.08	829.68	0.38	3.71	98.67	99.08	100	8168	1254	12948	0.773	621.296	30.78	57.9	5	0	0	0	1	0	0
Avaí	350430	-22.1872	-49.3162	2009	VERAO	1	0	0	1	5	0.510569	9.793	67.46	54068.9	7081.1	13.0964	84.8618	90.4198	0.409008	74.77	8.29	7.86	0.47	4.44	14.95	36.14	531.2	0.4	6.53	89.12	99.9	99.63	2255	1629	3330	0.714	543.005	30.23	59.26	5	0	0	0	1	0	0
Avanhandava	350440	-21.4605	-49.9474	2009	VERAO	1	0	0	1	0	1.14613	0	84.99	33837	1514.11	4.47471	275.726	287.479	0.263483	74	6.45	8.75	0.42	1.36	5.21	24.46	579.71	0.31	8.09	99.58	99.86	100	4700	1747	9563	0.705	613.613	30.53	61.4	5	0	0	0	1	0	0
Avaré	350450	-23.0752	-48.894	2009	VERAO	1	0	0	1	0	8.57981	0	95.56	121306	16286.9	13.4263	2470.88	2693.42	0.440817	76.97	8.81	4.81	0.47	1.08	3.83	15.09	854.42	0.4	4.38	98.8	99.83	99.84	42843	3543	79391	0.767	551.409	28.17	60.23	5	0	0	0	1	0	0
Bady Bassitt	350460	-20.9315	-49.4376	2009	VERAO	1	0	0	1	1	1.4996	0.666845	92.94	11037.2	799.53	7.24396	433.807	672.374	0.461508	73.31	8.34	3.9	0.36	0.06	0.95	8.24	783.57	0.22	3.71	99.07	100	100	8364	944	13659	0.746	626.003	30.4	58.8	5	0	0	0	1	0	0
Balbinos	350470	-21.8924	-49.3331	2009	VERAO	1	0	0	1	0	0.393149	0	33.97	9163.5	472.263	5.15374	47.948	50.7734	0.470375	73.55	4.46	10.68	0.38	0	8.17	22.46	586.02	0.26	15.83	91.93	100	100	1262	2511	1191	0.669	569.64	30.43	59.26	5	0	0	0	1	0	0
Bálsamo	350480	-20.7096	-49.5518	2009	VERAO	1	0	0	1	2	0.872111	2.29329	90.93	14988.1	2136.83	14.2569	212.549	268.239	0.44845	75.08	11.99	7.59	0.44	0.47	1.62	10.83	832.51	0.34	1.5	98.84	99.65	100	4389	686	7474	0.756	667.341	30.17	61.4	5	0	0	0	1	0	0
Bananal	350490	-22.7338	-44.3345	2009	VERAO	1	0	0	1	5	1.06269	4.70502	78.94	61642.7	33298.3	54.0183	124.052	128.432	0.429708	77.29	9.95	8.02	0.51	2.06	11.21	36.45	595.74	0.45	6.51	91.68	100	98.28	4990	2066	8157	0.733	775.06	28.38	77.19	5	0	0	0	1	0	0
Barão de Antonina	350500	-23.5829	-49.572	2009	VERAO	1	0	0	1	0	0.324703	0	61.58	15314.2	2092.97	13.6669	83.8023	85.6081	0.447542	74.22	9.47	9.32	0.47	2.53	11.05	33.13	536.63	0.4	3.11	79.9	98.1	99.8	1603	1203	1913	0.711	474.798	29	59.55	5	0	0	0	1	0	0
Barbosa	350510	-21.2907	-49.9222	2009	VERAO	1	0	0	1	2	0.677314	2.95284	84.48	20521.2	997.825	4.86241	146.969	161.908	0.460192	75.57	8.93	9.96	0.4	0.45	7.67	24.75	536.37	0.28	6.55	98.54	99.95	99.25	2917	1018	5575	0.699	615.631	30.78	61.4	5	0	0	0	1	0	0
Bariri	350520	-22.0668	-48.7188	2009	VERAO	1	0	0	1	3	3.31121	0.906013	94.56	44440.5	3501.96	7.88011	782.034	950.022	0.417292	77.04	11.01	5.85	0.42	0.25	2.58	12.9	781.34	0.31	3.24	99.52	99.92	99.98	16568	1618	29975	0.75	598.727	30.27	59.26	5	0	0	0	1	0	0
Barra Bonita	350530	-22.4795	-48.5417	2009	VERAO	1	0	0	1	0	3.75066	0	97.85	15012.1	477.805	3.1828	924.15	1072.3	0.169625	77.12	9.65	5.58	0.45	0.3	1.54	10.45	915.28	0.35	5.26	99.61	99.74	100	19418	739	34507	0.788	597.189	29.6	59.26	5	0	0	0	1	0	0
Barra do Chapéu	350535	-24.4438	-49.0853	2009	VERAO	1	0	0	1	0	0.533181	0	29.39	40568.1	23699.9	58.4199	35.802	50.971	0.529608	71.72	8.33	12.26	0.54	11.7	26.79	58.46	370.97	0.53	5.35	80.2	97.48	99.53	2313	3700	1544	0.66	453.205	27.63	62.18	5	0	0	0	1	0	0
Barra do Turvo	350540	-24.8887	-48.427	2009	VERAO	1	0	0	1	0	0.801057	0	40.43	100767	72468.6	71.917	93.1664	96.9095	0.503358	72.53	9.77	17.1	0.5	10.59	25.8	51.15	390.88	0.45	3.39	59.86	100	85.04	3033	4555	3174	0.641	623.453	27.14	77.04	5	0	0	0	1	0	0
Barretos	350550	-20.5142	-48.652	2009	VERAO	1	0	0	1	0	11.6858	0	96.85	156616	18778.9	11.9904	2736.5	3460.24	0.394667	77.5	9.56	4.01	0.48	0.64	2.94	12.92	917	0.41	5.5	99.61	99.59	99.94	60621	3415	108686	0.789	655.972	30.16	58.8	5	0	0	0	1	0	0
Barrinha	350560	-21.2325	-48.0951	2009	VERAO	1	0	0	1	3	2.80557	1.0693	98.87	14602.5	357.741	2.44986	407.891	545.503	0.411458	74.74	5.01	8.41	0.4	1.02	3.8	16.74	668.32	0.28	6.23	99.45	99.87	99.81	14784	316	28180	0.725	656.547	29.61	59.42	5	0	0	0	1	0	0
Barueri	350570	-23.5053	-46.8773	2009	VERAO	1	0	0	1	1	23.8315	0.0419612	100	6570.1	557.594	8.48684	4717.07	4812.35	0.180317	76.96	4.4	4.04	0.61	1.54	5.65	19.19	1095.84	0.67	8.66	99.45	99.92	100	126179	0	240749	0.786	633.957	26.22	77.21	5	0	0	0	1	0	0
Bastos	350580	-21.9502	-50.744	2009	VERAO	1	0	0	1	6	2.13129	2.81519	85.59	17091.2	1498.6	8.76823	488.226	522.624	0.414333	75.86	8.73	6.84	0.41	1.28	3.94	18.53	609.76	0.29	5.68	99.42	99.73	99.86	10713	2837	17608	0.751	597.258	30.3	58.16	5	0	0	0	1	0	0
Batatais	350590	-20.8678	-47.5748	2009	VERAO	1	0	0	1	31	5.893	5.26047	88.91	84952.6	11051.2	13.0086	1616.03	1781.85	0.43525	75.41	9.67	4.98	0.5	0.96	3.88	13.78	941.79	0.45	4.96	99.74	99.8	99.93	29749	6531	49945	0.761	716.178	27.47	59.42	5	0	0	0	1	0	0
Bauru	350600	-22.254	-49.1261	2009	VERAO	1	0	0	1	10	35.7074	0.280054	98.32	66768.4	10142.3	15.1903	8257.47	8807.35	0.512358	76.26	9.12	3.08	0.55	1.08	3.71	12.95	1163.86	0.55	5.64	99.58	99.46	99.9	186013	5753	338184	0.801	535	29.91	59.26	5	0	0	0	1	0	0
Bebedouro	350610	-20.9405	-48.5107	2009	VERAO	1	0	0	1	16	7.88409	2.0294	94.99	68319.2	8970.32	13.13	2139.4	2343.81	0.32735	76.16	9.47	4.82	0.51	0.59	3.7	15.67	881.64	0.45	6.87	98.3	99.74	99.94	40741	3532	71503	0.78	685.9	29.87	58.8	5	0	0	0	1	0	0
Bento de Abreu	350620	-21.3318	-50.862	2009	VERAO	1	0	0	1	0	0.276902	0	90.7	30168.7	1561.58	5.17617	102.572	117.596	0.443592	74.17	8.94	7.87	0.38	1.29	3.09	14.38	647.1	0.25	13.61	99.88	100	99.65	1452	230	2444	0.744	604.007	30.41	57.9	5	0	0	0	1	0	0
Bernardino de Campos	350630	-23.0308	-49.4919	2009	VERAO	1	0	0	1	0	1.14704	0	89.38	24415.8	2359.64	9.66438	300.201	329.301	0.396067	75.26	12.78	6.19	0.45	0.2	4.42	19.81	676.6	0.35	4.73	99.31	100	99.91	5416	1117	9658	0.734	561.311	29.03	60.23	5	0	0	0	1	0	0
Bertioga	350635	-23.7597	-46.0301	2009	VERAO	1	0	0	1	0	4.6062	0	98.29	49154.6	28768.4	58.5264	2688.18	2833.13	0.449633	74.03	4.78	5.46	0.48	1.44	5.64	20.73	736.03	0.41	6.8	90.88	99.56	99.6	25443	778	46867	0.73	1092.8	29.21	76.83	5	0	0	0	1	0	0
Bilac	350640	-21.4278	-50.4793	2009	VERAO	1	0	0	1	0	0.749753	0	91.28	15802.5	541.994	3.4298	225.214	246.81	0.488075	75.7	11.54	7.76	0.43	0.85	1.43	8.5	816.06	0.31	3.27	99.71	99.49	100	4121	567	6481	0.768	634.998	30.34	61.4	5	0	0	0	1	0	0
Birigui	350650	-21.2616	-50.351	2009	VERAO	1	0	0	1	5	11.29	0.442868	96.85	53003.1	1933.48	3.64786	2786.3	3158.82	0.386992	77.14	8.59	4.5	0.42	0.35	2.24	9.91	812.51	0.31	3.25	99.46	99.69	99.98	62346	3241	105487	0.78	648.061	30.56	61.4	5	0	0	0	1	0	0
Biritiba-Mirim	350660	-23.6242	-46.0213	2009	VERAO	1	0	0	1	0	2.88702	0	85.48	31740.6	20208.9	63.669	809.292	832.612	0.501125	72.7	7.55	8.79	0.53	1.08	9.77	29.18	662.23	0.5	7.54	97.9	97.03	99.32	14370	4050	24525	0.712	772.102	25.21	76.83	5	0	0	0	1	0	0
Boa Esperança do Sul	350670	-21.935	-48.4636	2009	VERAO	1	0	0	1	1	1.38782	0.720554	88.85	69074.8	11600.2	16.7937	252.296	284.021	0.402017	73.63	7.06	10.63	0.44	2.06	8.69	23.11	593.36	0.34	5.48	99.01	100	99.38	6985	1461	12184	0.681	634.44	29.64	58.76	5	0	0	0	1	0	0
Bocaina	350680	-22.1054	-48.5291	2009	VERAO	1	0	0	1	0	1.11933	0	91.71	36392.6	6001.22	16.4902	419.713	477.873	0.429442	75.41	8.75	6.37	0.42	0.03	1.31	10.52	805.99	0.3	3.62	99.31	98.76	100	6269	853	10006	0.742	611.748	29.55	59.26	5	0	0	0	1	0	0
Bofete	350690	-23.129	-48.2859	2009	VERAO	1	0	0	1	0	0.991679	0	64.3	65354.1	18557.7	28.3957	162.975	171.458	0.5185	74.23	9.9	8.12	0.46	2.45	8.21	25.04	622.11	0.37	4.8	95.39	99.55	99.49	4795	3486	6132	0.705	562.696	28.2	60.36	5	0	0	0	1	0	0
Boituva	350700	-23.2876	-47.675	2009	VERAO	1	0	0	1	0	4.83085	0	93.74	24895.4	2263.59	9.09239	2166.39	2409.55	0.175325	76.67	6.55	4.93	0.49	0.94	4.2	14.51	889.51	0.43	7.79	98.38	99.35	100	26343	2866	45448	0.78	530.159	27.71	60.36	5	0	0	0	1	0	0
Bom Jesus dos Perdões	350710	-23.1725	-46.479	2009	VERAO	1	0	0	1	0	1.9602	0	87.28	10836.6	5841.91	53.9091	688.022	755.901	0.415967	73.1	6.78	6.35	0.41	1.64	4.18	16.67	688.02	0.31	4.41	97.91	100	99.92	9325	2332	17376	0.713	642.287	25.03	70.9	5	0	0	0	1	0	0
Bom Sucesso de Itararé	350715	-24.3159	-49.1646	2009	VERAO	1	0	0	1	0	0.349731	0	66.9	13357.8	7260.62	54.3549	35.6811	43.8461	0.408608	71.49	5.46	11.33	0.44	6.02	21.85	52.47	344.32	0.35	10.85	76.19	99.86	98.66	1597	1141	2430	0.66	501.37	25.88	62.18	5	0	0	0	1	0	0
Borá	350720	-22.2442	-50.5021	2009	VERAO	1	0	0	1	0	0.0839808	0	77.49	11895.1	1204.86	10.1291	37.9729	42.7827	0.44895	76.77	7.58	9.58	0.4	1.86	2.86	9.41	670.27	0.3	2.1	98.74	100	100	432	178	627	0.746	571.605	30.23	58.16	5	0	0	0	1	0	0
Boracéia	350730	-22.1701	-48.7883	2009	VERAO	1	0	0	1	0	0.439478	0	89.38	12211	721.206	5.9062	91.3903	120.914	0.408408	76.93	8.81	7.64	0.38	0	2.45	13.59	719.42	0.25	4.7	99.12	98.4	100	2312	441	3827	0.754	566.427	29.79	59.26	5	0	0	0	1	0	0
Borborema	350740	-21.6108	-49.072	2009	VERAO	1	0	0	1	0	1.53378	0	89.23	55225.6	3789.98	6.86272	376.236	409.789	0.379158	74.83	10.31	8.16	0.42	1	4.54	18.5	664.64	0.31	4.31	98.87	100	100	8110	1434	13095	0.73	623.423	30.57	59.26	5	0	0	0	1	0	0
Borebi	350745	-22.6807	-48.9923	2009	VERAO	1	0	0	1	0	0.230518	0	85.9	34798.9	4853.01	13.9459	59.6366	66.0883	0.4534	75.73	7.76	9.25	0.39	1.38	6.63	21.32	529.08	0.27	7.1	94.29	99.75	96.09	1138	293	2000	0.705	548.958	28.67	60.23	5	0	0	0	1	0	0
Botucatu	350750	-22.8634	-48.4683	2009	VERAO	1	0	0	1	12	13.119	0.914701	96.13	148264	27813.5	18.7594	4052.55	4548.59	0.209742	77.13	9.36	4.11	0.54	0.74	3.3	14.34	1089.1	0.52	6.57	98.85	99.69	99.78	65225	4650	122678	0.8	613.173	27.9	60.36	5	0	0	0	1	0	0
Bragança Paulista	350760	-22.9384	-46.5559	2009	VERAO	1	0	0	1	10	15.1398	0.660509	95.94	51258.4	9848.01	19.2125	3296.94	3817.46	0.173092	76.67	8.61	4.37	0.52	0.7	3.22	13.93	974.08	0.46	5.71	97.92	99.51	99.96	77534	4489	142255	0.776	619.07	26.19	65.96	5	0	0	0	1	0	0
Braúna	350770	-21.5531	-50.3394	2009	VERAO	1	0	0	1	0	0.52955	0	86.52	19517.6	953.42	4.88493	137.737	147.153	0.435008	74.77	12.27	8.97	0.43	0.33	1.58	14.08	726.71	0.32	3.81	96.91	99.72	99.94	2636	631	4390	0.737	631.241	30.14	57.95	5	0	0	0	1	0	0
Brejo Alegre	350775	-21.1766	-50.2098	2009	VERAO	1	0	0	1	0	0.268005	0	81.29	10568.9	305.597	2.89148	147.203	161.315	0.353475	74.54	9.06	11.7	0.39	0.96	2.01	11.43	631.02	0.28	4.98	88.16	100	99.49	1364	463	2110	0.71	629.544	30.72	61.4	5	0	0	0	1	0	0
Brodowski	350780	-21.0495	-47.6278	2009	VERAO	1	0	0	1	6	2.16486	2.77154	96.93	27845.8	2744.77	9.85703	737.684	820.542	0.43075	76.81	8.83	4.14	0.44	0	3.8	12.33	787.91	0.33	1.91	99.61	99.67	100	11602	510	20597	0.755	678.275	28.8	59.42	5	0	0	0	1	0	0
Brotas	350790	-22.2733	-48.0812	2009	VERAO	1	0	0	1	5	2.22621	2.24597	85.92	110137	21647.8	19.6553	820.318	899.045	0.469292	73.9	9.08	6.52	0.41	0.78	3.34	14.62	722.76	0.3	5.15	98.23	99.21	99.96	11554	2981	18599	0.74	643.691	28.14	58.76	5	0	0	0	1	0	0
Buri	350800	-23.7521	-48.5754	2009	VERAO	1	0	0	1	0	1.86259	0	80.42	119591	27665.9	23.1338	361.906	422.645	0.434442	72.94	7.11	9.31	0.5	4.69	18.74	48.93	435.15	0.45	4.22	96.24	98.83	99.7	7385	3571	14992	0.667	507.493	28.29	62.18	5	0	0	0	1	0	0
Buritama	350810	-21.0491	-50.2002	2009	VERAO	1	0	0	1	1	1.62378	0.615847	93.96	32692.1	2165.61	6.62425	425.763	491.278	0.363733	75.31	9.7	8.71	0.44	0.38	4.57	16.47	779.78	0.35	6.69	98.48	99.81	100	8110	892	14526	0.763	632.082	30.69	61.4	5	0	0	0	1	0	0
Buritizal	350820	-20.2093	-47.6929	2009	VERAO	1	0	0	1	4	0.427973	9.34639	81.07	26642	4257.87	15.9818	212.771	232.769	0.351708	74.79	10.39	5.8	0.46	0.44	5.19	17.66	817.16	0.38	4.14	98.18	100	99.82	2135	747	3306	0.735	759.12	27.27	62.04	5	0	0	0	1	0	0
Cabrália Paulista	350830	-22.4895	-49.373	2009	VERAO	1	0	0	1	0	0.45326	0	86.42	23997.4	3455.99	14.4015	128.391	138.076	0.407692	73.68	8.29	9.67	0.4	0.58	7.01	30.22	507.41	0.27	3.33	97.17	100	97.03	2102	588	3777	0.694	568.548	29.77	59.26	5	0	0	0	1	0	0
Cabreúva	350840	-23.3013	-47.0802	2009	VERAO	1	0	0	1	1	4.10419	0.243653	83.87	26023.4	13249	50.9118	1459.89	1644.58	0.535033	74.67	5.24	6.22	0.42	1.12	4.5	16.33	694.03	0.3	7.15	98.56	99.77	99.75	22315	6343	35261	0.738	602.856	25.14	65.96	5	0	0	0	1	0	0
Caçapava	350850	-23.1037	-45.7133	2009	VERAO	1	0	0	1	3	8.70025	0.344818	85.75	36899	5920.67	16.0456	3483.5	3774.83	0.210025	76.5	7.64	4.16	0.5	0.97	5.17	18.06	871.87	0.44	8.25	99.45	99.75	99.91	40910	12235	72517	0.788	628.308	28.3	70.9	5	0	0	0	1	0	0
Cachoeira Paulista	350860	-22.7024	-44.9917	2009	VERAO	1	0	0	1	1	3.1055	0.322009	81.35	28799	3976.9	13.8092	677.728	699.219	0.421158	75.19	8.71	4.18	0.52	1.2	7.63	25.48	764.6	0.48	8.7	98.18	99.64	99.8	14130	5519	24572	0.764	729.991	29.36	78.08	5	0	0	0	1	0	0
Caconde	350870	-21.5395	-46.617	2009	VERAO	1	0	0	1	0	1.94038	0	67.56	46821.5	10028.5	21.4186	255.759	290.25	0.451425	76.45	9.9	7.79	0.5	1.17	9	30.16	627	0.43	5.55	92.22	99.58	99.86	9760	5899	12639	0.72	721.695	27.92	61.27	5	0	0	0	1	0	0
Cafelândia	350880	-21.7311	-49.5487	2009	VERAO	1	0	0	1	3	1.74556	1.71864	86.41	92028	8416.75	9.14586	447.664	485.755	0.39485	77.01	10.74	7.1	0.46	1.14	5.8	22.18	680.71	0.37	6.07	95.5	99.83	99.86	8190	2181	14426	0.742	578.381	30.51	57.95	5	0	0	0	1	0	0
Caiabu	350890	-21.9498	-51.2239	2009	VERAO	1	0	0	1	0	0.434556	0	80.85	25335.2	1284.31	5.06929	76.6625	80.1502	0.462258	74.37	11.37	12.48	0.37	1.3	5.09	19.55	559.13	0.26	7.3	98.78	97.11	100	1870	757	3315	0.729	562.268	30.74	58.16	5	0	0	0	1	0	0
Caieiras	350900	-23.3759	-46.7452	2009	VERAO	1	0	0	1	1	8.61531	0.116072	97.14	9764.2	6092.15	62.3928	1619.07	1783.2	0.3589	76.68	4.91	3.93	0.47	1.01	5.08	17.67	800.15	0.39	8.87	97.43	99.9	99.93	46706	2143	84386	0.781	624.196	25.82	65.96	5	0	0	0	1	0	0
Caiuá	350910	-21.8015	-51.9866	2009	VERAO	1	0	0	1	1	0.529268	1.8894	38.67	55115.9	2604.07	4.72471	112.768	123.578	0.348033	73.13	9.82	11.71	0.45	4.02	13.35	33.56	500.47	0.37	6.17	72.38	99.36	99.49	1988	3109	1930	0.697	513.541	31.23	56.63	5	0	0	0	1	0	0
Cajamar	350920	-23.3514	-46.872	2009	VERAO	1	0	0	1	0	6.28319	0	97.79	13138.6	7610.9	57.9278	1849.29	2439.66	0.505892	73.59	4.38	5.19	0.43	3.14	7.21	20.93	676.5	0.36	8.47	96.75	99.32	99.77	31053	1291	62823	0.728	611.458	25.83	65.96	5	0	0	0	1	0	0
Cajati	350925	-24.772	-48.195	2009	VERAO	1	0	0	1	1	2.86713	0.34878	72.57	45443.6	24620.6	54.1783	564.511	610.497	0.549375	74.89	7.37	9.94	0.47	5.14	14.4	38.28	481.48	0.41	9.59	90.63	99.42	98.93	11948	7652	20720	0.694	692.004	30.64	77.04	5	0	0	0	1	0	0
Cajobi	350930	-20.8737	-48.8388	2009	VERAO	1	0	0	1	5	1.02945	4.85696	93.15	17692.9	1972.81	11.1503	198.219	216.208	0.367417	74.32	9.92	7.82	0.4	0	2.77	15.13	679.75	0.29	4.85	99.42	99.9	99.94	5377	635	9133	0.734	679.257	30.28	58.8	5	0	0	0	1	0	0
Cajuru	350940	-21.276	-47.3103	2009	VERAO	1	0	0	1	0	2.39386	0	88.77	66008.8	16242.6	24.6067	567.978	632.069	0.240192	74.52	8.87	5.97	0.4	1.75	4.61	19.65	597.11	0.28	3.78	98.17	99.95	100	11917	2576	20795	0.713	688.117	28.33	63.73	5	0	0	0	1	0	0
Campina do Monte Alegre	350945	-23.607	-48.4421	2009	VERAO	1	0	0	1	0	0.572094	0	83.88	18503.1	2100.3	11.3511	102.461	125.202	0.425608	75.77	8.73	8.28	0.53	2.15	11.03	36	575.66	0.49	9.49	97.57	99.35	99.87	2512	857	4710	0.717	522.677	28.46	70.5	5	0	0	0	1	0	0
Campinas	350950	-22.8838	-47.0438	2009	VERAO	1	0	0	1	13	111.881	0.116195	98.28	79457.1	6055.13	7.62063	25663.8	26927.6	0.276817	76.59	8.47	3.26	0.56	1.06	3.16	11.39	1390.83	0.56	6.25	99.42	99.81	99.98	584513	18573	1061540	0.805	608.636	28.19	65.96	5	0	0	0	1	0	0
Campo Limpo Paulista	350960	-23.2179	-46.7601	2009	VERAO	1	0	0	1	6	7.46267	0.804002	99.57	7940.3	2059.2	25.9335	1961.18	2085	0.285425	75.4	5.93	4.22	0.43	1.19	3.64	15.35	767.85	0.32	8.87	99.49	99.75	99.94	39778	0	74074	0.769	610.657	25.99	65.96	5	0	0	0	1	0	0
Campos do Jordão	350970	-22.7017	-45.5331	2009	VERAO	1	0	0	1	0	4.8157	0	99.35	29052	20194.9	69.5131	998.98	1038.89	0.334692	76.1	5.86	4.41	0.59	1.63	5.41	20.91	911.4	0.65	3.72	92.06	99.35	100	26094	298	47491	0.749	834.382	23.25	70.9	5	0	0	0	1	0	0
Campos Novos Paulista	350980	-22.6109	-50.0103	2009	VERAO	1	0	0	1	2	0.473706	4.22203	77.04	48419.9	3649.25	7.53668	99.4803	107.088	0.413142	74.41	10.09	9.98	0.43	1.77	9.24	30.41	516.26	0.31	4.67	97.58	100	99.7	2023	1011	3528	0.706	537.47	29.9	59.9	5	0	0	0	1	0	0
Cananéia	350990	-25.0188	-48.0086	2009	VERAO	1	0	0	1	0	1.25616	0	84.94	123736	72569.5	58.6488	412.465	422.453	-0.3	76.07	8.78	7.42	0.49	5.67	13.88	34.09	540.54	0.42	5.18	90.61	99.05	97.87	5489	1790	10436	0.72	838.344	30.39	77.04	5	0	0	0	1	0	0
Canas	350995	-22.7301	-45.0414	2009	VERAO	1	0	0	1	1	0.435821	2.29452	92.18	5326.1	612.742	11.5045	266.163	280.128	0.403375	72.83	6.25	6.15	0.43	2.19	15.21	38.69	444.72	0.32	11.57	99.09	100	98.8	2040	315	4070	0.704	731.459	29.37	78.08	5	0	0	0	1	0	0
Cândido Mota	351000	-22.8087	-50.4217	2009	VERAO	1	0	0	1	0	3.13901	0	93.61	59581.1	2040.66	3.42501	689.69	774.698	0.339875	75.71	9.9	6.94	0.41	0.74	5.38	20.17	627.55	0.3	6.4	99.68	99.98	99.89	14018	1788	28096	0.747	519.023	30.27	59.9	5	0	0	0	1	0	0
Cândido Rodrigues	351010	-21.3428	-48.6286	2009	VERAO	1	0	0	1	0	0.293032	0	79.9	7089.2	544.814	7.68512	94.3543	106.284	0.395508	76.79	13.57	8.62	0.48	0.21	1.97	10.37	837.17	0.42	2.28	99.65	99.71	100	1398	515	2153	0.789	650.3	29.9	58.8	5	0	0	0	1	0	0
Canitar	351015	-23.0187	-49.7919	2009	VERAO	1	0	0	1	0	0.428847	0	92.14	5745.9	124.907	2.17385	150.565	188.001	0.190742	72.46	6.04	10.35	0.4	2.06	7.22	28.89	480.52	0.27	6.74	99.1	100	100	2016	231	4138	0.68	548.705	30.17	59.9	5	0	0	0	1	0	0
Capão Bonito	351020	-24.0392	-48.2898	2009	VERAO	1	0	0	1	2	4.72412	0.423359	81.34	164023	68092.1	41.5137	930.396	974.025	0.431992	74.55	7.78	9.06	0.5	4.62	14.66	37.57	534.75	0.45	7.46	97.03	99.45	99.58	22079	8354	37824	0.721	518.341	27.63	70.5	5	0	0	0	1	0	0
Capela do Alto	351030	-23.4674	-47.731	2009	VERAO	1	0	0	1	0	1.76593	0	81.94	16989	2575.44	15.1594	739.974	796.421	0.325108	74.36	6.68	7	0.4	1.59	7.03	25.86	526.28	0.28	5.61	98.78	99.93	99.82	8767	3010	14522	0.699	502.557	27.42	60.36	5	0	0	0	1	0	0
Capivari	351040	-22.9807	-47.478	2009	VERAO	1	0	0	1	1	4.92732	0.20295	92.93	32287.8	2474.62	7.66427	1751.57	1886.55	0.390358	75.89	7.39	5	0.46	0.44	2.91	14.5	820.46	0.37	5.32	95.85	99.26	99.85	26249	2672	45904	0.75	558.439	28.41	65.96	5	0	0	0	1	0	0
Caraguatatuba	351050	-23.6397	-45.4881	2009	VERAO	1	0	0	1	0	10.1626	0	95.59	48494.7	35778.4	73.778	3553.48	3956.69	0.563742	75.68	7.36	4.7	0.5	1.67	6.41	21.63	773.99	0.45	6.75	97.8	99.73	99.62	50894	4167	96673	0.759	845.142	30	76.35	5	0	0	0	1	0	0
Carapicuíba	351060	-23.55	-46.8419	2009	VERAO	1	0	0	1	2	36.9261	0.0541623	100	3454.6	159.549	4.61844	2919.02	3046.72	0.126625	75.52	4.9	4.36	0.46	1.77	6.12	20.1	712.78	0.38	8.63	98.35	99.51	99.93	182833	0	369584	0.749	635.451	26.11	77.21	5	0	0	0	1	0	0
Cardoso	351070	-20.0672	-49.9476	2009	VERAO	1	0	0	1	0	1.26444	0	90.52	63924.8	5415.19	8.47118	330.751	380.706	0.395633	76.18	11.88	9.11	0.42	1.72	6.96	20.99	605.99	0.32	5.31	99.64	98.62	100	5520	1075	10730	0.722	608.278	31.08	61.26	5	0	0	0	1	0	0
Casa Branca	351080	-21.8005	-47.0881	2009	VERAO	1	0	0	1	10	3.00684	3.32575	81.75	86422.5	17581.5	20.3437	1087.7	1135.02	0.393542	75.08	9.05	5.02	0.49	1.19	5.86	24	737.96	0.42	6.28	99.59	99.63	99.53	12492	5153	23154	0.73	615.164	29.08	61.27	5	0	0	0	1	0	0
Cássia dos Coqueiros	351090	-21.2633	-47.1441	2009	VERAO	1	0	0	1	0	0.282832	0	66.72	19168.3	4526.82	23.6162	60.4168	63.0038	0.380625	76.81	11.28	10.11	0.43	0.53	7.85	27.24	551.4	0.31	3.48	96.77	100	100	1510	839	1795	0.734	706.877	27.12	63.73	5	0	0	0	1	0	0
Castilho	351100	-20.8976	-51.5703	2009	VERAO	1	0	0	1	1	1.85134	0.540148	75.89	106532	8564.85	8.03971	398.868	460.866	0.302242	74.63	8.8	8.67	0.46	5.66	12.17	30.43	579.36	0.41	7.3	91.19	99.72	98.4	8445	4417	13586	0.731	567.554	31.21	55.87	5	0	0	0	1	0	0
Catanduva	351110	-21.1338	-48.9637	2009	VERAO	1	0	0	1	12	11.9315	1.00574	99.09	29059.6	1921.17	6.61114	3124.31	3429.69	0.179208	76.2	10.73	4.67	0.46	0.62	2.35	9.28	945.05	0.36	4.75	98.88	99.76	99.88	61140	906	111914	0.785	662.138	30.56	58.8	5	0	0	0	1	0	0
Catiguá	351120	-21.0628	-49.0528	2009	VERAO	1	0	0	1	0	0.745151	0	91.97	14839.3	962.457	6.48587	147.007	171.745	0.3285	76.12	8.45	9.05	0.43	0.17	1.92	11.56	771.78	0.31	3.36	99.69	99.65	100	3545	558	6569	0.751	640.005	30.35	58.8	5	0	0	0	1	0	0
Cedral	351130	-20.9139	-49.2639	2009	VERAO	1	0	0	1	1	0.848347	1.17876	78.34	19783.8	1264.5	6.3916	337.469	434.258	0.383167	77.3	12.61	6.31	0.42	1.06	2.77	11.89	845.41	0.3	4.44	94.68	99.28	99.88	4225	1665	6307	0.766	648.842	30.23	58.8	5	0	0	0	1	0	0
Cerqueira César	351140	-23.0593	-49.1438	2009	VERAO	1	0	0	1	0	1.79777	0	89.17	51162.1	5726.95	11.1937	552.19	599.178	0.296525	74.23	9.27	6.67	0.43	0.68	5.64	19.45	665.36	0.32	4.71	98.84	100	99.74	8449	1816	15716	0.729	512.594	28.64	60.23	5	0	0	0	1	0	0
Cerquilho	351150	-23.1871	-47.7571	2009	VERAO	1	0	0	1	2	4.03115	0.496136	94.6	12780.3	541.508	4.23705	1423.68	1532.07	0.425183	76.21	7.81	3.56	0.42	0.21	1.15	7.85	894.52	0.3	4.06	98.51	99.44	100	22873	2050	37567	0.782	530.641	28.17	60.36	5	0	0	0	1	0	0
Cesário Lange	351160	-23.2165	-47.9039	2009	VERAO	1	0	0	1	0	1.59429	0	67.57	19039.2	1132.07	5.946	486.546	531.084	0.405125	73.23	7.72	5.45	0.43	0.75	3.82	17.2	684.95	0.33	4.21	98.25	99.43	99.91	8310	5048	10492	0.706	534.256	28.09	60.36	5	0	0	0	1	0	0
Charqueada	351170	-22.5302	-47.7462	2009	VERAO	1	0	0	1	5	1.54086	3.24495	90.65	17584.6	1745.91	9.92865	699.292	738.67	0.321417	74.18	7.81	7.03	0.4	0.76	2.72	14.66	705.01	0.28	6.2	99.75	99.28	99.96	7684	1399	13686	0.736	640.504	28.87	60.36	5	0	0	0	1	0	0
Chavantes	355720	-23.0463	-49.7265	2009	VERAO	1	0	0	1	1	1.2615	0.792705	91.46	18873.2	1217.78	6.45246	282.252	340.782	0.4002	74.66	9.08	8.8	0.47	0.47	4.21	20.76	677.3	0.38	6.6	99.27	100	99.77	5556	975	11139	0.729	553.881	30.03	59.9	5	0	0	0	1	0	0
Clementina	351190	-21.5703	-50.4601	2009	VERAO	1	0	0	1	0	0.711495	0	95.11	16859	535.583	3.17684	233.131	257.285	0.404425	74.25	7.49	9.14	0.37	0.54	3.34	15.14	640.87	0.24	4.73	99.81	99.67	100	3813	331	6734	0.725	628.67	30.34	57.95	5	0	0	0	1	0	0
Colina	351200	-20.7462	-48.5889	2009	VERAO	1	0	0	1	5	1.8161	2.75316	92.85	42230.3	4173.92	9.88371	640.768	782.988	0.5065	75.71	9.15	6.2	0.46	0.91	4.36	20.31	706.69	0.36	7.63	99.4	99.78	99.98	9153	1148	16223	0.757	663.288	29.72	58.8	5	0	0	0	1	0	0
Colômbia	351210	-20.2669	-48.7217	2009	VERAO	1	0	0	1	3	0.620065	4.8382	71.97	72864.8	9654.77	13.2503	220.082	259.241	0.401008	73.13	7.22	9.95	0.4	1.35	5.04	20.54	582.53	0.29	8.05	98.95	98.73	99.61	3114	1662	4332	0.71	690.954	30.33	62.11	5	0	0	0	1	0	0
Conchal	351220	-22.3693	-47.1411	2009	VERAO	1	0	0	1	0	2.54832	0	93.98	18279.3	4577.67	25.0429	636.683	733.703	0.371467	74.64	6.89	9.63	0.43	1.72	6.76	21.23	617.76	0.34	4.72	99.55	100	100	12566	1390	23839	0.708	640.232	28.69	61.27	5	0	0	0	1	0	0
Conchas	351230	-22.9656	-48.0471	2009	VERAO	1	0	0	1	8	1.70298	4.69764	80.41	46612	4475.22	9.601	373.903	393.03	0.512767	75.19	10.6	5.63	0.49	1.01	4.51	20.59	730.42	0.41	5.96	94.91	99.54	100	7906	3091	13197	0.736	550.034	29.09	60.36	5	0	0	0	1	0	0
Cordeirópolis	351240	-22.4796	-47.4147	2009	VERAO	1	0	0	1	0	2.1542	0	89.81	13757.9	783.452	5.69456	773.031	965.129	0.386233	76.45	7.93	4.78	0.44	0.7	3.05	13.34	873.87	0.34	7.97	97.83	99.88	100	11492	2146	18934	0.758	605.271	28.12	61.27	5	0	0	0	1	0	0
Coroados	351250	-21.3756	-50.3034	2009	VERAO	1	0	0	1	0	0.541317	0	80.08	24682.5	1210.89	4.90585	170.317	180.659	0.329508	73.96	8.53	6.84	0.39	0.44	3.34	14.91	638.21	0.26	4.03	98.06	100	99.94	3033	996	4242	0.719	633.5	30.38	61.4	5	0	0	0	1	0	0
Coronel Macedo	351260	-23.6301	-49.3069	2009	VERAO	1	0	0	1	0	0.52958	0	76.71	30383	3115.91	10.2554	86.4277	95.8665	0.437625	73.64	9.14	12.67	0.45	4.13	13.91	39.49	465.29	0.36	7.8	99.02	100	99.73	2197	1136	3865	0.69	479.052	28.82	62.18	5	0	0	0	1	0	0
Corumbataí	351270	-22.2364	-47.6111	2009	VERAO	1	0	0	1	0	0.405211	0	53.02	27862.2	5456.86	19.5852	89.7151	94.9387	0.45235	75.43	8.96	7.03	0.48	1.04	5.24	19.22	741.32	0.4	4.19	95.47	99.71	99.75	2075	1781	2093	0.754	638.624	28.91	58.76	5	0	0	0	1	0	0
Cosmópolis	351280	-22.6516	-47.1864	2009	VERAO	1	0	0	1	0	5.88165	0	92.89	15466.5	1263.34	8.16827	1496.29	1584.58	0.181883	77.57	6.21	4.83	0.42	1.03	2.83	13.18	829.25	0.32	11.01	98.99	100	100	29305	4193	54634	0.769	614.922	28.47	65.96	5	0	0	0	1	0	0
Cosmorama	351290	-20.4425	-49.7746	2009	VERAO	1	0	0	1	1	0.791947	1.26271	67.35	44168	4364.24	9.88099	200.91	237.567	0.334942	75.96	13.43	9.08	0.4	1.38	3.62	17.66	643.1	0.29	3.19	98.13	99.75	100	3630	2269	4945	0.722	629.836	30.62	61.26	5	0	0	0	1	0	0
Cotia	351300	-23.6752	-46.9605	2009	VERAO	1	0	0	1	1	19.8434	0.0503947	100	32399.4	18168.7	56.0773	5134.88	6102.54	0.498033	76.05	5.02	4.42	0.57	1.43	4.72	16.83	1085.66	0.58	7.4	99.03	98.8	99.82	109117	0	201150	0.78	659.104	24.44	77.21	5	0	0	0	1	0	0
Cravinhos	351310	-21.3397	-47.7446	2009	VERAO	1	0	0	1	1	3.24824	0.307859	97.11	31142.3	2183.27	7.01064	733.421	934.81	0.151233	76.44	7.73	6.38	0.42	1.08	2.46	13.94	784.4	0.32	4.12	99.58	100	99.85	16974	789	30902	0.756	648.789	28.65	59.42	5	0	0	0	1	0	0
Cristais Paulista	351320	-20.3713	-47.4009	2009	VERAO	1	0	0	1	1	0.780109	1.28187	71.09	38523	6038.11	15.674	196.629	220.462	0.48965	73.11	7.84	8	0.48	0.19	5.54	19.87	721.31	0.4	4.08	97.1	100	100	4076	2060	5528	0.734	754.421	26.83	63.52	5	0	0	0	1	0	0
Cruzália	351330	-22.738	-50.7691	2009	VERAO	1	0	0	1	0	0.246088	0	65.63	14933	224.167	1.50115	64.1065	69.0632	0.425467	76.18	10.82	7.63	0.43	1.23	7.83	22.05	614.17	0.34	5.03	99.36	100	99.83	1165	764	1510	0.774	563.426	31	57.55	5	0	0	0	1	0	0
Cruzeiro	351340	-22.5514	-45.0063	2009	VERAO	1	0	0	1	2	7.96915	0.250968	97.23	30569.9	10497	34.3377	1450.33	1517.57	0.418608	77.28	8.38	2.86	0.53	2.84	6.44	22.57	809.24	0.52	10.08	98.56	99.46	99.77	37608	1963	75076	0.788	765.708	29.32	78.08	5	0	0	0	1	0	0
Cubatão	351350	-23.8659	-46.4082	2009	VERAO	1	0	0	1	1	11.9085	0.0839737	99.71	14287.9	8657.08	60.5903	2380.67	2573.21	0.506858	74.23	5.11	5.32	0.45	2.36	7.29	21.95	689.21	0.37	13.19	87.94	98.66	99.99	58273	0	118720	0.737	1005.78	29.11	76.83	5	0	0	0	1	0	0
Cunha	351360	-23.0529	-44.9421	2009	VERAO	1	0	0	1	0	2.31507	0	54.63	140725	46374.6	32.954	437.985	447.052	0.398383	74.54	9.55	10.45	0.54	3.96	17.12	42.8	525.19	0.51	5.09	85.51	98.39	99.9	11112	9699	12167	0.684	720.62	26.37	78.08	5	0	0	0	1	0	0
Descalvado	351370	-21.8812	-47.6546	2009	VERAO	1	0	0	1	4	3.25866	1.2275	88.55	75370.6	15043	19.9587	835.778	949.62	0.478475	76.92	9.94	5.5	0.45	0.91	5.24	14.96	798.74	0.36	6.63	98.14	99.92	99.69	16366	3344	27712	0.76	645.886	28.56	58.76	5	0	0	0	1	0	0
Diadema	351380	-23.6972	-46.6114	2009	VERAO	1	0	0	1	0	38.5771	0	100	3073.2	215.953	7.02696	2721	2731.34	0.0968917	75.65	4.78	4.36	0.43	1.44	5.51	18.67	694.55	0.33	8.96	99.52	99.52	99.99	205249	0	386089	0.757	671.012	26.34	77.21	5	0	0	0	1	0	0
Dirce Reis	351385	-20.4485	-50.6281	2009	VERAO	1	0	0	1	0	0.184391	0	74.81	8813.3	930.604	10.5591	28.4393	32.7179	0.3684	75.54	13.74	13.9	0.37	2.06	3.74	17.33	570.51	0.25	5.32	100	99.68	99.81	869	410	1279	0.741	623.327	30.96	61.89	5	0	0	0	1	0	0
Divinolândia	351390	-21.6617	-46.6974	2009	VERAO	1	0	0	1	0	1.21231	0	65.52	22374.9	4055.53	18.1253	177.12	195.099	0.495983	75.97	10.71	6.32	0.48	0.67	5.51	22.52	707.97	0.4	2.86	94.47	100	99.77	6292	3708	7500	0.734	761.25	26.21	61.27	5	0	0	0	1	0	0
Dobrada	351400	-21.5161	-48.3573	2009	VERAO	1	0	0	1	0	0.793133	0	97.43	14972.9	480.741	3.21074	172.294	270.685	0.4251	74.1	5.96	15.11	0.38	0.75	4.6	17.53	589.47	0.26	8.26	99.92	100	100	4142	177	7762	0.718	654.042	29.08	58.76	5	0	0	0	1	0	0
Dois Córregos	351410	-22.3959	-48.3405	2009	VERAO	1	0	0	1	10	2.55688	3.91102	94.21	63297.2	6406.18	10.1208	834.829	899.829	0.326675	76.17	9.62	8.26	0.46	0.63	5.37	20.96	727.28	0.38	3.6	98.37	100	100	12412	1315	23446	0.725	632.634	28.13	58.76	5	0	0	0	1	0	0
Dolcinópolis	351420	-20.1172	-50.5283	2009	VERAO	1	0	0	1	0	0.229805	0	92.1	7793.9	198.154	2.54242	57.0858	60.6169	0.336017	74.5	13.17	12.23	0.36	0	2.37	15.09	620.98	0.23	3.19	98.35	100	100	1088	147	1949	0.742	632.452	30.9	61.89	5	0	0	0	1	0	0
Dourado	351430	-22.1173	-48.3335	2009	VERAO	1	0	0	1	0	0.921582	0	91.4	20587.4	5182.45	25.1729	224.711	250.522	0.406592	73.66	11.12	7.76	0.37	0.39	1.93	10.27	697.37	0.24	4.81	99.58	100	100	4647	740	7869	0.738	621.596	28.91	58.76	5	0	0	0	1	0	0
Dracena	351440	-21.5567	-51.584	2009	VERAO	1	0	0	1	4	4.63916	0.862225	92.22	48768.8	2160.07	4.42921	1236.73	1335.65	0.357975	75.51	11.88	5.88	0.44	0.1	2.4	11.62	862.86	0.33	4.86	98.97	99.88	99.81	22710	3312	39946	0.776	543.667	31.01	56.63	5	0	0	0	1	0	0
Duartina	351450	-22.3933	-49.4134	2009	VERAO	1	0	0	1	3	1.30945	2.29103	89.21	26455.7	3066.53	11.5912	282.609	322.602	0.431892	75.24	12.06	6.86	0.43	0.42	4.24	15.27	688.4	0.31	5.05	99.18	99.95	99.68	6444	1254	10997	0.748	572.625	29.85	59.26	5	0	0	0	1	0	0
Dumont	351460	-21.2471	-47.9798	2009	VERAO	1	0	0	1	3	0.822606	3.64695	95.72	11137.6	358.237	3.21646	246.242	304.588	0.3915	75.91	6.67	7.21	0.39	0	0.85	14.89	705.3	0.25	6.81	96.22	100	100	4433	289	7854	0.744	654.808	29.15	59.42	5	0	0	0	1	0	0
Echaporã	351470	-22.4482	-50.2006	2009	VERAO	1	0	0	1	1	0.668731	1.49537	79.15	51525.8	6336.44	12.2976	129.658	138.848	0.447917	75.01	11.03	9.8	0.53	1.63	6.25	26.96	703.55	0.5	6.85	97.27	100	99.95	3199	1286	5032	0.745	570.264	29.13	57.95	5	0	0	0	1	0	0
Eldorado	351480	-24.495	-48.2336	2009	VERAO	1	0	0	1	0	1.48008	0	48.88	165426	134663	81.404	160.181	163.523	0.526242	75.82	8.84	11.23	0.49	6.08	23.26	49.78	411	0.44	5.94	84.43	99.93	99.16	6301	7436	7205	0.691	603.231	30.61	70.5	5	0	0	0	1	0	0
Elias Fausto	351490	-23.0706	-47.3707	2009	VERAO	1	0	0	1	0	1.60248	0	79.05	20236	1307.95	6.46348	572.246	641.16	0.443667	74.32	6.94	7.41	0.42	2.42	4.87	18.95	625.66	0.31	5.25	93.65	100	99.94	8104	3217	12558	0.695	553.852	27.97	65.96	5	0	0	0	1	0	0
Elisiário	351492	-21.1613	-49.0921	2009	VERAO	1	0	0	1	0	0.32717	0	90.7	9398	975.903	10.3842	82.9273	97.2916	0.356517	74.51	10.19	9.82	0.33	0	1.4	6.45	666.93	0.19	5.16	100	100	100	1678	262	2858	0.747	627.009	30.46	58.8	5	0	0	0	1	0	0
Embaúba	351495	-20.9529	-48.8475	2009	VERAO	1	0	0	1	4	0.259824	15.395	84.29	8312.9	736.448	8.8591	67.8106	75.0014	0.35135	75.42	10.57	8.15	0.36	0.27	1.96	11.44	717.97	0.23	3.75	99.63	99.78	99.89	1341	363	2060	0.73	672.786	30.29	58.8	5	0	0	0	1	0	0
Embu das Artes	351500	-23.6513	-46.8515	2009	VERAO	1	0	0	1	0	23.5889	0	100	7039.8	2370.05	33.6664	2582.91	2818.44	0.200733	75.33	3.99	4.96	0.45	1.58	7.05	22.4	622.77	0.36	9.86	98.54	99.49	99.95	123707	0	240230	0.735	647.304	25.46	77.21	5	0	0	0	1	0	0
Embu-Guaçu	351510	-23.8543	-46.8307	2009	VERAO	1	0	0	1	0	6.32291	0	97.21	15564.1	9441.47	60.6619	1225.15	1444.2	0.48005	75.01	6.31	6.07	0.5	2.89	8.98	25.12	676.52	0.46	8.78	97.2	97.69	99.9	30658	1674	61095	0.749	760.504	25.23	77.21	5	0	0	0	1	0	0
Emilianópolis	351512	-21.801	-51.4722	2009	VERAO	1	0	0	1	0	0.324232	0	81.86	22516.7	490.498	2.17837	72.2489	78.0688	0.390458	73.28	11.82	11.55	0.38	1.08	4.81	22.08	584.76	0.26	3.77	96.06	98.94	99.79	1554	523	2497	0.727	540.921	31.03	58.16	5	0	0	0	1	0	0
Engenheiro Coelho	351515	-22.4871	-47.1748	2009	VERAO	1	0	0	1	1	1.52498	0.655745	72.26	10994.1	1561.65	14.2045	410.661	499.048	0.350692	73.87	5.17	8.78	0.45	1.57	5.92	19.64	707.37	0.37	5.84	91.87	99.5	100	8602	4223	11498	0.732	619.436	28.38	61.27	5	0	0	0	1	0	0
Espírito Santo do Pinhal	351518	-22.1925	-46.7933	2009	VERAO	1	0	0	1	8	4.42313	1.80867	88.5	38923.5	8648.34	22.2188	926.773	970.81	0.548592	77.31	10.06	5.71	0.57	0.35	2.94	14.7	1048.6	0.58	5.3	98.92	99.88	100	23057	4662	37245	0.787	702.289	27.75	61.27	5	0	0	0	1	0	0
Espírito Santo do Turvo	351519	-22.6709	-49.4329	2009	VERAO	1	0	0	1	0	0.425358	0	85.74	19366.6	1128.53	5.82718	115.78	116.855	0.357942	74.12	6.2	8.88	0.38	0.55	3	23.43	533.76	0.24	6.12	95.5	100	99.92	2161	614	3630	0.696	580.902	30.09	60.23	5	0	0	0	1	0	0
Estiva Gerbi	355730	-22.2361	-46.9431	2009	VERAO	1	0	0	1	6	1.02805	5.83627	80.35	7414.4	745.968	10.0611	361.292	384.334	0.393617	73.87	6.72	5.4	0.41	0.82	1.91	15.32	686.89	0.3	5.29	98.14	99.66	100	4943	2033	8011	0.74	665.974	28.66	61.27	5	0	0	0	1	0	0
Estrela do Norte	351530	-22.4856	-51.6691	2009	VERAO	1	0	0	1	0	0.276006	0	77.93	29628.1	2467.48	8.32818	203.335	217.529	0.405042	74.1	8.62	9.33	0.43	1.45	3.82	24.41	597.74	0.33	7.5	98.5	99.49	99.88	1232	559	2099	0.74	504.765	31.18	56.63	5	0	0	0	1	0	0
Estrela d'Oeste	351520	-20.2657	-50.4115	2009	VERAO	1	0	0	1	0	0.881873	0	82.49	26498.7	1377.39	5.19793	60.5815	64.1402	0.316342	77.4	10.86	8.21	0.39	0.66	4.95	14.63	670.65	0.26	2.75	99.52	100	100	4468	1377	6831	0.76	628.679	30.4	61.26	5	0	0	0	1	0	0
Euclides da Cunha Paulista	351535	-22.519	-52.5886	2009	VERAO	1	0	0	1	0	0.98658	0	63.55	57389.4	4039.09	7.03804	194.56	204.487	0.334408	73.13	8.32	13.78	0.45	5.16	14.46	35.48	493.91	0.39	9.64	88.73	98.62	99.3	4764	3474	6111	0.704	448.693	31.12	52.59	5	0	0	0	1	0	0
Fartura	351540	-23.3902	-49.5197	2009	VERAO	1	0	0	1	0	1.61133	0	79.53	42917.1	5682.38	13.2404	296.259	332.111	0.296842	77.02	10.08	6.3	0.43	1.47	6.9	20.95	618.77	0.32	3.14	96.31	100	99.85	7819	3082	12238	0.732	530.381	29.37	59.9	5	0	0	0	1	0	0
Fernando Prestes	351560	-21.3103	-48.6957	2009	VERAO	1	0	0	1	0	0.601423	0	96.71	16999	1254.77	7.38141	187.568	231.88	0.451658	76.55	13.77	7.79	0.41	0.42	0.42	8.57	832.72	0.29	3.74	99.35	100	100	3082	836	4698	0.758	648.548	29.86	58.8	5	0	0	0	1	0	0
Fernandópolis	351550	-20.2718	-50.283	2009	VERAO	1	0	0	1	13	6.91194	1.8808	83.99	54979.7	3605.48	6.55785	1837.98	2067.61	0.355417	77.31	11.35	5.91	0.49	0.35	2.46	10.2	944	0.42	5.49	99.68	99.87	99.95	35557	1982	62714	0.797	633.244	30.54	61.26	5	0	0	0	1	0	0
Fernão	351565	-22.3658	-49.5424	2009	VERAO	1	0	0	1	0	0.165455	0	53.55	10050.4	1203.08	11.9705	51.69	57.0745	0.441833	75.55	11.07	8.55	0.4	1.21	5.17	30.98	510.09	0.29	3.68	94.16	100	99.74	817	713	850	0.703	612.572	29.47	57.95	5	0	0	0	1	0	0
Ferraz de Vasconcelos	351570	-23.5611	-46.3739	2009	VERAO	1	0	0	1	1	16.5191	0.060536	95.63	2956.4	728.658	24.6468	1802.6	1873.7	0.330075	74.65	4.31	4.91	0.43	2.02	7.58	24.65	587.83	0.34	9.2	99.18	99.78	99.86	84426	7552	160754	0.738	673.161	26.07	76.83	5	0	0	0	1	0	0
Flora Rica	351580	-21.6984	-51.3743	2009	VERAO	1	0	0	1	1	0.196256	5.0954	79.06	22471.1	462.528	2.05832	36.3705	37.3693	0.381267	72.74	15.53	14.41	0.4	1.22	7.92	30.4	511.8	0.28	8.36	96.95	99.29	100	752	334	1418	0.727	559.321	30.72	58.16	5	0	0	0	1	0	0
Floreal	351590	-20.6696	-50.1548	2009	VERAO	1	0	0	1	0	0.337324	0	80.75	20423.6	1604.67	7.85693	65.3476	70.1231	0.424042	73.49	15.22	8.79	0.37	0.37	2.41	15.13	663.83	0.24	2.56	99.35	100	100	1507	564	2439	0.747	627.864	30.55	61.4	5	0	0	0	1	0	0
Flórida Paulista	351600	-21.54	-51.1707	2009	VERAO	1	0	0	1	2	1.35375	1.47737	79.13	52413.8	1905.51	3.63551	318.579	339.645	0.3658	73.44	9.69	10.22	0.41	2.01	6	19.02	632.97	0.31	5.35	99.04	100	100	5670	2711	10137	0.715	569.891	30.42	58.16	5	0	0	0	1	0	0
Florínia	351610	-22.8812	-50.6953	2009	VERAO	1	0	0	1	0	0.302072	0	88.29	22588.6	821.163	3.6353	73.853	90.1104	0.393525	74.19	10.07	9.29	0.46	5.44	14.89	31.74	544.03	0.43	11.26	96.82	100	100	1165	317	2512	0.713	525.169	30.75	57.55	5	0	0	0	1	0	0
Franca	351620	-20.5552	-47.3811	2009	VERAO	1	0	0	1	35	32.615	1.07313	98.05	60567.9	10347.5	17.0841	7115.77	7699.8	0.29885	75.5	7.6	3.44	0.46	0.65	3.34	12.87	846.57	0.37	4.71	99.79	99.93	99.98	177759	5594	313046	0.78	756.385	26.13	63.73	5	0	0	0	1	0	0
Francisco Morato	351630	-23.2737	-46.7235	2009	VERAO	1	0	0	1	1	15.0466	0.0664604	99.81	4900.1	1439.88	29.3847	2082.81	2205.6	0.24395	73.91	3.8	6.94	0.4	2.75	9.32	30.04	483.98	0.28	9.03	98.81	97.89	99.85	72819	314	154158	0.703	614.415	25.81	65.96	5	0	0	0	1	0	0
Franco da Rocha	351640	-23.3142	-46.7358	2009	VERAO	1	0	0	1	8	13.0895	0.611175	92.08	13277.5	5695.53	42.8961	2264.78	2451.46	0.346117	76.09	4.59	5.97	0.44	1.75	6.83	23.54	632.42	0.34	8.97	97.81	98.51	99.9	62694	10360	121244	0.731	617.985	26.11	65.96	5	0	0	0	1	0	0
Gabriel Monteiro	351650	-21.4996	-50.5647	2009	VERAO	1	0	0	1	0	0.295061	0	82.11	13868.1	544.055	3.92307	72.646	73.3958	0.4566	73.54	12.08	8.88	0.37	0.59	0.88	8.66	712.72	0.24	5.19	94.17	99.82	100	1590	451	2257	0.763	630.654	30.29	57.9	5	0	0	0	1	0	0
Gália	351660	-22.3205	-49.5778	2009	VERAO	1	0	0	1	0	0.758013	0	74.06	35591.4	6736.24	18.9266	150.583	152.572	0.416883	74.36	11.55	10.6	0.42	1.79	5.68	28.04	565.41	0.31	9.11	97.21	99.78	99.69	3600	1786	5225	0.709	612.923	29.43	57.95	5	0	0	0	1	0	0
Garça	351670	-22.231	-49.6896	2009	VERAO	1	0	0	1	1	4.5361	0.220453	90.22	55580.7	9253.71	16.6491	982.451	1090.83	0.514158	75.93	10.28	7.33	0.5	1.23	6.94	20.04	786.83	0.44	6.21	99.19	99.88	99.68	21975	3923	39192	0.769	627.427	29.2	57.95	5	0	0	0	1	0	0
Gastão Vidigal	351680	-20.8043	-50.2028	2009	VERAO	1	0	0	1	0	0.438671	0	88.71	18056.9	1561.68	8.64868	66.3848	67.3056	0.349025	74.03	8.85	9.57	0.42	1.23	2.39	15.12	736.47	0.31	4.27	95.77	99.67	100	2325	437	3756	0.723	625.688	30.99	61.4	5	0	0	0	1	0	0
Gavião Peixoto	351685	-21.7916	-48.4479	2009	VERAO	1	0	0	1	2	0.450689	4.43765	79.24	24376.6	2870.94	11.7774	173.804	216.044	0.379525	73.14	7.29	8.83	0.35	1	7.38	17.5	575.08	0.24	6.4	99.47	100	100	2385	844	3575	0.719	650.217	29.4	58.76	5	0	0	0	1	0	0
General Salgado	351690	-20.6383	-50.4158	2009	VERAO	1	0	0	1	0	1.14781	0	84.6	49437.6	3690.13	7.46421	261.452	301.843	0.460067	73.5	10.63	8	0.45	0.5	2.29	14.06	771.92	0.35	4.49	99.67	99.81	100	5674	1585	9084	0.747	623.499	30.61	61.4	5	0	0	0	1	0	0
Getulina	351700	-21.7833	-50.0279	2009	VERAO	1	0	0	1	0	1.14075	0	76.79	67675.5	4241.71	6.26772	233.6	244.244	0.388617	73.76	9.6	9.11	0.45	1.76	6.15	23.37	608.58	0.36	6.33	97.83	99.26	99.33	4590	2431	8334	0.717	579.529	30.13	57.95	5	0	0	0	1	0	0
Glicério	351710	-21.3403	-50.1989	2009	VERAO	1	0	0	1	0	0.479017	0	73.16	27280	905.752	3.32021	115.685	122.107	0.368883	76.47	9.55	8.85	0.52	0.13	5.82	19.21	777.37	0.49	2.67	99.44	100	100	2321	1203	3362	0.735	630.827	30.61	61.4	5	0	0	0	1	0	0
Guaiçara	351720	-21.5695	-49.7628	2009	VERAO	1	0	0	1	1	1.08809	0.919043	90.45	27715.4	1509.18	5.44529	417.689	455.653	0.387833	76.16	8.04	6.76	0.38	1.15	4.47	15.27	610.2	0.25	7.89	98.95	99.64	99.62	5642	976	9694	0.739	588.215	30.46	57.95	5	0	0	0	1	0	0
Guaimbê	351730	-21.8785	-49.8606	2009	VERAO	1	0	0	1	0	0.562276	0	86.51	21781.1	1164.44	5.34611	127.138	139.356	0.351842	74.77	10.14	11.33	0.4	0.47	6.49	25.57	532.14	0.28	8.46	98.88	99.9	99.49	2706	685	4740	0.728	597.269	29.94	57.95	5	0	0	0	1	0	0
Guaíra	351740	-20.314	-48.3641	2009	VERAO	1	0	0	1	27	3.8823	6.95464	95.97	125846	7580.86	6.02389	1052.34	1356.52	0.4346	74.46	8.08	5.59	0.53	1.58	4.08	16.34	901.23	0.52	6.67	99.72	99.9	100	19176	1345	36059	0.753	684.212	30.15	62.04	5	0	0	0	1	0	0
Guapiaçu	351750	-20.7429	-49.1899	2009	VERAO	1	0	0	1	0	1.85323	0	87.89	32512.6	2998.93	9.22391	422.015	490.578	0.459808	76.93	8.76	7.02	0.41	0.24	3.52	14.28	741.42	0.29	6.4	93.49	99.83	99.68	9858	2064	15805	0.725	668.982	30.46	58.8	5	0	0	0	1	0	0
Guapiara	351760	-24.2125	-48.5558	2009	VERAO	1	0	0	1	0	1.86881	0	39.76	40829.2	20280.2	49.6708	198.849	233.905	0.462167	73.37	8.78	12.68	0.55	11.13	28.17	50.35	412.51	0.55	8.72	82.07	99.45	99.56	7800	10765	7233	0.675	544.913	26.55	62.18	5	0	0	0	1	0	0
Guará	351770	-20.4826	-47.7752	2009	VERAO	1	0	0	1	1	2.01549	0.496156	96.36	36218.3	2435.96	6.72577	615.37	673.6	0.409492	74.55	7.21	9.53	0.49	3.03	8.09	25.61	664.56	0.45	8.14	98.89	99.8	99.85	9358	635	19223	0.718	750.014	28.68	62.04	5	0	0	0	1	0	0
Guaraçaí	351780	-21.0864	-51.2795	2009	VERAO	1	0	0	1	5	0.916595	5.45497	78.53	56919.7	5466.08	9.60315	178.288	184.39	0.421033	73.2	12.31	8.93	0.42	1.59	7.02	21.08	619.41	0.3	4.28	94.34	100	97.65	4279	1781	6654	0.719	566.927	30.81	57.9	5	0	0	0	1	0	0
Guaraci	351790	-20.3748	-49.0027	2009	VERAO	1	0	0	1	0	1.02868	0	88.75	64150.1	6533.1	10.1841	267.091	336.882	0.451225	75.37	8.78	8.25	0.42	1.27	5.7	22	615.78	0.3	6.27	98.48	99.68	100	5370	1049	8927	0.737	681.625	30.74	62.11	5	0	0	0	1	0	0
Guarani d'Oeste	351800	-20.0668	-50.3446	2009	VERAO	1	0	0	1	0	0.211201	0	87.75	8570	371.987	4.34058	47.6838	50.5432	0.37185	73.34	13.35	11.01	0.4	0.99	6.43	22.63	557.58	0.28	7.5	99.01	100	100	922	235	1735	0.732	626.046	30.6	61.26	5	0	0	0	1	0	0
Guarantã	351810	-21.9161	-49.5884	2009	VERAO	1	0	0	1	1	0.656343	1.52359	84.29	46174.6	5046.24	10.9286	151.998	167.871	0.416583	74.93	7.9	9.96	0.48	1.08	5.71	26.32	615.97	0.41	7.52	97.53	99.8	99.77	3197	942	5462	0.713	588.405	30.07	57.95	5	0	0	0	1	0	0
Guararapes	351820	-21.2852	-50.6951	2009	VERAO	1	0	0	1	8	3.22461	2.48092	92.41	95563.7	5512.24	5.76813	732.933	843.433	0.444642	75.39	10.41	6.76	0.43	0.37	3.29	14.35	739.89	0.31	5.66	99.52	99.71	99.86	15932	2279	28318	0.763	613.579	30.57	57.9	5	0	0	0	1	0	0
Guararema	351830	-23.4276	-46.0586	2009	VERAO	1	0	0	1	0	2.63848	0	85.24	27081.6	9155.43	33.8068	1524.31	1643.21	0.475367	74.03	7.63	7.17	0.47	1.73	5.51	19.34	748.79	0.4	5.15	98.62	98.39	99.8	12447	3604	22240	0.731	677.068	26.43	70.9	5	0	0	0	1	0	0
Guaratinguetá	351840	-22.7935	-45.2328	2009	VERAO	1	0	0	1	24	11.6535	2.05947	95.09	75263.6	23486.5	31.2056	3061.11	3250.89	0.355042	78.17	8.73	2.91	0.54	1.52	5.95	18.96	926.78	0.52	7.75	99.09	99.76	99.85	56556	5310	106762	0.798	699.818	29.67	78.08	5	0	0	0	1	0	0
Guareí	351850	-23.3705	-48.2191	2009	VERAO	1	0	0	1	0	1.5048	0	57.59	56788.4	9962.48	17.5432	161.596	195.971	0.465717	73.27	6.62	7.67	0.44	0.66	4.37	22.97	594.42	0.33	3.56	95.8	98.99	99.32	6696	6152	8413	0.687	544.902	27.84	60.36	5	0	0	0	1	0	0
Guariba	351860	-21.3959	-48.2266	2009	VERAO	1	0	0	1	0	3.56418	0	97.86	27028.9	784.119	2.90104	971.526	1260.59	0.395942	73.63	6.34	9.91	0.43	1.27	5.39	18.48	671.34	0.33	8.85	99.8	100	99.97	17876	738	34748	0.719	650.427	29.12	59.42	5	0	0	0	1	0	0
Guarujá	351870	-23.9505	-46.2349	2009	VERAO	1	0	0	1	0	29.2139	0	99.98	14479.4	5221.03	36.0583	4121.41	4284.98	0.420875	76.23	6.03	5.1	0.5	2.25	7.04	22.83	745	0.45	9.79	93.6	98.95	99.99	144627	56	290696	0.751	996.656	29.2	76.83	5	0	0	0	1	0	0
Guarulhos	351880	-23.4027	-46.4549	2009	VERAO	1	0	0	1	3	121.782	0.0246342	99.65	31867.5	12008.6	37.683	15926.1	16560.4	0.158358	74.83	5.2	4.1	0.51	1.95	6.5	20.63	829.91	0.47	9.13	99.05	99.69	99.91	633058	0	1221979	0.763	629.759	26.18	70.9	5	0	0	0	1	0	0
Guatapará	351885	-21.4533	-47.9799	2009	VERAO	1	0	0	1	0	0.71486	0	72.3	41356.7	3741.77	9.04755	179.383	211.378	0.400292	74.34	7.42	9.85	0.53	2.59	8.23	24.61	723.83	0.5	9.52	94.37	97.57	99.85	3441	1850	5116	0.743	640.48	28.93	59.42	5	0	0	0	1	0	0
Guzolândia	351890	-20.6285	-50.7136	2009	VERAO	1	0	0	1	0	0.493422	0	83.83	25247.7	1397.06	5.53343	99.2973	107.593	0.478358	73.49	8.77	13.6	0.41	0.92	6.14	25.61	537.05	0.3	3.11	99.67	100	99.86	2311	733	4021	0.697	620.144	30.92	57.9	5	0	0	0	1	0	0
Herculândia	351900	-21.9623	-50.3731	2009	VERAO	1	0	0	1	0	0.900332	0	90.32	36425.2	982.341	2.69687	249.792	258.18	0.353575	73.52	9.5	9.02	0.44	1.53	8.78	29.45	549.27	0.33	8.55	99.28	99.45	99.74	4063	775	7921	0.727	580.528	30.25	57.95	5	0	0	0	1	0	0
Holambra	351905	-22.6303	-47.065	2009	VERAO	1	0	0	1	6	1.12793	5.31946	69.95	6557.7	450.03	6.86262	772.698	882.662	0.494058	77.66	5.85	5.42	0.54	1.7	2.86	5.43	1274.53	0.52	2.48	97.24	100	100	6769	3115	8184	0.793	608.735	28.29	65.96	5	0	0	0	1	0	0
Hortolândia	351907	-22.8784	-47.2077	2009	VERAO	1	0	0	1	7	19.1379	0.365766	100	6241.6	36.8091	0.589738	4392.21	4703.28	0.198675	76.51	4.84	4.65	0.41	0.82	3.95	16.92	686.96	0.29	8.61	98.8	99.8	99.93	101557	0	192692	0.756	593.479	28.44	65.96	5	0	0	0	1	0	0
Iacanga	351910	-21.8909	-49.0396	2009	VERAO	1	0	0	1	1	1.041	0.960619	86.89	54739.3	5523.14	10.0899	250.839	303.618	0.414733	76.03	9.64	6.9	0.4	0.64	3.57	15.59	712.15	0.27	5.96	98.71	99.81	100	5738	1287	8726	0.745	568.097	30.47	59.26	5	0	0	0	1	0	0
Iacri	351920	-21.7999	-50.6195	2009	VERAO	1	0	0	1	0	0.686253	0	77.92	32194.8	1624.91	5.04712	126.266	147.214	0.367742	76.42	10.83	9.81	0.44	1.58	5.43	22.82	628.14	0.36	5.73	96.25	100	99.9	3327	1369	5050	0.733	614.199	30.27	58.16	5	0	0	0	1	0	0
Iaras	351925	-22.8191	-49.1068	2009	VERAO	1	0	0	1	0	0.651446	0	45.22	40138.1	5362.75	13.3608	215.414	233.158	0.358083	75.87	4.14	7.47	0.52	14.84	23.43	38.8	497.81	0.5	4.68	74.89	98.27	91.76	2108	3539	2837	0.674	539.875	29.33	60.23	5	0	0	0	1	0	0
Ibaté	351930	-21.9509	-48.0273	2009	VERAO	1	0	0	1	1	3.08028	0.324645	95.84	29097.8	4732.01	16.2624	720.402	893.27	0.287358	73.81	5.97	7.33	0.37	0.89	5.05	21.12	552.79	0.24	7.79	99.74	100	99.73	14785	1226	29508	0.703	623.971	27.76	58.76	5	0	0	0	1	0	0
Ibirá	351940	-21.0747	-49.2203	2009	VERAO	1	0	0	1	0	1.1481	0	91.63	27191.2	2599.65	9.56065	256.687	294.871	0.315467	75.48	11.55	8.55	0.48	0.88	3.88	16.48	803.36	0.42	4.41	99.2	100	100	5971	851	10045	0.74	625.21	30.62	58.8	5	0	0	0	1	0	0
Ibirarema	351950	-22.8133	-50.0769	2009	VERAO	1	0	0	1	0	0.695392	0	91.98	22823	775.047	3.3959	175.875	235.243	0.237275	74.03	9.86	6.83	0.43	2.49	6.41	21.68	593.7	0.33	5.46	99.77	100	99.95	3091	513	6212	0.708	525.564	30.2	59.9	5	0	0	0	1	0	0
Ibitinga	351960	-21.7929	-48.8478	2009	VERAO	1	0	0	1	0	5.50897	0	95.87	68939.1	7235.68	10.4958	1097.74	1419.74	0.360658	75.76	8.7	5.47	0.43	0.42	2.33	12.19	791.99	0.32	2.94	99.66	99.63	99.88	31158	2101	51057	0.747	589.807	30.34	59.26	5	0	0	0	1	0	0
Ibiúna	351970	-23.8024	-47.2152	2009	VERAO	1	0	0	1	0	7.25634	0	34.67	105808	67124	63.4393	1670.81	1890.96	0.555483	74.91	7.35	8.7	0.48	1.94	8.3	27.26	624.55	0.41	5.08	95.36	98.81	99.74	38363	46284	24933	0.71	683.587	24.23	77.21	5	0	0	0	1	0	0
Icém	351980	-20.3672	-49.1853	2009	VERAO	1	0	0	1	0	0.766092	0	85.49	36235.5	4551.05	12.5596	159.523	209.816	0.392517	73.34	7.34	6.92	0.45	1.11	5.11	19.89	690.78	0.35	7.73	93.71	99.6	99.78	3881	1058	6404	0.72	671.839	30.9	62.11	5	0	0	0	1	0	0
Iepê	351990	-22.6486	-51.0572	2009	VERAO	1	0	0	1	1	0.805512	1.24145	88.15	59497.4	3596.45	6.04472	166.892	180.118	0.385367	73.85	11.44	8.27	0.44	1.84	7.4	23.15	623.96	0.35	7.65	98.25	99.61	99.78	3506	855	6773	0.736	606.752	30.73	57.55	5	0	0	0	1	0	0
Igaraçu do Tietê	352000	-22.5417	-48.5746	2009	VERAO	1	0	0	1	0	2.40159	0	99.32	9774.7	175.567	1.79614	387.085	468.506	0.394092	75.3	7.08	9.52	0.36	0.68	4.13	18.67	590.77	0.23	7.12	99.94	99.73	100	12293	134	23228	0.727	596.097	29.35	60.23	5	0	0	0	1	0	0
Igarapava	352010	-20.0637	-47.6824	2009	VERAO	1	0	0	1	17	2.90248	5.85706	94.1	46824.6	6202.37	13.246	846.972	937.317	0.4649	75.08	9.46	8.14	0.67	1.17	3.15	15.36	1228.09	0.85	6.71	96.54	99.21	99.96	14344	1590	26362	0.768	746.104	29.04	62.04	5	0	0	0	1	0	0
Igaratá	352020	-23.1348	-46.1504	2009	VERAO	1	0	0	1	0	0.915914	0	78.09	29295.3	12066.1	41.1879	209.622	220.572	0.497542	76.28	8.2	9.96	0.41	0.78	7.25	25.01	561.31	0.29	3.94	85.26	98.12	99.43	4620	1826	7005	0.711	675.781	26.29	70.9	5	0	0	0	1	0	0
Iguape	352030	-24.5496	-47.4746	2009	VERAO	1	0	0	1	0	3.0072	0	84.67	197880	53110	26.8396	554.972	591.936	0.431025	75.84	10.87	7.99	0.55	6.09	18.75	37.57	588.36	0.55	7.4	90.58	93.63	98.66	12844	4154	24687	0.726	715.754	29.82	76.48	5	0	0	0	1	0	0
Ilha Comprida	352040	-24.8619	-47.7198	2009	VERAO	1	0	0	1	0	0.945333	0	94.05	19656.7	1101.89	5.6057	993.926	1137.3	0.421658	74.36	10.23	5.04	0.46	2.1	11.23	30.71	608.83	0.38	8.96	97.72	97.45	99.35	3816	0	9025	0.725	764.617	29.97	77.04	5	0	0	0	1	0	0
Ilha Solteira	352042	-20.4314	-51.259	2009	VERAO	1	0	0	1	0	2.65841	0	99.27	65264.1	1835.69	2.81271	706.715	747.16	0.00015	77.24	9.38	4.28	0.48	0.76	2.58	9.74	1063.04	0.4	4.81	98.71	98.13	99.74	13182	1544	23520	0.812	622.31	30.96	61.89	5	0	0	0	1	0	0
Ilhabela	352044	-23.8483	-45.3231	2009	VERAO	1	0	0	1	1	2.78824	0.35865	100	34638.9	31703	91.5243	734.464	802.077	0.487775	75.56	5.51	5.22	0.49	1.28	4.48	18.12	794.57	0.41	5.73	81.89	99.45	99.09	16595	194	28002	0.756	917.65	27.31	76.35	5	0	0	0	1	0	0
Indaiatuba	352050	-23.1061	-47.2025	2009	VERAO	1	0	0	1	0	20.352	0	98.95	31154.5	2006.26	6.43971	6472.68	7490.99	0.294675	75.22	6.88	3.38	0.47	0.17	1.43	7.27	1098.31	0.38	5.71	99.32	99.79	100	113922	2027	199592	0.788	586.993	28.1	65.96	5	0	0	0	1	0	0
Indiana	352060	-22.1332	-51.2626	2009	VERAO	1	0	0	1	0	0.51357	0	85.14	12936.7	1133.09	8.75872	110.149	113.882	0.47785	75.56	10.53	6.59	0.45	1.18	4.42	18.69	681.29	0.35	8.46	99.63	100	99.77	2544	698	4127	0.761	585.824	30.73	58.16	5	0	0	0	1	0	0
Indiaporã	352070	-19.9479	-50.2637	2009	VERAO	1	0	0	1	0	0.429259	0	85.87	27960.6	1921.95	6.87378	106.28	111.498	0.4233	75.11	13.37	11.38	0.47	1.42	4.6	23.12	680.85	0.39	5.42	99.37	98.48	100	1828	524	3379	0.751	621.17	30.94	61.26	5	0	0	0	1	0	0
Inúbia Paulista	352080	-21.739	-50.9574	2009	VERAO	1	0	0	1	0	0.382992	0	87.19	8711.9	865.062	9.92966	107.545	114.448	0.443508	75.95	10.96	9.71	0.37	0.48	1.81	16.31	576.91	0.23	7.78	92.27	100	100	1916	453	3177	0.759	567.372	30.29	58.16	5	0	0	0	1	0	0
Ipaussu	352090	-23.0651	-49.6081	2009	VERAO	1	0	0	1	0	1.40636	0	91.56	20955.4	2246.76	10.7216	407.014	450.448	0.463267	74.66	9.09	7.02	0.48	0.34	5.14	23.13	677.42	0.4	5.45	99.39	100	99.88	6466	1075	12588	0.727	562.751	29.15	59.9	5	0	0	0	1	0	0
Iperó	352100	-23.4045	-47.6291	2009	VERAO	1	0	0	1	1	2.80122	0.356987	62.42	17028.9	5142.02	30.1958	967.812	1028.33	0.457458	73.86	5.43	5.04	0.4	2.19	7.35	21.59	551.75	0.29	7.77	96.55	100	99.78	12560	10837	17463	0.719	520.582	27.31	60.36	5	0	0	0	1	0	0
Ipeúna	352110	-22.4239	-47.716	2009	VERAO	1	0	0	1	0	0.600503	0	85.13	19001	3289.25	17.3109	318.195	341.626	0.43715	75.7	7.6	5.78	0.46	0.66	3.87	16.1	785.15	0.38	3.47	99.1	100	100	3272	838	5178	0.753	650.21	28.51	58.76	5	0	0	0	1	0	0
Ipiguá	352115	-20.648	-49.4035	2009	VERAO	1	0	0	1	2	0.466631	4.28604	59.82	13602.8	1385.91	10.1884	173.672	220.503	0.314992	75.33	10.24	6.93	0.36	1.34	3.51	16.94	608.53	0.24	4.98	90.85	100	99.71	2098	1766	2697	0.73	676.585	30.57	58.8	5	0	0	0	1	0	0
Iporanga	352120	-24.5127	-48.5463	2009	VERAO	1	0	0	1	0	0.438569	0	54.45	115206	103611	89.9352	46.0373	49.2966	0.422958	73.96	9.03	12.59	0.53	9.62	25.24	50.92	421.14	0.52	6.2	84.02	99.91	88.89	2175	1898	2401	0.703	549.619	29.95	70.58	5	0	0	0	1	0	0
Ipuã	352130	-20.4175	-48.0665	2009	VERAO	1	0	0	1	0	1.42482	0	95.49	46646.1	2650.52	5.68218	377.472	488.98	0.394075	75.9	6.4	9.14	0.59	0.72	4.06	19.08	900.48	0.64	7.84	99.18	99.69	100	6910	586	13562	0.749	724.919	29.09	62.04	5	0	0	0	1	0	0
Iracemápolis	352140	-22.5937	-47.5242	2009	VERAO	1	0	0	1	5	2.0371	2.45447	97.38	11511.8	624.807	5.42754	513.834	701.799	0.263808	76.76	7.28	3.45	0.4	1.18	2.93	10.5	808.74	0.28	7.92	99.66	100	100	10050	413	19616	0.776	596.903	28.56	60.36	5	0	0	0	1	0	0
Irapuã	352150	-21.2677	-49.3974	2009	VERAO	1	0	0	1	0	0.761684	0	88.35	25761.2	3648.28	14.1619	135.772	148.874	0.394742	75.63	8.89	10.08	0.36	0.13	3.8	18.44	579.58	0.22	1.5	99.24	99.65	100	3921	786	6489	0.713	609.485	30.62	58.8	5	0	0	0	1	0	0
Irapuru	352160	-21.4842	-51.3465	2009	VERAO	1	0	0	1	0	0.850019	0	71.12	21446.1	704.437	3.28469	200.144	205.141	0.3957	75.33	11.86	10.28	0.44	2.77	9.54	25.02	589.82	0.35	8.37	97.34	99.52	99.95	3210	2282	5507	0.712	564.027	30.66	57.9	5	0	0	0	1	0	0
Itaberá	352170	-23.8698	-49.1422	2009	VERAO	1	0	0	1	0	1.86232	0	66.82	110025	17511.6	15.916	329.008	367.68	0.305875	73.18	8.51	8.68	0.5	7.14	19.98	43.52	462.03	0.46	5.84	91.8	99.56	99.91	8339	5719	12139	0.693	458.445	28.53	62.18	5	0	0	0	1	0	0
Itaí	352180	-23.4693	-49.0536	2009	VERAO	1	0	0	1	0	2.46977	0	78.54	109288	10797	9.87933	540.458	585.429	0.384542	74.77	6.85	8.29	0.45	1.62	8.51	26.24	594.77	0.36	7.45	96.62	99.66	99.7	11127	5156	18852	0.713	481.107	28.8	60.23	5	0	0	0	1	0	0
Itajobi	352190	-21.3555	-49.0537	2009	VERAO	1	0	0	1	2	1.57854	1.26699	82.71	50206.6	3970.65	7.90862	390.293	444.19	0.366258	74.94	12	7.62	0.38	0.16	1.84	9.87	739.45	0.24	3.87	98.58	99.2	100	7858	2414	12142	0.73	621.246	30.45	58.8	5	0	0	0	1	0	0
Itaju	352200	-21.9516	-48.794	2009	VERAO	1	0	0	1	0	0.33766	0	71.16	23035.5	2531.86	10.9911	52.3239	68.1038	0.292658	74.39	9.37	7.64	0.37	0.69	5.33	18.73	609.08	0.25	2.92	98.87	100	100	1710	885	2361	0.705	584.149	30	59.26	5	0	0	0	1	0	0
Itanhaém	352210	-24.092	-46.8347	2009	VERAO	1	0	0	1	0	8.90665	0	99.04	60171.1	32510.5	54.03	4349.16	4523.84	0.545025	74.36	9.64	5.86	0.5	2.53	10.29	26.11	690.67	0.45	9.84	97.2	97.16	99.46	41236	815	86242	0.745	802.982	29.36	77.21	5	0	0	0	1	0	0
Itaóca	352215	-24.6179	-48.839	2009	VERAO	1	0	0	1	0	0.339719	0	55.45	18301.5	9252.16	50.5541	25.2482	34.2073	0.464033	72.2	11.77	15.72	0.54	14.98	29.08	52.39	395.32	0.56	2.13	82.54	96.41	99.69	1492	1468	1760	0.68	491.489	30.12	70.58	5	0	0	0	1	0	0
Itapecerica da Serra	352220	-23.7372	-46.8588	2009	VERAO	1	0	0	1	0	15.0389	0	98.72	15074.2	7786.79	51.6564	2338.58	2641.66	0.497625	76.09	4.3	5.62	0.45	1.82	7.44	24	619.82	0.36	8	98.24	98.79	99.89	77291	1265	151349	0.742	677.332	25.01	77.21	5	0	0	0	1	0	0
Itapetininga	352230	-23.6455	-48.1233	2009	VERAO	1	0	0	1	2	14.6668	0.136363	90.39	178935	28766.4	16.0765	3496.19	3906.96	0.471017	76.86	7.58	4.63	0.49	1.29	7.16	23.29	741.64	0.43	7.2	98.9	99.54	99.57	70867	13327	131050	0.763	496.084	27.6	70.5	5	0	0	0	1	0	0
Itapeva	352240	-23.9141	-48.8717	2009	VERAO	1	0	0	1	1	8.85359	0.112949	82.86	182626	33697.3	18.4516	1767.19	1923.91	0.470625	73.18	6.95	6.22	0.53	2.5	12	33.69	630.48	0.5	6.83	96.76	99.44	99.75	40323	13797	73956	0.732	451.553	27.87	62.18	5	0	0	0	1	0	0
Itapevi	352250	-23.5509	-46.9677	2009	VERAO	1	0	0	1	1	19.4345	0.0514548	100	8265.8	2599.6	31.4501	2660.16	2951.15	0.441225	76.28	3.83	5.38	0.45	2.72	8.33	26.78	575.72	0.37	9.73	98.66	99.24	99.86	97261	0	200769	0.735	622.187	25.3	77.21	5	0	0	0	1	0	0
Itapira	352260	-22.432	-46.7721	2009	VERAO	1	0	0	1	27	7.2554	3.72137	92.59	51841.6	7878.3	15.1969	1896.63	2028.36	0.437875	76.1	9.82	5.74	0.45	0.72	2.78	13.15	849.81	0.35	5.5	97.29	99.77	99.98	36876	4961	63576	0.762	655.813	27.96	61.27	5	0	0	0	1	0	0
Itapirapuã Paulista	352265	-24.569	-49.2229	2009	VERAO	1	0	0	1	0	0.387502	0	48.13	40647.8	25471.2	62.6632	43.0264	45.96	0.527125	73.96	7.22	12.98	0.53	12.86	35.11	62.08	323.42	0.51	11.01	77.91	97.07	97.45	1622	1988	1892	0.661	455.099	27.55	70.58	5	0	0	0	1	0	0
Itápolis	352270	-21.5481	-48.8155	2009	VERAO	1	0	0	1	0	4.2377	0	90.01	99674.7	9582.94	9.61421	955.207	1168.23	0.375483	75.14	10.45	6.96	0.45	0.36	3.27	14.3	787.75	0.35	3.87	99.44	99.95	100	22351	3726	36325	0.744	627.306	30.04	59.26	5	0	0	0	1	0	0
Itaporanga	352280	-23.6729	-49.4585	2009	VERAO	1	0	0	1	0	1.5189	0	74.98	50799.7	6060.77	11.9307	257.003	272.671	0.452292	75.11	9.63	10.72	0.53	3.42	14.74	40.22	552.76	0.5	5.03	95.68	99.56	99.63	6832	3516	11033	0.719	460.116	29.47	62.18	5	0	0	0	1	0	0
Itapuí	352290	-22.2508	-48.7015	2009	VERAO	1	0	0	1	0	1.2444	0	95.06	14002.3	347.288	2.48022	366.788	394.895	0.286108	75.47	8.34	6.01	0.41	0.53	2.39	15.57	687.46	0.29	5.33	93.45	99.9	99.96	6366	543	11630	0.725	577.622	29.56	59.26	5	0	0	0	1	0	0
Itapura	352300	-20.5951	-51.4406	2009	VERAO	1	0	0	1	0	0.449928	0	80.75	30165.3	1122.69	3.7218	119.495	123.852	0.375508	73.75	8.35	11.44	0.45	2.78	8.71	30.44	556.29	0.37	8.16	93.26	99.32	99.33	1994	875	3482	0.72	606.758	31.15	57.9	5	0	0	0	1	0	0
Itaquaquecetuba	352310	-23.4615	-46.3339	2009	VERAO	1	0	0	1	0	31.2784	0	100	8262.2	648.858	7.85333	5590.39	6054.48	0.185717	75.66	3.69	5.66	0.42	2.81	10.21	31.34	502.85	0.32	11.52	98.57	98.7	99.82	153877	0	321770	0.714	639.598	26.48	70.9	5	0	0	0	1	0	0
Itararé	352320	-24.0805	-49.3035	2009	VERAO	1	0	0	1	5	4.89307	1.02185	92	100386	17311.9	17.2453	1023.4	1104.93	0.393292	73.18	8.13	6.51	0.48	4.57	16.15	36.65	510.2	0.42	10.06	98.45	99.73	99.81	22010	3664	44270	0.703	478.654	28.06	62.18	5	0	0	0	1	0	0
Itariri	352330	-24.2927	-47.1281	2009	VERAO	1	0	0	1	0	1.54499	0	62.81	27366.7	20411.8	74.5864	524.787	544.795	0.522217	75.21	8.15	9.3	0.5	6.88	20.98	45.31	434.58	0.45	8.54	91.64	93.49	98.49	6505	5592	9879	0.677	770.686	28.43	77.21	5	0	0	0	1	0	0
Itatiba	352340	-23.0067	-46.8143	2009	VERAO	1	0	0	1	3	10.3749	0.289159	83.91	32227.6	5900.82	18.3098	3198.28	3663.79	0.159133	75.64	7.6	3.87	0.48	0.27	1.92	8.24	1080.74	0.39	4.68	97.4	99.89	99.99	57045	15805	85666	0.778	599.064	26.63	65.96	5	0	0	0	1	0	0
Itatinga	352350	-23.1537	-48.6294	2009	VERAO	1	0	0	1	4	1.79954	2.22279	90.36	97981.7	18095.9	18.4686	337.996	381.672	0.5256	75.44	6.56	8.08	0.43	0.9	7.75	24.97	568.58	0.32	5.98	98.14	99.81	99.87	8902	1632	16420	0.706	562.692	28.09	60.23	5	0	0	0	1	0	0
Itirapina	352360	-22.2946	-47.8341	2009	VERAO	1	0	0	1	5	1.60938	3.10678	89.7	56460.3	12674.4	22.4483	581.181	686.898	0.452233	73.77	7.16	8.64	0.48	1.38	5.31	16.26	772.14	0.41	6.1	95.36	100	100	7176	1523	14001	0.724	647.283	27.67	58.76	5	0	0	0	1	0	0
Itirapuã	352370	-20.6576	-47.1694	2009	VERAO	1	0	0	1	0	0.606781	0	82.86	16111.8	2792.6	17.3326	100.725	107.261	0.45365	74.55	8.61	8.5	0.44	1.99	10.23	28.47	526.62	0.35	3.61	96.38	99.87	100	2788	985	4929	0.707	751.407	27	63.73	5	0	0	0	1	0	0
Itobi	352380	-21.749	-46.922	2009	VERAO	1	0	0	1	2	0.791895	2.52559	89.15	13898.6	1286.96	9.25962	186.608	194.012	0.408508	74.19	8.8	8.23	0.41	0.32	4.49	20.14	611.41	0.29	5.26	98.69	99.65	100	4000	746	6800	0.717	660.868	28.52	61.27	5	0	0	0	1	0	0
Itu	352390	-23.3071	-47.2846	2009	VERAO	1	0	0	1	20	15.7054	1.27344	93.29	64071.9	13197.2	20.5975	5129.93	5642.74	0.387067	76.23	7.09	4.42	0.52	0.49	2.84	12.79	1038.14	0.48	5.21	98.25	99.65	99.84	82976	9878	144269	0.773	574.538	27.15	65.96	5	0	0	0	1	0	0
Itupeva	352400	-23.1465	-47.0684	2009	VERAO	1	0	0	1	0	4.37349	0	84.85	20081.6	3814.42	18.9946	2759.2	3126.89	0.467683	75.63	4.99	4.69	0.43	0.19	3.6	13.3	848.65	0.33	4.73	97.33	99.94	100	25045	5904	38955	0.762	589.212	26.91	65.96	5	0	0	0	1	0	0
Ituverava	352410	-20.3295	-47.8096	2009	VERAO	1	0	0	1	8	4.04949	1.97556	93.97	70465.9	5040.66	7.15333	955.104	1016.06	0.293342	75.47	9.75	6.57	0.52	0.42	3.1	13.79	950.39	0.47	5.27	99.83	99.97	100	20106	2265	36430	0.765	755.982	28.95	62.04	5	0	0	0	1	0	0
Jaborandi	352420	-20.65	-48.416	2009	VERAO	1	0	0	1	3	0.688482	4.35741	93.5	27343.8	1860.02	6.80234	140.232	152.63	0.468967	75.71	9.18	7.79	0.39	0.21	4.48	22.46	548.22	0.26	4.75	98.67	100	100	3125	426	6166	0.711	664.358	30.05	59.42	5	0	0	0	1	0	0
Jaboticabal	352430	-21.2183	-48.2879	2009	VERAO	1	0	0	1	34	7.49742	4.53489	96.6	70660.2	2538.21	3.59214	2284.17	2432.14	0.494833	76.08	9.6	4.91	0.52	1.03	3.8	14.85	1015.51	0.49	6.88	99.62	99.74	99.76	38009	2135	69527	0.778	658.731	29.45	59.42	5	0	0	0	1	0	0
Jacareí	352440	-23.2989	-45.9905	2009	VERAO	1	0	0	1	0	21.6242	0	98.22	46427.2	8618.81	18.5641	5986.81	6306.9	0.419383	75.2	7.11	3.77	0.49	1.11	4.8	17.99	846.53	0.42	9.19	98.77	99.54	99.84	108252	2917	208297	0.777	648.376	27.31	70.9	5	0	0	0	1	0	0
Jaci	352450	-20.945	-49.5812	2009	VERAO	1	0	0	1	1	0.574623	1.74027	84.3	14513.3	1287.51	8.87125	136.457	200.465	0.396717	74.05	7	9.1	0.35	0.23	3.1	16.74	624.57	0.22	4.13	99.49	99.87	100	3081	786	4871	0.723	620.043	30.51	61.4	5	0	0	0	1	0	0
Jacupiranga	352460	-24.7774	-48.0539	2009	VERAO	1	0	0	1	0	1.76218	0	54.79	70418.9	49192.7	69.8573	339.713	371.627	0.48435	74.89	8.15	9.24	0.53	4.13	16.01	36.56	574.52	0.5	5.83	88.24	99.94	99.32	7660	7839	9369	0.717	710.77	30.32	77.04	5	0	0	0	1	0	0
Jaguariúna	352470	-22.692	-47.0128	2009	VERAO	1	0	0	1	0	4.44823	0	96.66	14139.1	818.973	5.79226	1903.54	2089.58	0.337192	76.74	7.2	4.3	0.49	0.51	2.26	11.95	1038.61	0.43	6.19	99.51	99.76	100	24830	1278	43033	0.784	607.142	28.34	65.96	5	0	0	0	1	0	0
Jales	352480	-20.2858	-50.5541	2009	VERAO	1	0	0	1	0	5.0392	0	93.71	36857.4	2429.68	6.5921	1351.82	1444.14	0.25715	76.32	11.01	5.62	0.46	0.93	3.37	13.15	850.11	0.36	5.68	99.77	99.89	99.93	25952	2773	44239	0.776	637.87	30.61	61.89	5	0	0	0	1	0	0
Jambeiro	352490	-23.2793	-45.7106	2009	VERAO	1	0	0	1	0	0.546173	0	47.75	18441.3	4838.94	26.2397	168.514	200.931	0.506192	76.61	8.08	7.14	0.49	0.55	4.88	21.23	738.52	0.41	4.95	95.69	99.18	100	2816	2788	2561	0.756	647.287	26.51	70.9	5	0	0	0	1	0	0
Jandira	352500	-23.5441	-46.8997	2009	VERAO	1	0	0	1	0	10.6495	0	100	1744.9	165.72	9.49737	1257.8	1380.16	0.202275	75.46	3.7	4.44	0.48	0.84	4.4	17.4	792.33	0.4	7.39	99.79	99.99	100	59280	0	108344	0.76	630.541	25.79	77.21	5	0	0	0	1	0	0
Jardinópolis	352510	-20.9921	-47.826	2009	VERAO	1	0	0	1	2	3.82152	0.523352	95.38	50187	4316.28	8.6004	923.213	1119.89	0.455392	76.15	7.68	5.39	0.48	0.48	4.94	20.45	742.74	0.41	4.29	98.18	99.94	99.7	17368	1520	36141	0.735	681.356	29.56	59.42	5	0	0	0	1	0	0
Jarinu	352520	-23.112	-46.7213	2009	VERAO	1	0	0	1	3	2.39312	1.25359	75.94	20754.9	6040.44	29.1037	1293.89	1519.05	0.343992	74.53	7.2	7.14	0.45	0.52	3.06	18.09	718.61	0.35	6.41	97	97.94	99.95	13203	5418	18429	0.733	603.638	26.12	65.96	5	0	0	0	1	0	0
Jaú	352530	-22.2961	-48.556	2009	VERAO	1	0	0	1	1	13.5508	0.0737966	96.63	68710.3	2805.07	4.08246	3234.72	3656.71	0.13875	78.13	8.93	4.69	0.45	0.46	2.45	9.04	951.17	0.36	3.65	99.72	99.93	99.97	74768	4097	126943	0.778	609.934	29.39	59.26	5	0	0	0	1	0	0
Jeriquara	352540	-20.3401	-47.5742	2009	VERAO	1	0	0	1	0	0.32367	0	81.76	14197.1	2130.95	15.0098	92.8769	98.5032	0.393483	73.86	7.66	9.91	0.42	1.13	8.05	27.2	549.1	0.3	5.66	97.63	99.81	99.65	1613	554	2606	0.703	749.867	26.68	62.04	5	0	0	0	1	0	0
Joanópolis	352550	-22.9388	-46.2092	2009	VERAO	1	0	0	1	1	1.23338	0.810779	100	37429.1	16357.8	43.7034	233.968	270.846	0.420833	74.43	10.11	7.8	0.43	0.98	6.28	20.77	650.99	0.33	3.14	96.63	99.12	99.91	6397	0	11768	0.699	714.272	25.55	70.9	5	0	0	0	1	0	0
João Ramalho	352560	-22.2779	-50.7991	2009	VERAO	1	0	0	1	0	0.421837	0	85.12	41545.2	2434.5	5.85989	115.729	119.957	0.428133	74.1	7.47	11.27	0.42	1.5	7.16	21.5	627.59	0.32	6.76	95.49	100	99.67	2102	607	3543	0.741	592.289	30.28	58.16	5	0	0	0	1	0	0
José Bonifácio	352570	-21.0894	-49.7793	2009	VERAO	1	0	0	1	1	3.40016	0.294104	90.13	86020	5768.81	6.70636	909.593	1110.08	0.397667	77.14	8.96	5.92	0.45	0.42	1.18	10.99	863.34	0.35	4.22	99.74	99.74	100	18415	3079	29684	0.777	612.663	30.82	61.4	5	0	0	0	1	0	0
Júlio Mesquita	352580	-21.9729	-49.7934	2009	VERAO	1	0	0	1	0	0.457336	0	94.86	12818.3	1065.57	8.31291	86.941	91.7572	0.495325	73.76	9.23	11.88	0.41	3.3	11.22	31.71	482.86	0.3	6.52	99.49	99.07	99.84	2088	216	4214	0.716	584.665	29.98	57.95	5	0	0	0	1	0	0
Jumirim	352585	-23.0996	-47.7881	2009	VERAO	1	0	0	1	0	0.285231	0	56.99	5668.5	484.329	8.54422	136.712	145.2	0.402175	76.75	8.79	6.6	0.39	0.68	3.46	13.02	710.27	0.27	3.72	93.09	99.7	100	1675	1175	1623	0.741	533.32	28.54	60.36	5	0	0	0	1	0	0
Jundiaí	352590	-23.1946	-46.913	2009	VERAO	1	0	0	1	16	38.5441	0.415109	95.37	43120.7	15987.3	37.0757	11198.3	12192	0.214267	76.94	9.28	3.08	0.53	0.52	1.87	7.81	1431.55	0.51	5.19	99.03	99.92	99.97	204422	15922	354204	0.822	607.278	26.98	65.96	5	0	0	0	1	0	0
Junqueirópolis	352600	-21.4489	-51.4351	2009	VERAO	1	0	0	1	1	2.00855	0.497872	81.87	58256.5	2056.8	3.53059	634.037	720.824	0.458333	76.61	11.5	8.56	0.43	0.98	3.76	16.47	737.14	0.33	4.58	97.27	99.89	100	9836	3327	15399	0.745	555.367	30.71	57.9	5	0	0	0	1	0	0
Juquiá	352610	-24.2137	-47.6523	2009	VERAO	1	0	0	1	0	1.99651	0	62.58	81279.9	63491.7	78.1149	460.575	476.415	0.489142	74.36	9.22	11.06	0.49	6.77	18.23	41.46	467.35	0.43	7.67	85.22	97.39	98.95	8235	7107	12139	0.7	640.57	29.55	70.5	5	0	0	0	1	0	0
Juquitiba	352620	-23.9552	-47.0246	2009	VERAO	1	0	0	1	0	2.8951	0	75.85	52216.9	45871.1	87.8473	340.491	399.282	0.498933	72.48	6.45	10.82	0.49	2.62	9.97	37.56	550.32	0.42	8.27	96.18	95.86	99.68	14078	6497	22240	0.709	711.429	25.3	77.21	5	0	0	0	1	0	0
Lagoinha	352630	-23.0858	-45.2068	2009	VERAO	1	0	0	1	0	0.523575	0	64	25547.2	6250.48	24.4664	56.2007	58.8377	0.455558	72.82	12.83	10.56	0.48	2.57	9.07	32.89	573.28	0.4	4.98	89.44	99.14	99.73	2381	1703	3138	0.693	697.136	26.61	78.08	5	0	0	0	1	0	0
Laranjal Paulista	352640	-23.0122	-47.8657	2009	VERAO	1	0	0	1	1	2.63115	0.380062	89.29	38427.4	1958.49	5.0966	1016.8	1103.77	0.471808	74.73	10.04	4.76	0.41	0.56	3.1	12.44	760.58	0.29	3.41	99.05	98.57	100	14239	2639	22612	0.729	542.336	28.79	60.36	5	0	0	0	1	0	0
Lavínia	352650	-21.1508	-51.0326	2009	VERAO	1	0	0	1	2	0.934076	2.14115	50.76	53767.5	2761.68	5.13633	152.406	164.68	0.41005	74.17	7.01	7.88	0.38	1.94	4.57	17.43	614.14	0.26	10.06	99.04	99.87	100	2590	4494	4285	0.721	594.281	30.49	57.9	5	0	0	0	1	0	0
Lavrinhas	352660	-22.5203	-44.8889	2009	VERAO	1	0	0	1	0	0.658121	0	91.32	16706.7	6479.73	38.7852	231.538	255.443	0.347533	74.38	5.75	6.33	0.55	8.15	20.14	43.43	500.59	0.59	13.25	95.21	99.41	99.95	2559	541	6049	0.729	765.524	28.87	78.08	5	0	0	0	1	0	0
Leme	352670	-22.1722	-47.3376	2009	VERAO	1	0	0	1	1	9.34401	0.10702	97.58	40287.1	4050.59	10.0543	2226.54	2664.85	0.4459	76.05	7.26	7.16	0.48	0.64	5.09	18.55	746.15	0.4	5.58	99.64	99.56	99.86	49334	1894	89862	0.744	642.794	29.08	61.27	5	0	0	0	1	0	0
Lençóis Paulista	352680	-22.6761	-48.825	2009	VERAO	1	0	0	1	6	6.27906	0.955557	97.38	80954.1	6710.42	8.28917	1732.87	1977.33	0.412508	75.19	7.23	5.1	0.43	0.41	2.73	12.34	816.48	0.32	7.25	99.66	99.88	99.97	33303	1377	60051	0.764	564.695	28.93	60.23	5	0	0	0	1	0	0
Limeira	352690	-22.5985	-47.3637	2009	VERAO	1	0	0	1	79	28.5317	2.76885	96.73	58071.1	4991.34	8.59522	6757.12	7334.14	0.3937	76.11	7.87	3.99	0.48	0.85	3.25	13.48	910.85	0.41	5.54	99.12	99.67	99.91	148790	8237	267785	0.775	602.679	28.77	65.96	5	0	0	0	1	0	0
Lindóia	352700	-22.5134	-46.655	2009	VERAO	1	0	0	1	0	0.691359	0	98.55	4875.6	640.361	13.134	247.396	259.146	0.520508	76.85	9.48	5.9	0.4	0	1.79	12.97	714.18	0.27	3.81	96.48	98.03	99.95	3812	0	6712	0.742	647.869	27.38	65.96	5	0	0	0	1	0	0
Lins	352710	-21.6498	-49.6829	2009	VERAO	1	0	0	1	9	7.478	1.20353	98.62	57005.8	3886.93	6.81848	2025.16	2280.34	0.403483	77.13	9.97	4.6	0.45	0.6	2.89	11.04	919.53	0.36	7.05	99.76	99.89	99.99	38300	835	70597	0.786	587.86	30.19	57.95	5	0	0	0	1	0	0
Lorena	352720	-22.794	-45.06	2009	VERAO	1	0	0	1	5	8.50663	0.587777	97.02	41416	8691.86	20.9867	1719.11	1826.91	0.402183	76.35	8.42	3.69	0.52	1.76	8.5	23.18	781.28	0.48	10.79	98.88	99.62	99.68	39864	2364	80173	0.766	728.854	28.58	78.08	5	0	0	0	1	0	0
Lourdes	352725	-20.9491	-50.234	2009	VERAO	1	0	0	1	0	0.229253	0	81.38	11394	1147.16	10.0681	39.5533	42.9818	0.368475	73.96	10.06	10.58	0.37	2.32	6.1	17.29	612	0.28	4.27	89.2	99.65	100	1121	384	1744	0.742	630.333	30.74	61.4	5	0	0	0	1	0	0
Louveira	352730	-23.0842	-46.9372	2009	VERAO	1	0	0	1	0	3.63629	0	95.19	5513.3	898.365	16.2945	1583.44	1747.19	0.424742	76.65	5.12	4.32	0.5	0.52	0.93	7.8	1047.17	0.43	3.91	98.16	99.7	100	22162	1430	35695	0.777	596.391	26.9	65.96	5	0	0	0	1	0	0
Lucélia	352740	-21.6441	-50.9917	2009	VERAO	1	0	0	1	0	2.11398	0	86.37	31481	1347.52	4.28041	555.813	600.092	0.472308	75.48	10.19	6.58	0.46	0.36	4.1	19.55	743.2	0.37	5.03	99.28	99.69	100	9430	2663	17219	0.752	577.527	30.38	58.16	5	0	0	0	1	0	0
Lucianópolis	352750	-22.4734	-49.5503	2009	VERAO	1	0	0	1	1	0.236243	4.23293	78.94	18953.6	1654.81	8.73085	72.6117	76.5858	0.431475	73.55	9.65	7.96	0.51	0	2.62	13.35	779.84	0.46	2.19	94.93	100	99.64	1203	469	1780	0.733	599.802	29.96	57.95	5	0	0	0	1	0	0
Luís Antônio	352760	-21.5527	-47.7819	2009	VERAO	1	0	0	1	0	1.0978	0	95.37	59825.7	17155.2	28.6754	578.424	602.332	0.458525	74.34	4.83	5.99	0.42	0.99	4.87	21.49	661.22	0.31	11.53	98.32	99.73	100	5883	385	10901	0.731	626.701	29.43	58.76	5	0	0	0	1	0	0
Luiziânia	352770	-21.6726	-50.3508	2009	VERAO	1	0	0	1	1	0.52164	1.91703	91.12	16657.6	905.656	5.43689	118.183	121.013	0.426833	73.88	9.62	12.16	0.35	0.36	2.18	16.27	557.06	0.2	3.57	97.31	100	100	2517	419	4611	0.702	602.932	30.46	57.95	5	0	0	0	1	0	0
Lupércio	352780	-22.4272	-49.817	2009	VERAO	1	0	0	1	0	0.449903	0	83.58	15517.1	3134.1	20.1977	73.2034	78.172	0.390433	74.81	8.96	10.98	0.4	0.26	5.33	24.67	547.3	0.27	4.95	99.47	99.17	99.93	2223	488	3865	0.724	600.829	29.33	57.95	5	0	0	0	1	0	0
Lutécia	352790	-22.3253	-50.3855	2009	VERAO	1	0	0	1	0	0.287653	0	78.67	47522.6	4169.8	8.77435	74.6456	81.1905	0.492058	75.75	11.05	9.25	0.42	1.49	8.28	30.53	516.35	0.3	8.39	97.83	99.14	100	1360	556	2158	0.72	571.97	29.74	57.95	5	0	0	0	1	0	0
Macatuba	352800	-22.4871	-48.7194	2009	VERAO	1	0	0	1	0	1.67387	0	96.82	22451.4	978.747	4.3594	512.784	642.027	0.420908	76.52	8.08	8.38	0.55	0.74	2.69	13.06	920.95	0.54	5.43	99.23	100	99.83	8242	483	15776	0.77	565.923	29.54	59.26	5	0	0	0	1	0	0
Macaubal	352810	-20.8379	-49.975	2009	VERAO	1	0	0	1	0	0.832237	0	87.58	24808.7	3041.76	12.2609	167.671	181.566	0.422158	75.64	12.8	7.86	0.43	0.65	2.74	18.17	704.61	0.32	4.26	99.63	99.52	99.96	3971	890	6773	0.743	629.397	30.62	61.4	5	0	0	0	1	0	0
Macedônia	352820	-20.0981	-50.1815	2009	VERAO	1	0	0	1	1	0.399148	2.50533	75.27	32756.7	2008.76	6.13236	107.346	112.474	0.404783	76.09	11.76	10.05	0.42	0.07	3.91	19.17	644.23	0.3	3.17	99.36	99.61	100	2048	887	2777	0.74	611.206	30.68	61.26	5	0	0	0	1	0	0
Magda	352830	-20.5965	-50.23	2009	VERAO	1	0	0	1	0	0.352589	0	82.94	31228.2	4221.4	13.5179	79.9416	83.5448	0.496608	74.38	12.56	10.07	0.44	1.4	4.28	17.31	725.51	0.35	5.97	99.91	100	99.91	1589	545	2655	0.753	621.968	30.55	61.4	5	0	0	0	1	0	0
Mairinque	352840	-23.508	-47.2293	2009	VERAO	1	0	0	1	0	4.39496	0	80.68	21014.9	7142.73	33.9889	1296.89	1391.1	0.420417	74.85	6.63	5.41	0.44	1.77	5.48	18.63	710.18	0.35	10.77	97.45	99.74	99.67	21149	8533	34690	0.743	594.907	25.35	77.21	5	0	0	0	1	0	0
Mairiporã	352850	-23.3173	-46.5613	2009	VERAO	1	0	0	1	4	8.15302	0.490616	86.21	32069.7	20471.5	63.8344	2194.71	2444.73	0.408567	77.86	6	5	0.56	1.24	5.74	21.09	944.03	0.56	5.02	88.14	96.25	99.68	39680	10206	70750	0.788	623.238	25.44	65.96	5	0	0	0	1	0	0
Manduri	352860	-23.047	-49.3036	2009	VERAO	1	0	0	1	0	0.941265	0	85.6	22904.6	2565.2	11.1995	282.077	312.421	0.469392	74.05	10	5.78	0.48	0.75	2.65	17.5	750.34	0.41	4.42	99.07	100	100	4977	1214	7778	0.739	532.247	29.08	60.23	5	0	0	0	1	0	0
Marabá Paulista	352870	-22.1277	-52.0566	2009	VERAO	1	0	0	1	0	0.506757	0	45.4	91951.9	3889.7	4.23015	88.3064	90.2156	0.394325	73.54	7.11	10.35	0.39	3.04	8.28	32.23	457.56	0.28	6.53	88.71	98.63	99.84	1989	2670	2142	0.677	482.143	30.96	56.63	5	0	0	0	1	0	0
Maracaí	352880	-22.6523	-50.7454	2009	VERAO	1	0	0	1	0	1.39423	0	90.29	53349.8	2089.37	3.91635	274.597	318.834	0.358567	75.97	8.37	8.18	0.42	1.45	3.41	16	666.65	0.32	7.67	94.89	99.45	100	7026	1247	12085	0.771	566.972	30.73	57.55	5	0	0	0	1	0	0
Marapoama	352885	-21.2555	-49.1378	2009	VERAO	1	0	0	1	0	0.279652	0	81.79	11126.7	722.83	6.49635	146.739	167.107	0.376858	76.14	10.06	6.88	0.4	1.02	4.11	9.29	781.03	0.28	4.18	99.33	99.91	99.93	1391	434	2199	0.752	619.732	30.56	58.8	5	0	0	0	1	0	0
Mariápolis	352890	-21.7792	-51.1718	2009	VERAO	1	0	0	1	0	0.416662	0	79.49	18654.4	365.422	1.95891	76.7563	84.9891	0.372917	74.78	11.21	8.47	0.37	1.36	4.75	19.28	565.58	0.27	3.62	96.84	100	100	1899	779	3137	0.718	562.347	30.87	58.16	5	0	0	0	1	0	0
Marília	352900	-22.1778	-49.9831	2009	VERAO	1	0	0	1	2	22.5787	0.088579	95.52	117052	15182.6	12.9709	4993.66	5584.54	0.444208	76.26	9.52	4.06	0.5	1.05	4.04	14.54	953.2	0.45	7.07	99.38	99.72	99.99	116020	9724	207021	0.798	605.432	29.34	57.95	5	0	0	0	1	0	0
Marinópolis	352910	-20.4799	-50.8323	2009	VERAO	1	0	0	1	0	0.225817	0	78.16	7782.7	285.031	3.66236	47.994	48.4974	0.36605	74.5	9.51	10.32	0.43	0.41	3.62	26.02	553.24	0.32	0.98	97.97	100	100	1058	442	1671	0.731	621.278	31.14	61.89	5	0	0	0	1	0	0
Martinópolis	352920	-22.1723	-51.1234	2009	VERAO	1	0	0	1	1	2.54976	0.392193	83.63	125356	7885	6.29006	581.166	636.832	0.363142	74.93	9.74	8.03	0.45	1.42	7.36	21.72	636	0.36	5.59	97.04	99.95	100	11761	3878	20341	0.721	590.079	30.37	58.16	5	0	0	0	1	0	0
Matão	352930	-21.6101	-48.4301	2009	VERAO	1	0	0	1	1	7.9942	0.125091	97.83	52489.9	7690.77	14.6519	2112.84	2399.03	0.485708	75.84	7.9	5.74	0.52	0.66	3.55	13.39	940.44	0.49	6.66	99.86	99.69	99.91	39593	1409	75377	0.773	656.974	29.53	58.76	5	0	0	0	1	0	0
Mauá	352940	-23.6661	-46.4464	2009	VERAO	1	0	0	1	0	41.7921	0	100	6190.9	1176.9	19.0101	4271.53	4458.45	0.11995	76.13	5.23	3.95	0.44	1.41	5.28	18.44	709.25	0.34	11.12	99.62	99.76	99.95	215666	0	417064	0.766	695.701	25.87	76.83	5	0	0	0	1	0	0
Mendonça	352950	-21.194	-49.5702	2009	VERAO	1	0	0	1	1	0.49248	2.03054	80.64	19515.1	1862.45	9.54365	221.374	248.429	0.486383	76.78	11.19	7	0.36	1.32	2.98	11.38	707.36	0.24	3.9	99.55	99.46	100	2560	847	3793	0.744	604.296	30.58	61.4	5	0	0	0	1	0	0
Meridiano	352960	-20.3982	-50.1867	2009	VERAO	1	0	0	1	1	0.416458	2.4012	68.8	22819.9	2769.75	12.1374	211.997	242.289	0.343992	74.04	11.88	9.06	0.4	1.28	3.45	13.06	694.38	0.28	6.92	97.86	99.49	99.92	2099	1181	2674	0.731	611.177	30.7	61.26	5	0	0	0	1	0	0
Mesópolis	352965	-19.9575	-50.6154	2009	VERAO	1	0	0	1	0	0.202119	0	76.23	14863.6	488.817	3.28868	41.2359	44.6021	0.350583	75.84	10.87	13.62	0.37	1.28	6.84	25.44	530.46	0.25	4.64	97.69	99.49	100	899	418	1468	0.724	646.574	31	61.89	5	0	0	0	1	0	0
Miguelópolis	352970	-20.1847	-48.1055	2009	VERAO	1	0	0	1	2	2.09438	0.954936	93.92	82080.4	3466.1	4.22281	369.954	428.7	0.0624917	76.78	7.11	9.82	0.46	1.69	5.41	22.66	670.82	0.36	9.64	97.09	99.46	99.66	10631	1186	19265	0.741	709.838	29.68	62.04	5	0	0	0	1	0	0
Mineiros do Tietê	352980	-22.4633	-48.4332	2009	VERAO	1	0	0	1	0	1.24351	0	95.6	21324.2	1743.4	8.1757	330.784	362.581	0.370158	74.39	8.66	7.41	0.39	0.79	2.69	12.96	700.24	0.27	4.69	99.51	99.39	99.74	6553	538	11500	0.73	617.085	28.75	58.76	5	0	0	0	1	0	0
Mira Estrela	352990	-19.9518	-50.1243	2009	VERAO	1	0	0	1	0	0.302833	0	50.93	21682.5	1273.08	5.87147	72.7884	75.9018	0.389933	73.34	10.78	10.45	0.43	0.64	9.31	21.8	613.14	0.32	5.97	98.55	100	99.28	1403	939	1881	0.743	605.166	30.98	61.26	5	0	0	0	1	0	0
Miracatu	353000	-24.1951	-47.3947	2009	VERAO	1	0	0	1	0	2.1084	0	67.39	100148	82399.5	82.2774	551.023	576.265	0.520608	73.18	7.97	10.3	0.5	5.15	20.06	47.95	442.77	0.44	8.73	80.46	98.57	98.57	8856	10006	10586	0.697	681.088	28.94	77.21	5	0	0	0	1	0	0
Mirandópolis	353010	-21.0811	-51.1305	2009	VERAO	1	0	0	1	16	2.97179	5.38396	88.7	91769.4	6611.4	7.20437	658.518	695.435	0.495875	77.12	10.35	7.19	0.45	1.23	4.47	16.64	758.64	0.36	5.71	97.22	99.32	100	12681	3028	24455	0.751	585.962	30.33	57.9	5	0	0	0	1	0	0
Mirante do Paranapanema	353020	-22.3492	-51.998	2009	VERAO	1	0	0	1	1	1.7983	0.55608	59.08	123893	3429.05	2.76774	374.225	414.57	0.367467	75.45	10.57	12.5	0.5	6.41	16.47	36.11	516.3	0.46	7.3	92.11	99.46	99.53	8027	7014	10045	0.724	485.022	31.28	56.63	5	0	0	0	1	0	0
Mirassol	353030	-20.8277	-49.5043	2009	VERAO	1	0	0	1	0	5.63525	0	97.23	24322.8	1923.93	7.90999	1372.92	1717.7	0.42465	75.76	9.4	4.53	0.43	0.86	2.4	11.22	841.27	0.32	7.4	98.77	99.71	100	28903	1359	52433	0.762	650.331	30.18	61.4	5	0	0	0	1	0	0
Mirassolândia	353040	-20.595	-49.487	2009	VERAO	1	0	0	1	5	0.45362	11.0224	81.61	16612.5	1455.82	8.76341	102.005	105.525	0.38705	74.76	11.36	8.95	0.39	1.14	5.31	16.33	639.58	0.27	4.27	97.03	99.59	100	2213	803	3492	0.738	671.102	30.62	58.8	5	0	0	0	1	0	0
Mococa	353050	-21.4495	-47.033	2009	VERAO	1	0	0	1	6	6.99015	0.858351	91.61	85515.6	15723.5	18.3867	1517.33	1763.87	0.437375	74.63	9.24	5.85	0.53	0.82	3.78	17.19	881.99	0.51	5.97	97.09	99.44	99.91	32459	5141	61149	0.762	676.207	29.45	63.73	5	0	0	0	1	0	0
Mogi das Cruzes	353060	-23.5696	-46.1861	2009	VERAO	1	0	0	1	0	39.0797	0	91.87	71254.1	31811.3	44.6448	9856.17	10344	0.354	76.07	6.8	3.95	0.54	1.93	7.06	20.23	916.81	0.53	9.05	97.44	99.08	99.92	193943	30466	357313	0.783	692.732	25.77	76.83	5	0	0	0	1	0	0
Mogi Guaçu	353070	-22.2321	-47.029	2009	VERAO	1	0	0	1	2	14.2244	0.140604	94.66	81275.3	15659.1	19.2667	3764.98	4038.49	0.442283	76.1	7.75	4.31	0.44	0.56	2.94	13.24	802.19	0.34	7.32	99.69	99.98	99.97	71309	6950	130295	0.774	653.619	28.65	61.27	5	0	0	0	1	0	0
Mogi Mirim	353080	-22.4513	-46.9884	2009	VERAO	1	0	0	1	1	9.06687	0.110292	93.13	49770.8	3793.27	7.62148	3039.12	3274.14	0.3293	77.74	8.87	4.41	0.49	1.39	3.79	13.49	945.62	0.43	7.06	98.91	99.76	99.96	45023	5560	80945	0.784	656.394	28.28	61.27	5	0	0	0	1	0	0
Mombuca	353090	-22.9427	-47.602	2009	VERAO	1	0	0	1	0	0.333909	0	81.34	13369.8	1454.35	10.8779	126.882	136.369	0.453975	74.18	8.36	9.27	0.61	3.94	9.83	28.64	832.07	0.71	4.68	99.26	100	99.89	1352	581	2685	0.719	545.853	28.32	60.36	5	0	0	0	1	0	0
Monções	353100	-20.8631	-50.0795	2009	VERAO	1	0	0	1	0	0.234155	0	85.84	10435.2	719.263	6.89266	93.7217	105.353	0.382217	73.81	12.15	8.9	0.43	0.71	3.79	12.02	755.2	0.32	9.11	91.58	99.34	100	1181	296	1836	0.772	629.137	30.8	61.4	5	0	0	0	1	0	0
Mongaguá	353110	-24.0697	-46.6679	2009	VERAO	1	0	0	1	0	4.74277	0	99.56	14320.5	7710.94	53.8455	1711.45	1781.61	0.432858	76.24	9.65	4.85	0.5	2.87	9.72	28.3	699.73	0.45	10.22	98.31	98.76	99.47	20049	202	46091	0.754	859.324	29.34	77.21	5	0	0	0	1	0	0
Monte Alegre do Sul	353120	-22.7043	-46.6677	2009	VERAO	1	0	0	1	1	0.761864	1.31257	56.74	11030.6	3312.1	30.0264	264.366	280.067	0.499617	76.5	11.13	5.84	0.48	0.37	2.59	13.3	861.61	0.39	3.35	95.91	99.42	99.87	4099	3061	4091	0.759	616.135	26.55	65.96	5	0	0	0	1	0	0
Monte Alto	353130	-21.2593	-48.533	2009	VERAO	1	0	0	1	9	4.93586	1.82339	95.24	34695	3416.9	9.84839	1221.41	1384.4	0.4472	76.56	10.21	5.19	0.42	0.35	2.07	10.15	832.6	0.3	5.69	99.6	99.3	99.87	26465	2099	44543	0.768	666.434	28.98	58.8	5	0	0	0	1	0	0
Monte Aprazível	353140	-20.7375	-49.7658	2009	VERAO	1	0	0	1	1	2.29556	0.435623	90.51	49555.9	4064.88	8.20262	498.439	603.431	0.37665	76.64	11.02	5.74	0.5	0.14	1.46	9.17	1032.05	0.45	3.78	99.72	100	99.57	11943	1943	19803	0.785	637.056	30.63	61.4	5	0	0	0	1	0	0
Monte Azul Paulista	353150	-20.9089	-48.6813	2009	VERAO	1	0	0	1	9	2.00339	4.49239	92.99	26346.2	3171.34	12.0372	498.336	531.799	0.427942	75.56	9.86	8.06	0.46	0.07	2.13	14.48	765.11	0.36	6.25	99.65	98.39	99.86	10640	1218	17713	0.753	686.444	30.04	58.8	5	0	0	0	1	0	0
Monte Castelo	353160	-21.2549	-51.5714	2009	VERAO	1	0	0	1	1	0.441436	2.26533	78.47	23354.7	2267.29	9.70806	128.578	132.333	0.379842	73.81	12.9	11.92	0.38	0.45	4.25	14.68	646.15	0.25	4.17	93.89	99.83	99.87	2133	852	3211	0.741	520.266	31.1	55.87	5	0	0	0	1	0	0
Monte Mor	353170	-22.9532	-47.3073	2009	VERAO	1	0	0	1	0	4.86517	0	42.98	24056.6	1689.16	7.02162	1774.65	1929.66	0.189733	76.78	5.98	7.06	0.44	1.53	6.57	21.83	674.23	0.35	8.74	99.16	98.98	100	25635	2971	45978	0.733	575.545	28.37	65.96	5	0	0	0	1	0	0
Monteiro Lobato	353180	-22.9366	-45.8043	2009	VERAO	1	0	0	1	2	0.432408	4.62526	93.46	33274.2	18876.4	56.7298	31.8396	31.9221	0.528333	74.53	10.51	10.49	0.48	1.43	12.04	30.91	593.95	0.4	3.41	87.42	100	100	2074	2342	1778	0.71	775.149	26.64	70.9	5	0	0	0	1	0	0
Morro Agudo	353190	-20.6887	-48.1533	2009	VERAO	1	0	0	1	11	2.92663	3.75859	95.15	138813	7599.19	5.47442	620.634	794.435	0.411283	75.15	6.02	8.43	0.45	1.14	4.91	20.32	687.37	0.36	6.22	99.18	99.64	100	14560	1209	27907	0.712	696.215	29.62	59.42	5	0	0	0	1	0	0
Morungaba	353200	-22.8939	-46.7825	2009	VERAO	1	0	0	1	0	1.20481	0	84.47	14675.2	3927.81	26.765	296.12	326.163	0.531308	73.1	7.7	5.65	0.41	1.59	6.18	13.04	733.72	0.33	2.53	98.86	99.63	99.94	6138	1718	10051	0.715	599.492	26.12	65.96	5	0	0	0	1	0	0
Motuca	353205	-21.5138	-48.1703	2009	VERAO	1	0	0	1	0	0.441928	0	71.27	22870	2200.07	9.61988	86.6544	122.816	0.411133	76.51	7.44	7.5	0.45	11.23	14.99	25.84	567.17	0.36	11.07	97.86	100	100	1727	1182	3108	0.741	646.602	29.15	58.76	5	0	0	0	1	0	0
Murutinga do Sul	353210	-20.9968	-51.3014	2009	VERAO	1	0	0	1	0	0.458972	0	61.9	25087.3	1454.46	5.79759	110.112	111.45	0.317658	75.84	13.71	8.48	0.43	2.45	6.3	22.23	636.47	0.33	3.7	95.83	99.6	99.81	2131	1613	2573	0.726	577.847	30.82	57.9	5	0	0	0	1	0	0
Nantes	353215	-22.5969	-51.2009	2009	VERAO	1	0	0	1	0	0.271715	0	88.2	28664.7	1371.31	4.78396	49.6109	61.104	0.413975	72.41	7.24	13.42	0.35	0.42	5.19	29.08	472.28	0.21	4.96	99.64	100	100	1239	276	2431	0.714	587.019	30.75	57.55	5	0	0	0	1	0	0
Narandiba	353220	-22.5637	-51.5217	2009	VERAO	1	0	0	1	1	0.436444	2.29124	71.23	35732.6	3750.75	10.4967	176.377	249.788	0.441808	75.33	7.21	11.17	0.36	1.38	5.34	26.05	482.74	0.22	9.4	89.82	100	99.94	2155	1183	3105	0.718	515.226	30.83	55.35	5	0	0	0	1	0	0
Natividade da Serra	353230	-23.4151	-45.3814	2009	VERAO	1	0	0	1	0	0.724827	0	41.62	83337.2	39401.6	47.2798	88.2169	98.989	0.494058	73.86	12.53	16.56	0.51	7.96	21.55	41.33	496.93	0.48	4.37	76.96	99.67	98.62	2943	3890	2788	0.655	724.118	26.08	78.08	5	0	0	0	1	0	0
Nazaré Paulista	353240	-23.1914	-46.3665	2009	VERAO	1	0	0	1	0	1.71039	0	78.56	32625.4	18346.9	56.2349	370.687	387.323	0.141708	74.08	9.83	11.22	0.45	2.59	9.79	29.24	554.18	0.34	6.3	80.12	92.75	99.51	7392	2503	13911	0.678	635.938	25.61	70.9	5	0	0	0	1	0	0
Neves Paulista	353250	-20.8705	-49.6465	2009	VERAO	1	0	0	1	0	0.964529	0	89.84	21905	1725.27	7.87614	206.042	256.422	0.401742	74.38	13.26	7.11	0.4	0.24	1.35	9.39	784.55	0.28	3.2	99.66	99.87	100	4752	856	7916	0.754	636.964	30.24	61.4	5	0	0	0	1	0	0
Nhandeara	353260	-20.6731	-50.0468	2009	VERAO	1	0	0	1	0	1.17065	0	80.57	43615.9	4806.41	11.0199	224.333	252.313	0.455383	75.08	12.89	7.26	0.49	1.4	3.64	15.25	878.42	0.42	2.94	98.29	99.84	100	5208	2037	8688	0.751	628.469	30.47	61.4	5	0	0	0	1	0	0
Nipoã	353270	-20.8916	-49.7782	2009	VERAO	1	0	0	1	0	0.439026	0	88.4	13760.9	1069.5	7.77204	120.375	130.497	0.383858	73.81	7.93	8.49	0.37	0.67	5.13	15.71	628.33	0.24	10.25	94.16	99.82	100	2239	477	3797	0.713	624.67	30.67	61.4	5	0	0	0	1	0	0
Nova Aliança	353280	-21.0626	-49.516	2009	VERAO	1	0	0	1	2	0.618278	3.23479	82.01	21751.5	2346.68	10.7886	164.249	198.689	0.4879	74.56	11.92	5.73	0.38	1.22	2.33	16.06	662.48	0.26	6.59	99.34	99.79	99.91	3173	1010	4881	0.738	609.022	30.48	61.4	5	0	0	0	1	0	0
Nova Campina	353282	-24.1906	-48.9729	2009	VERAO	1	0	0	1	0	0.831247	0	65.68	38537.5	15438.3	40.0605	211.179	238.969	0.553983	72.94	5.1	9.6	0.47	7.39	28.12	57.07	330.03	0.38	7.37	61.94	98.91	99.69	3355	2753	5762	0.651	473.21	26.73	62.18	5	0	0	0	1	0	0
Nova Canaã Paulista	353284	-20.3721	-50.9106	2009	VERAO	1	0	0	1	0	0.241324	0	40.46	12447.3	413.201	3.3196	40.2058	43.8991	0.385717	73.33	14.9	11.39	0.34	2.12	6.17	22.14	526.58	0.21	4.54	98.12	97.71	99.79	1114	1234	880	0.715	636.291	31.13	61.89	5	0	0	0	1	0	0
Nova Castilho	353286	-20.7778	-50.3458	2009	VERAO	1	0	0	1	0	0.118042	0	64.43	18339.6	1755.66	9.57303	27.2966	33.9952	0.418158	74.38	10.67	8.71	0.36	1.06	5.88	16.84	600.13	0.23	3.86	99.21	99.1	100	588	379	746	0.756	626.015	30.99	61.4	5	0	0	0	1	0	0
Nova Europa	353290	-21.7743	-48.5497	2009	VERAO	1	0	0	1	0	0.93628	0	92.27	16025	2323.37	14.4984	204.924	286.004	0.394167	77.11	7.32	7.15	0.39	0.19	3.16	14.28	697.32	0.26	4.77	99.27	100	100	4968	675	8625	0.765	649.678	29.8	59.26	5	0	0	0	1	0	0
Nova Granada	353300	-20.476	-49.3311	2009	VERAO	1	0	0	1	46	1.99976	23.0028	92.21	53179.6	5264.58	9.89961	408.453	434.614	0.409333	74.05	9.72	6.9	0.44	1.16	4.14	15.39	737.29	0.35	5.08	99.29	99.82	99.98	10140	1405	17775	0.739	674.194	30.68	62.11	5	0	0	0	1	0	0
Nova Guataporanga	353310	-21.3224	-51.6454	2009	VERAO	1	0	0	1	2	0.23417	8.54082	86.04	3415.8	64.5718	1.89039	76.6629	81.3344	0.407417	75.52	13.32	12.72	0.41	1.17	4.75	18.54	652.36	0.3	6.89	95.13	100	100	1023	287	1890	0.726	532.557	30.88	55.87	5	0	0	0	1	0	0
Nova Independência	353320	-21.1353	-51.5052	2009	VERAO	1	0	0	1	3	0.305924	9.80634	78.95	26502.9	1598.03	6.02966	165.486	217.946	0.432617	74.63	7.92	7.67	0.36	1.25	4.29	22.57	533.68	0.21	4.17	92.38	100	100	1395	622	2446	0.735	540.773	31.33	55.87	5	0	0	0	1	0	0
Nova Luzitânia	353330	-20.8687	-50.2494	2009	VERAO	1	0	0	1	0	0.353788	0	98.32	7381.6	871.589	11.8076	52.636	55.0627	0.386317	73.49	8.66	11.77	0.35	0	0.82	13.41	643.07	0.21	5.55	97.58	100	100	1875	354	3087	0.743	624.717	31.04	61.4	5	0	0	0	1	0	0
Nova Odessa	353340	-22.7841	-47.2852	2009	VERAO	1	0	0	1	8	5.24535	1.52516	90.44	7378.8	296.423	4.01722	1817.98	2139.4	0.308642	76.68	6.98	3.6	0.41	0.3	1.54	9.05	878.14	0.29	6.23	98.17	99.72	100	27970	835	50407	0.791	600.369	28.59	65.96	5	0	0	0	1	0	0
Novais	353325	-20.9886	-48.918	2009	VERAO	1	0	0	1	2	0.454122	4.40411	88.91	11777.2	865.964	7.35289	114.291	118.137	0.405942	74.32	7.43	11.04	0.45	1.22	4.23	18.92	671.15	0.38	7.89	99.56	99.65	100	2536	411	4181	0.719	662.288	30.21	58.8	5	0	0	0	1	0	0
Novo Horizonte	353350	-21.4692	-49.2838	2009	VERAO	1	0	0	1	0	3.83606	0	92.62	93174.3	12368.6	13.2747	855.42	993.433	0.420042	76.92	10.05	7.6	0.45	2.13	4.37	14.94	806.75	0.37	3.31	99.4	99.6	99.94	18940	2545	34048	0.753	615.388	30.36	58.8	5	0	0	0	1	0	0
Nuporanga	353360	-20.7049	-47.7291	2009	VERAO	1	0	0	1	1	0.713931	1.4007	89.71	34826.5	3098.43	8.89675	341.615	379.554	0.475517	76.94	9.04	5.41	0.45	0.44	3.84	15.92	751.92	0.35	5.28	97.79	99.77	99.94	3497	632	6185	0.746	725.678	28.02	59.42	5	0	0	0	1	0	0
Ocauçu	353370	-22.4381	-49.9379	2009	VERAO	1	0	0	1	0	0.441525	0	78.95	30103.6	4320.26	14.3513	83.2888	94.5483	0.413325	74.81	9.97	9	0.39	0.77	2.34	23.19	547.66	0.25	5.71	96.34	99.56	99.85	2091	839	3324	0.717	577.348	29.55	57.95	5	0	0	0	1	0	0
Óleo	353380	-22.9537	-49.383	2009	VERAO	1	0	0	1	0	0.29099	0	65.07	19893.8	1777.85	8.93672	77.4524	81.1646	0.444208	76.46	12.16	5.98	0.43	1.59	7.11	19.99	676.94	0.32	4.33	98.24	100	99.49	1443	910	1763	0.73	556.153	29.23	60.23	5	0	0	0	1	0	0
Olímpia	353390	-20.7052	-48.9596	2009	VERAO	1	0	0	1	85	5.25282	16.1818	94.19	80255.5	9228.76	11.4992	1330.46	1694.94	0.42645	77.02	10.24	5.56	0.43	0.72	3.64	14.01	783.14	0.33	5.31	96.77	99.75	100	26553	2780	47244	0.773	676.907	30.52	58.8	5	0	0	0	1	0	0
Onda Verde	353400	-20.6174	-49.2436	2009	VERAO	1	0	0	1	4	0.401452	9.96383	77.21	24294.6	2231.01	9.18316	92.4488	107.284	0.399292	76.78	8.47	8.31	0.34	0.07	2.17	12.26	597.67	0.2	6.44	96.32	100	99.74	1961	841	3043	0.738	675.624	30.55	58.8	5	0	0	0	1	0	0
Oriente	353410	-22.1419	-50.0937	2009	VERAO	1	0	0	1	1	0.647507	1.54438	92.73	21866.8	3345.92	15.3014	124.35	128.829	0.509033	75.22	11.27	6.45	0.44	0.9	5.57	19.5	694.16	0.35	8.26	99.07	100	100	3101	402	5695	0.77	575.401	29.43	57.95	5	0	0	0	1	0	0
Orindiúva	353420	-20.2016	-49.3555	2009	VERAO	1	0	0	1	0	0.562331	0	91.14	24737.8	2008.31	8.11837	158.484	222.341	0.360792	74.42	6.06	6.77	0.38	0.14	1.45	11.21	699.63	0.24	5.43	99.94	100	100	3073	452	5223	0.767	665.658	30.88	62.11	5	0	0	0	1	0	0
Orlândia	353430	-20.6979	-47.9058	2009	VERAO	1	0	0	1	0	4.10865	0	97.21	29176.5	2356.11	8.07536	1031.65	1129.73	0.493708	77.89	7.91	5.16	0.5	0.84	3.96	13.23	934.54	0.45	6.06	98.81	100	100	20567	1025	38756	0.78	718.345	28.16	59.42	5	0	0	0	1	0	0
Osasco	353440	-23.5287	-46.7893	2009	VERAO	1	0	0	1	2	67.9546	0.0294314	100	6495.4	299.666	4.61351	5874.86	5939.59	0.10445	75.42	6.37	3.48	0.53	1.5	4.8	16.13	1003.4	0.51	7.88	98.97	99.07	99.99	348745	0	666740	0.776	654.286	26.92	77.21	5	0	0	0	1	0	0
Oscar Bressane	353450	-22.2954	-50.2574	2009	VERAO	1	0	0	1	0	0.277354	0	82.22	22213	2453.43	11.045	60.0749	61.9807	0.332792	74.36	13.84	9.79	0.45	0.77	5.09	20.98	675.35	0.34	9.59	98.17	99.71	100	1245	438	2099	0.749	560.089	30.28	57.95	5	0	0	0	1	0	0
Osvaldo Cruz	353460	-21.7327	-50.8739	2009	VERAO	1	0	0	1	2	3.33358	0.599956	89.51	24803.8	2025.63	8.16661	780.805	883.76	0.463025	75.22	12.06	6.47	0.46	0.76	4.46	15.91	797.55	0.36	5.02	99.24	99.94	100	16111	3135	27782	0.762	578.113	30.44	58.16	5	0	0	0	1	0	0
Ourinhos	353470	-22.9527	-49.8524	2009	VERAO	1	0	0	1	9	10.6769	0.842942	97.22	29581.8	1223.42	4.13571	2938.59	3181.06	0.359492	76.53	9.04	4.97	0.5	0.68	3.75	16.48	868.91	0.44	7.48	98.74	99.52	99.94	52626	2661	100374	0.778	546.415	30.46	59.9	5	0	0	0	1	0	0
Ouro Verde	353475	-21.5104	-51.7378	2009	VERAO	1	0	0	1	0	0.807974	0	88.23	26677.8	1225.74	4.59462	254.249	259.416	0.396583	73.81	10.24	13.32	0.39	1.44	9.18	26.47	504.63	0.27	7.49	98.37	99.23	99.82	3494	624	7176	0.692	536.234	30.99	56.63	5	0	0	0	1	0	0
Ouroeste	353480	-19.9225	-50.402	2009	VERAO	1	0	0	1	0	0.865275	0	91.51	28864.8	2648.03	9.17389	264.212	325.805	0.39775	76.93	9.16	9.22	0.43	0.27	4.06	17.14	694.33	0.32	6.66	98.99	99.92	99.96	4357	859	7546	0.77	632.739	30.68	61.26	5	0	0	0	1	0	0
Pacaembu	353490	-21.4956	-51.2742	2009	VERAO	1	0	0	1	0	1.44438	0	73.78	33937.5	964.927	2.84325	363.902	382.976	0.364767	75.6	11.48	10.34	0.45	1.54	5.12	22.55	694.16	0.37	5.5	97.94	99.81	99.93	5910	3481	9745	0.725	567.723	30.59	57.9	5	0	0	0	1	0	0
Palestina	353500	-20.3211	-49.4977	2009	VERAO	1	0	0	1	3	1.17172	2.56034	82.79	69770.1	5150.3	7.38182	271.104	316.77	0.388675	75.88	11.94	8.28	0.4	0.42	3.44	14.58	692.43	0.27	4.28	99.26	99.62	100	6099	1863	9188	0.732	650.895	30.8	62.11	5	0	0	0	1	0	0
Palmares Paulista	353510	-21.1047	-48.8267	2009	VERAO	1	0	0	1	0	1.0817	0	96.69	8212.5	561.252	6.83412	167.02	189.079	0.564183	75.21	4.82	10.99	0.34	0.16	1.33	13.74	615.01	0.19	3.84	99.53	99.35	100	5950	315	10619	0.722	658.909	30.1	58.8	5	0	0	0	1	0	0
Palmeira d'Oeste	353520	-20.439	-50.7488	2009	VERAO	1	0	0	1	0	1.05489	0	75.01	31874	1372.16	4.30494	179.836	196.536	0.364875	74.76	13.39	8.79	0.42	0.67	4.02	14.78	707.38	0.31	2.59	99.18	99.61	99.93	5225	2316	7268	0.753	624.893	30.98	61.89	5	0	0	0	1	0	0
Palmital	353530	-22.8288	-50.2209	2009	VERAO	1	0	0	1	0	2.2611	0	90.5	54840.7	1865.45	3.40158	514.595	582.728	0.378892	73.83	11.47	5.62	0.44	2.71	4.91	18.13	739.37	0.35	5.31	99.09	99.78	99.89	9863	1759	19427	0.746	510.807	30.13	59.9	5	0	0	0	1	0	0
Panorama	353540	-21.4633	-51.8581	2009	VERAO	1	0	0	1	23	1.48921	15.4445	96.57	35605	1703.4	4.78417	577.144	626.847	0.4275	73.81	7.98	8.55	0.51	0.91	5.47	21.98	722.51	0.46	6.52	98.98	98.26	99.59	7489	418	14165	0.722	529.624	30.98	55.87	5	0	0	0	1	0	0
Paraguaçu Paulista	353550	-22.4591	-50.6266	2009	VERAO	1	0	0	1	4	4.38884	0.911402	90.63	100149	5558.39	5.55011	1015.26	1077.43	0.386975	75.18	8.74	6.72	0.45	1.54	6.39	19.4	694.42	0.37	8.13	98.86	99.29	99.95	20343	3964	38314	0.762	572.833	30.08	58.16	5	0	0	0	1	0	0
Paraibuna	353560	-23.4784	-45.6418	2009	VERAO	1	0	0	1	0	1.81376	0	30.21	80957.6	29442.7	36.368	315.814	368.669	0.431725	73.91	8.96	9.22	0.51	2.48	11.54	29.35	657.59	0.47	5.26	85.57	100	99.24	8614	12146	5242	0.719	724.208	25.81	70.9	5	0	0	0	1	0	0
Paraíso	353570	-21.0196	-48.7647	2009	VERAO	1	0	0	1	2	0.620642	3.22247	87.35	15518.6	1242.07	8.00374	132.156	146.868	0.432883	75.19	10.44	9.09	0.45	1.04	1.96	13.38	855.28	0.37	6.01	99.32	100	100	3255	710	5188	0.749	676.358	30.01	58.8	5	0	0	0	1	0	0
Paranapanema	353580	-23.4385	-48.7952	2009	VERAO	1	0	0	1	0	1.7969	0	80.51	101872	12453.3	12.2244	407.993	476.802	0.475208	75.31	6.88	8.94	0.47	2.53	7.38	25.56	613.31	0.39	4.35	96.79	98.66	99.71	8910	3331	14477	0.717	518.034	28.75	60.23	5	0	0	0	1	0	0
Paranapuã	353590	-20.0638	-50.594	2009	VERAO	1	0	0	1	1	0.406755	2.45848	88.17	14035.4	451.992	3.22037	117.801	125.2	0.428883	75.52	11.22	10.82	0.45	0.91	3.67	17.47	670.18	0.35	3.42	99.92	99.92	100	1944	421	3394	0.732	638.591	30.92	61.89	5	0	0	0	1	0	0
Parapuã	353600	-21.8529	-50.8217	2009	VERAO	1	0	0	1	0	1.17092	0	81.2	36666.3	1915.31	5.22362	314.709	335.25	0.422992	74.78	12.46	8.76	0.42	0.92	6.69	24.86	597.44	0.3	4.94	98.99	99.89	99.91	5636	1948	8896	0.737	579.861	30.38	58.16	5	0	0	0	1	0	0
Pardinho	353610	-23.1022	-48.4018	2009	VERAO	1	0	0	1	0	0.567642	0	77.04	20989.4	3723.92	17.7419	184.563	206.236	0.445558	74.23	8.47	7.8	0.46	0.35	6.94	21.07	696.71	0.38	5.86	91.02	98.77	99.85	2979	1193	4389	0.727	582.967	27.04	60.36	5	0	0	0	1	0	0
Pariquera-Açu	353620	-24.6783	-47.8501	2009	VERAO	1	0	0	1	0	1.89063	0	68.44	35941.4	13682.4	38.0687	646.788	685.94	0.534558	76.7	8.81	6.79	0.47	2.24	10.45	31.25	557.69	0.38	7.21	96.82	99.31	99.81	8883	5785	12661	0.736	702.767	30.41	77.04	5	0	0	0	1	0	0
Parisi	353625	-20.2716	-50.0374	2009	VERAO	1	0	0	1	0	0.220364	0	80.23	8473.7	601.231	7.09526	54.8379	62.7316	0.398358	75.5	10.19	10.71	0.4	0	0.54	8.95	705.62	0.29	2.67	82.42	99.87	100	1145	389	1643	0.721	606.425	30.81	61.26	5	0	0	0	1	0	0
Patrocínio Paulista	353630	-20.7042	-47.2894	2009	VERAO	1	0	0	1	0	1.33111	0	80.3	60284.8	14239.4	23.6202	287.069	358.785	0.381933	74.55	7.99	6.74	0.42	0.89	5.64	22.53	607.51	0.31	6.99	96.93	99.91	99.96	6820	2501	10499	0.73	749.147	27.79	63.73	5	0	0	0	1	0	0
Paulicéia	353640	-21.1983	-51.7907	2009	VERAO	1	0	0	1	1	0.645142	1.55005	82.07	37409.1	3156.6	8.43806	261.652	296.529	0.354058	73.64	7.24	9.64	0.44	0.88	5.25	24.11	592.42	0.33	7.46	99.48	98.85	99.81	2996	1069	5270	0.711	529.315	31.4	55.87	5	0	0	0	1	0	0
Paulínia	353650	-22.7484	-47.1451	2009	VERAO	1	0	0	1	0	8.10869	0	99.88	13877.7	593.865	4.27928	4627.84	5176.3	0.357642	76.83	5.34	3.46	0.48	0.63	2.56	9.78	1160.79	0.41	8.46	99.09	99.17	99.79	46324	76	82070	0.795	612.882	28.43	65.96	5	0	0	0	1	0	0
Paulistânia	353657	-22.5684	-49.3056	2009	VERAO	1	0	0	1	0	0.188721	0	66.48	25617.8	4186.25	16.3412	35.4001	41.6035	0.430567	74.04	9.78	10.27	0.43	2.01	5.57	22.07	560.94	0.34	6.05	88.35	99.41	99.64	906	567	1212	0.718	565.559	29.56	60.23	5	0	0	0	1	0	0
Paulo de Faria	353660	-20.0666	-49.4634	2009	VERAO	1	0	0	1	1	0.898953	1.11241	89.68	73798.6	5968.89	8.08808	193.564	206.94	0.287875	73	9.58	10.18	0.51	1.92	7.26	22.87	708.63	0.48	5.92	98.75	100	100	4429	839	7750	0.725	653.274	30.96	62.11	5	0	0	0	1	0	0
Pederneiras	353670	-22.3011	-48.8611	2009	VERAO	1	0	0	1	0	4.24097	0	92.89	72873.5	9059.4	12.4317	1533.05	1686.49	0.402775	73.74	7.9	6.63	0.49	2.24	6.66	18.26	788.42	0.44	6.09	97.32	99.07	98.42	21634	2905	38592	0.739	546.698	29.76	59.26	5	0	0	0	1	0	0
Pedra Bela	353680	-22.7758	-46.4418	2009	VERAO	1	0	0	1	0	0.614125	0	24.57	15858.7	4169.33	26.2905	52.6055	60.8639	0.499192	72.77	9.65	11.6	0.41	1.15	7.65	26.95	521.38	0.29	1.34	79.79	100	99.5	2916	4340	1440	0.677	718.946	24.77	70.9	5	0	0	0	1	0	0
Pedranópolis	353690	-20.2101	-50.107	2009	VERAO	1	0	0	1	0	0.281529	0	61.95	26010.1	1940.46	7.4604	34.1069	38.7274	0.4046	76.26	12.28	9.47	0.38	1.81	3.64	16.4	615.77	0.26	7.33	97.62	100	100	1337	967	1591	0.742	609.948	30.86	61.26	5	0	0	0	1	0	0
Pedregulho	353700	-20.2056	-47.4391	2009	VERAO	1	0	0	1	1	1.61981	0.617356	73.56	71260.4	16544.5	23.217	320.513	352.019	0.4428	74.2	7.98	7.46	0.49	1.79	6.01	21.28	690.08	0.43	3.2	93.73	99.66	99.83	8019	4117	11583	0.715	754.708	26.88	63.52	5	0	0	0	1	0	0
Pedreira	353710	-22.7547	-46.8886	2009	VERAO	1	0	0	1	0	4.28738	0	98.71	10881.7	1853.17	17.0301	996.434	1065.75	0.423383	76.82	8.1	4.68	0.42	0.35	1.89	7.4	853.76	0.3	4.83	99.04	99.69	100	24210	349	41209	0.769	589.831	27.5	65.96	5	0	0	0	1	0	0
Pedrinhas Paulista	353715	-22.8169	-50.8024	2009	VERAO	1	0	0	1	0	0.310359	0	83.71	15230.9	116.997	0.768156	173.56	190.157	0.343358	75.19	9.25	7.1	0.56	0.27	6.3	19.6	847.63	0.56	2.89	99.33	99	100	1501	460	2480	0.774	555.861	30.98	57.55	5	0	0	0	1	0	0
Pedro de Toledo	353720	-24.1637	-47.1635	2009	VERAO	1	0	0	1	0	1.04489	0	68.48	67044	60857.3	90.7721	258.988	267.891	0.47135	73.71	9.33	10.25	0.47	4.96	16.94	40.12	467.93	0.4	9.3	88.58	98.88	99.17	4483	3171	7033	0.696	734.034	28.35	77.21	5	0	0	0	1	0	0
Penápolis	353730	-21.4054	-50.0957	2009	VERAO	1	0	0	1	0	6.16698	0	95.13	71131.5	3378.83	4.75012	1590.06	1878.78	0.377492	76.55	10.62	5.47	0.47	0.43	3.38	13.69	840.16	0.38	6.18	99.69	99.82	99.97	31525	2628	55882	0.759	641.145	30.51	61.4	5	0	0	0	1	0	0
Pereira Barreto	353740	-20.6777	-51.1065	2009	VERAO	1	0	0	1	3	2.62923	1.14102	92.96	97424.7	4173.37	4.28369	834.555	891.299	-0.0624667	75.71	10.42	8.37	0.48	1.22	5.65	20.93	743.94	0.41	8.51	99.24	98.88	99.9	12913	1727	23235	0.766	584.74	30.72	57.9	5	0	0	0	1	0	0
Pereiras	353750	-23.1205	-47.9788	2009	VERAO	1	0	0	1	0	0.771165	0	66.82	22313.6	1064.54	4.77082	185.846	205.79	0.385408	77.35	9.2	6.57	0.44	0.61	2.42	17.57	692.35	0.33	2.85	99.03	99.17	99.9	4282	2476	4978	0.736	536.362	28.84	60.36	5	0	0	0	1	0	0
Peruíbe	353760	-24.279	-47.0128	2009	VERAO	1	0	0	1	0	6.13207	0	98.58	32621.6	16338.5	50.085	3261.93	3399.31	0.487692	76.24	10.38	6.05	0.53	2.68	9.3	26.96	753.85	0.51	9.26	96.38	99.09	99.4	28868	668	59105	0.749	780.019	29.61	77.21	5	0	0	0	1	0	0
Piacatu	353770	-21.5713	-50.6436	2009	VERAO	1	0	0	1	1	0.554651	1.80294	87.82	23248.8	2004.28	8.621	165.303	171.632	0.359017	75.57	10.46	10.91	0.4	2.95	7.18	24.93	553.99	0.31	5.27	98.83	100	100	2638	624	4663	0.732	612.53	30.47	58.16	5	0	0	0	1	0	0
Piedade	353780	-23.787	-47.4381	2009	VERAO	1	0	0	1	0	5.42709	0	45.37	74686.8	34070.6	45.618	879.056	946.632	0.451742	75.87	8.65	8.62	0.47	2.43	9.25	25.93	601.32	0.4	5.1	92.27	99.56	99.8	26360	28383	23760	0.716	657.294	24.37	77.21	5	0	0	0	1	0	0
Pilar do Sul	353790	-23.8564	-47.7281	2009	VERAO	1	0	0	1	0	2.70441	0	77.82	68124.8	23719.7	34.818	559.505	615.16	0.340575	74.18	8.16	7.35	0.43	1.41	7.26	30.19	531.06	0.32	6.13	98.33	100	100	11645	5658	20748	0.69	544.341	26.25	70.5	5	0	0	0	1	0	0
Pindamonhangaba	353800	-22.88	-45.4593	2009	VERAO	1	0	0	1	13	14.8916	0.872973	96.05	72999.8	23086.8	31.6258	4327.42	4732.4	0.338733	75.58	6.55	3.87	0.52	1.32	6.79	20.9	826.02	0.48	10.15	99.01	99.11	99.66	75436	5287	141708	0.773	658.713	29.07	78.08	5	0	0	0	1	0	0
Pindorama	353810	-21.2098	-48.9116	2009	VERAO	1	0	0	1	0	1.58993	0	94.34	18482.5	1474.11	7.97569	406.804	429.43	0.4113	75.51	11.08	8.22	0.39	0.39	3.13	10.74	732.68	0.26	4.41	99.48	99.58	100	7716	804	14235	0.737	636.784	30.04	58.8	5	0	0	0	1	0	0
Pinhalzinho	353820	-22.7787	-46.5734	2009	VERAO	1	0	0	1	1	1.37852	0.725417	48.98	15453	3026.4	19.5845	286.261	308.56	0.488283	73.49	10.81	7.54	0.42	1.15	4.82	18.51	652.43	0.3	3.27	92.57	99.83	99.81	6982	6650	6455	0.725	654.951	25.78	65.96	5	0	0	0	1	0	0
Piquerobi	353830	-21.8527	-51.7316	2009	VERAO	1	0	0	1	0	0.377747	0	74.71	48276.9	1746.11	3.61686	75.3792	80.8644	0.350017	75.18	11.22	11.35	0.42	3.12	9.05	29.54	514.47	0.32	6.99	93.43	100	100	1525	868	2669	0.711	531.269	30.82	56.63	5	0	0	0	1	0	0
Piquete	353850	-22.5903	-45.1738	2009	VERAO	1	0	0	1	2	1.50048	1.33291	93.46	17599.6	8520.12	48.4108	236.494	243.44	0.493642	74.38	9.65	4.8	0.49	3.54	10.36	27.16	665.74	0.43	13.66	95.74	99.84	99.84	6235	895	13212	0.757	802.351	28.52	78.08	5	0	0	0	1	0	0
Piracaia	353860	-23.0469	-46.3023	2009	VERAO	1	0	0	1	0	2.61491	0	100	38556.8	15389.8	39.9145	840.262	879.168	0.380083	76.03	8.92	7.58	0.57	2.01	5.08	20.59	893.05	0.61	6.23	96.09	94.26	99.81	13468	0	25116	0.739	672.684	25.68	70.9	5	0	0	0	1	0	0
Piracicaba	353870	-22.7265	-47.784	2009	VERAO	1	0	0	1	84	37.7443	2.2255	97.6	137807	11737	8.51698	9396.83	10768.7	0.372792	75.88	8.41	3.1	0.52	0.94	3.11	11.62	1143.2	0.49	6.34	98.71	99.85	99.98	193677	7828	356743	0.785	588.773	29.21	60.36	5	0	0	0	1	0	0
Piraju	353880	-23.1869	-49.3661	2009	VERAO	1	0	0	1	1	2.9913	0.334302	89.37	50459.1	8350.41	16.5489	702.711	777.069	0.41725	75.59	10.19	5.86	0.48	0.23	3.71	17.88	801.23	0.41	6.38	98.62	99.77	99.93	15106	2871	25604	0.758	527.385	29.54	60.23	5	0	0	0	1	0	0
Pirajuí	353890	-21.9576	-49.4136	2009	VERAO	1	0	0	1	4	2.40744	1.66151	81.26	82375.8	6944.65	8.43045	599.261	632.485	0.458233	76.18	9.88	7.86	0.47	0.6	4.15	17.8	770.38	0.4	6.21	98.56	99.14	99.9	10876	4203	18501	0.749	571.027	30.32	59.26	5	0	0	0	1	0	0
Pirangi	353900	-21.0939	-48.6694	2009	VERAO	1	0	0	1	5	1.13939	4.38831	89.28	21580.9	1535.39	7.11456	264.772	301.285	0.456275	75.19	10.97	7.97	0.38	0.45	1.41	10.8	774.99	0.24	3.11	99.44	100	100	5901	1095	9528	0.756	671.474	29.9	58.8	5	0	0	0	1	0	0
Pirapora do Bom Jesus	353910	-23.3784	-46.9849	2009	VERAO	1	0	0	1	0	1.52626	0	100	10848.9	6133.57	56.5363	391.345	450.129	0.4852	73.59	4.79	5.92	0.47	2.55	9.88	33.44	546.69	0.4	7.78	97.15	97.15	99.56	7112	0	15733	0.727	604.713	25.87	65.96	5	0	0	0	1	0	0
Pirapozinho	353920	-22.4792	-51.6198	2009	VERAO	1	0	0	1	0	2.55522	0	94.84	47767.5	1800.98	3.7703	529.052	577.952	0.414817	76.79	9.08	7.35	0.52	1.09	6.17	21.21	798	0.48	7	99.74	99.39	99.79	12765	1232	23462	0.776	509.05	30.94	56.63	5	0	0	0	1	0	0
Pirassununga	353930	-21.9959	-47.3899	2009	VERAO	1	0	0	1	0	7.34535	0	91.32	72711.8	13476.3	18.5339	2112.36	2303.73	0.358617	78.03	9.91	4.04	0.51	0.43	3.16	12.08	1086.22	0.47	5	99.41	99.67	99.93	36982	5865	64216	0.801	646.873	29.81	61.27	5	0	0	0	1	0	0
Piratininga	353940	-22.425	-49.1918	2009	VERAO	1	0	0	1	0	1.26558	0	85.44	40240.9	6216.5	15.4482	293.059	360.469	0.420625	76.53	10.32	5.71	0.48	1.44	3.54	12.94	917.62	0.38	3.46	94.15	99.15	100	6412	1720	10352	0.779	543.599	29.64	59.26	5	0	0	0	1	0	0
Pitangueiras	353950	-21.0062	-48.2494	2009	VERAO	1	0	0	1	3	3.5432	0.846693	95.66	43063.8	1260.45	2.92694	684.915	795.271	0.359275	74.77	6.89	8.04	0.41	2.18	6.4	20	620.66	0.31	7.77	99.44	99.73	100	17575	1359	33948	0.723	670.905	29.88	59.42	5	0	0	0	1	0	0
Planalto	353960	-21.0012	-49.936	2009	VERAO	1	0	0	1	1	0.454704	2.19923	83.92	28982.5	3692.13	12.7392	148.879	171.45	0.505642	76.19	7.39	9.81	0.37	0.56	4.61	20.83	560.64	0.25	4.11	97.74	100	99.93	2023	697	3766	0.719	620.4	30.72	61.4	5	0	0	0	1	0	0
Platina	353970	-22.6252	-50.2127	2009	VERAO	1	0	0	1	2	0.330679	6.04817	78.25	32748	2149.25	6.563	97.6423	100.205	0.361958	74.41	9.02	10.01	0.49	1.66	6.51	30.23	591.1	0.44	8.94	93.1	100	99.69	1501	679	2513	0.719	529.838	29.98	59.9	5	0	0	0	1	0	0
Poá	353980	-23.5305	-46.3468	2009	VERAO	1	0	0	1	0	10.6346	0	98.36	1726.4	69.8054	4.04341	1520.74	1541.44	0.170725	76.33	5.45	3.3	0.43	2.34	6.8	21.99	664.31	0.34	9.62	99.29	99.9	99.87	53483	1675	104338	0.771	651.121	26.4	76.83	5	0	0	0	1	0	0
Poloni	353990	-20.7525	-49.82	2009	VERAO	1	0	0	1	0	0.574727	0	89.08	13512	1436.38	10.6304	108.419	157.396	0.465458	76.18	13.72	9.42	0.39	0	0.65	8.83	778.41	0.26	3.64	98.68	99.7	100	3125	593	4802	0.766	638.451	30.3	61.4	5	0	0	0	1	0	0
Pompéia	354000	-22.0292	-50.1877	2009	VERAO	1	0	0	1	2	2.08486	0.959299	92.93	78467.4	5977.06	7.61725	510.521	556.993	0.4247	76.81	9.5	5.12	0.47	0.94	3.43	15.76	850.38	0.39	6.38	99.62	99.73	100	10450	1390	18574	0.786	569.345	30.15	57.95	5	0	0	0	1	0	0
Pongaí	354010	-21.7302	-49.3589	2009	VERAO	1	0	0	1	3	0.383083	7.8312	83.35	18339.9	873.379	4.76218	76.2892	83.1958	0.440808	75.65	12.35	8.96	0.45	0	3.34	18.62	736.33	0.34	5.83	95.54	99.75	100	1864	556	2925	0.755	598.213	30.63	59.26	5	0	0	0	1	0	0
Pontal	354020	-20.9846	-48.0644	2009	VERAO	1	0	0	1	1	3.9421	0.253672	97.62	35637.1	1499.94	4.20894	481.176	638.836	0.373292	75.27	4.81	9.63	0.44	1.55	6.03	19.03	699.28	0.36	6.4	99.47	99.86	100	19992	752	39492	0.725	677.126	29.79	59.42	5	0	0	0	1	0	0
Pontalinda	354025	-20.4507	-50.5251	2009	VERAO	1	0	0	1	0	0.420639	0	82.39	20952.5	1836.28	8.76403	72.4102	78.5353	0.426492	75.84	8.3	13.46	0.38	0.57	4.26	19.36	541.56	0.25	4.85	98.55	100	100	2211	693	3381	0.702	617.521	30.93	61.89	5	0	0	0	1	0	0
Pontes Gestal	354030	-20.1748	-49.7574	2009	VERAO	1	0	0	1	0	0.269723	0	83.79	21750.5	1884.92	8.66609	93.0504	117.261	0.359683	73.3	11.87	10.63	0.38	0.68	2.9	13.59	642.68	0.26	4.81	99.41	100	100	1272	395	2123	0.732	616.389	30.79	61.26	5	0	0	0	1	0	0
Populina	354040	-19.9073	-50.5173	2009	VERAO	1	0	0	1	0	0.45964	0	80.38	31593.8	1742.57	5.51553	85.0938	97.9717	0.41155	73.25	13.26	13.07	0.41	1.04	4.39	19.29	621.48	0.29	6.06	99.27	100	100	2234	811	3412	0.714	644.466	30.76	61.89	5	0	0	0	1	0	0
Porangaba	354050	-23.1739	-48.1174	2009	VERAO	1	0	0	1	0	0.88112	0	48.44	26568.9	2279.56	8.5798	140.891	166.583	0.42175	76.81	11.12	7.07	0.48	3.18	12.11	26.59	606.65	0.41	5.03	92.81	99.72	99.42	3819	4306	4020	0.703	541.546	28.67	60.36	5	0	0	0	1	0	0
Porto Feliz	354060	-23.2303	-47.5169	2009	VERAO	1	0	0	1	1	5.05672	0.197757	83.59	55670.6	4820.55	8.65906	1506.97	1771.84	0.440342	75.14	7.96	5.24	0.45	0.66	2.55	14.24	785.76	0.35	5.07	98.08	99.81	99.91	26347	7797	41096	0.758	544.395	27.88	60.36	5	0	0	0	1	0	0
Porto Ferreira	354070	-21.8426	-47.4472	2009	VERAO	1	0	0	1	1	5.33575	0.187415	97.83	24490.6	4925.92	20.1135	1632.76	1821.04	0.409783	74.63	9.03	5.25	0.45	0.65	4.01	16.01	779	0.35	5.58	99.19	99.67	99.99	27412	922	50478	0.751	655.558	29.9	61.27	5	0	0	0	1	0	0
Potim	354075	-22.8253	-45.3034	2009	VERAO	1	0	0	1	0	1.92478	0	77.25	4446.8	127.384	2.86462	245.937	264.513	0.392958	73.38	4.44	4.75	0.37	1.53	8.5	30.4	460.22	0.23	5.48	99.42	99.64	99.78	9379	4688	14709	0.697	689.174	29.36	78.08	5	0	0	0	1	0	0
Potirendaba	354080	-21.0755	-49.3917	2009	VERAO	1	0	0	1	7	1.64094	4.26585	89.49	34249.2	2727.4	7.9634	398.89	482.63	0.372092	76.41	11.26	6.88	0.4	0.08	2.95	10.58	785.96	0.28	3.88	99.34	100	100	8632	1565	13884	0.747	615.326	30.51	58.8	5	0	0	0	1	0	0
Pracinha	354085	-21.8375	-51.0752	2009	VERAO	1	0	0	1	0	0.298327	0	49.59	6305.4	156.14	2.47629	53.5344	57.4413	0.382275	73.82	5.42	11.84	0.38	1.91	7.43	33.28	480.62	0.25	11.94	98.43	100	100	710	1489	1369	0.696	562.115	30.87	58.16	5	0	0	0	1	0	0
Pradópolis	354090	-21.3444	-48.0861	2009	VERAO	1	0	0	1	1	1.74239	0.573926	92.36	16737.8	780.811	4.66496	550.18	673.55	0.441283	74.34	6.32	8.77	0.45	1.74	4.06	15.74	788.76	0.37	6.62	96.73	100	99.79	9088	1277	16100	0.733	650.424	29.79	59.42	5	0	0	0	1	0	0
Praia Grande	354100	-24.0151	-46.5229	2009	VERAO	1	0	0	1	2	26.327	0.0759675	100	14925.3	6352.25	42.5603	4012.02	4100.98	0.488275	75.04	8.3	4.16	0.49	1.62	5.95	20.27	820.97	0.44	10.05	98.59	99.71	99.9	129398	0	262051	0.754	921.579	29.66	77.21	5	0	0	0	1	0	0
Pratânia	354105	-22.8185	-48.6969	2009	VERAO	1	0	0	1	0	0.46165	0	74.68	17510	1949	11.1308	139.63	154.74	0.371367	72.86	6.57	7.4	0.4	0	5.01	23.57	553.4	0.27	4.71	98.91	100	99.86	2312	1114	3485	0.701	589.752	28.45	60.23	5	0	0	0	1	0	0
Presidente Alves	354110	-22.1222	-49.4318	2009	VERAO	1	0	0	1	0	0.436494	0	82.74	28664.2	4762.61	16.6152	104.574	110.135	0.358017	73.65	10.31	9.86	0.47	2.53	5.69	22.89	665.72	0.41	6.3	96.59	100	99.93	2153	692	3431	0.735	574.5	29.77	59.26	5	0	0	0	1	0	0
Presidente Bernardes	354120	-22.1073	-51.6203	2009	VERAO	1	0	0	1	0	1.47972	0	76.33	74923.3	4662.69	6.22329	267.38	280.417	0.359758	75.34	12.76	7.57	0.46	2.14	6.52	23.74	695.29	0.38	5.69	97.86	99.65	99.9	6721	3070	10500	0.757	512.143	30.95	56.63	5	0	0	0	1	0	0
Presidente Epitácio	354130	-21.9107	-52.1749	2009	VERAO	1	0	0	1	2	4.26354	0.469094	93.11	126028	4536.64	3.5997	1281.15	1459.48	0.326967	75.72	8.41	6.79	0.47	2.22	6.86	21.9	680.56	0.4	9.56	94.74	98.72	99.95	19548	2773	38545	0.75	490.316	31.04	56.63	5	0	0	0	1	0	0
Presidente Prudente	354140	-21.9932	-51.3431	2009	VERAO	1	0	0	1	3	21.6378	0.138646	97.82	56063.7	2844.25	5.07324	5174.82	5739.19	0.496308	76.49	9.43	3.92	0.54	0.85	3.28	12.62	1080.22	0.51	6.44	99.73	99.45	99.97	111216	4235	203375	0.806	554.536	30.8	58.16	5	0	0	0	1	0	0
Presidente Venceslau	354150	-21.793	-51.8383	2009	VERAO	1	0	0	1	1	4.04242	0.247376	95.21	75520.3	2756	3.64935	987.308	1069.59	0.401767	75.19	10.38	6.64	0.49	0.89	4.53	16.36	846.18	0.42	7.02	98.65	99.74	99.92	17998	1638	36272	0.763	524.721	31.17	56.63	5	0	0	0	1	0	0
Promissão	354160	-21.5245	-49.8705	2009	VERAO	1	0	0	1	1	3.68149	0.271629	84.03	77920	4761.25	6.11043	761.854	816.58	0.439033	75.99	8.93	5.6	0.43	0.99	3.52	15.87	726	0.33	7.68	99.54	99.41	99.98	18079	5604	30070	0.743	600.601	30.52	57.95	5	0	0	0	1	0	0
Quadra	354165	-23.301	-48.0386	2009	VERAO	1	0	0	1	0	0.337722	0	25.59	20567.2	1622.27	7.88767	63.6097	68.9579	0.435767	74.3	9.18	9.25	0.49	1.09	9.37	31.17	625.35	0.4	1.7	99.03	100	100	1575	2408	828	0.678	532.143	27.87	60.36	5	0	0	0	1	0	0
Quatá	354170	-22.2059	-50.6453	2009	VERAO	1	0	0	1	0	1.31259	0	93.74	65134.1	6167.5	9.46893	371.394	415.996	0.418808	73.84	8.53	8.04	0.41	1.16	3.75	20.09	648.64	0.3	9.22	99.18	99.61	100	6382	788	12011	0.738	583.628	30.08	58.16	5	0	0	0	1	0	0
Queiroz	354180	-21.8006	-50.2453	2009	VERAO	1	0	0	1	0	0.280998	0	83.61	23491.4	1002.72	4.26848	149.765	182.279	0.287867	73.65	8.37	13.24	0.42	3.79	10.76	30.83	491.84	0.34	9.79	99.89	100	100	1279	423	2385	0.715	563.476	30.38	57.95	5	0	0	0	1	0	0
Queluz	354190	-22.5042	-44.7852	2009	VERAO	1	0	0	1	3	1.13965	2.63239	82	24939.9	10911.5	43.7511	299.657	308.427	0.399517	74.38	7.07	6.53	0.46	5.69	11.06	33.96	500.25	0.4	9.74	84.52	96.93	99.63	5132	2034	9275	0.722	776.556	29.13	78.08	5	0	0	0	1	0	0
Quintana	354200	-22.1002	-50.3693	2009	VERAO	1	0	0	1	1	0.626984	1.59494	91.27	31893.7	3367.11	10.5573	185.265	198.214	0.397542	73.65	10.38	9.46	0.43	2.11	7.23	26.5	581.09	0.34	8.22	98.97	99.96	99.86	2897	510	5494	0.732	572.14	30.09	57.95	5	0	0	0	1	0	0
Rafard	354210	-23.0452	-47.5838	2009	VERAO	1	0	0	1	0	0.893495	0	87.97	12164.5	903.622	7.42835	417.518	448.106	0.3929	74.37	8.96	4.74	0.4	1.47	3.48	12.66	717.07	0.28	3.24	98.45	100	99.94	4421	1021	7591	0.745	532.834	28.22	60.36	5	0	0	0	1	0	0
Rancharia	354220	-22.2828	-50.9283	2009	VERAO	1	0	0	1	2	3.02498	0.66116	89.26	158750	12522.5	7.88822	675.295	734.165	0.407442	76.64	10.03	7.24	0.47	1.5	5.23	20.37	707.37	0.39	6.74	98.19	99.68	99.71	14550	2976	25828	0.751	595.73	30.46	58.16	5	0	0	0	1	0	0
Redenção da Serra	354230	-23.2537	-45.5261	2009	VERAO	1	0	0	1	0	0.411714	0	55.15	30944.1	10563	34.1358	70.8551	72.3364	0.471683	72.95	10.43	10.4	0.45	7.55	14.96	45.76	411.77	0.33	11.15	84.05	99.3	99.3	1479	1660	2213	0.657	645.031	26.48	70.9	5	0	0	0	1	0	0
Regente Feijó	354240	-22.2525	-51.2941	2009	VERAO	1	0	0	1	0	1.93064	0	91.83	26328	1383.11	5.25337	446.683	497.261	0.351842	74.1	9.67	7.34	0.46	0.5	3.5	15.89	774.14	0.37	5.91	99.65	99.7	100	9811	1445	17049	0.768	569.581	30.53	58.16	5	0	0	0	1	0	0
Reginópolis	354250	-21.8832	-49.1805	2009	VERAO	1	0	0	1	0	0.757941	0	60.76	41040.6	4857.07	11.8348	114.271	131.059	0.457067	74.04	8.3	8.33	0.41	0.56	7.19	19.89	685.32	0.29	6.56	98.29	100	100	3138	2961	4362	0.728	563.622	30.42	59.26	5	0	0	0	1	0	0
Registro	354260	-24.504	-47.8208	2009	VERAO	1	0	0	1	0	5.55998	0	87.73	72220.1	23833.6	33.0013	1940.77	2137.49	0.421083	76.08	8.41	5.58	0.52	1.74	10.24	29.5	699.41	0.49	7.94	98.39	97.9	99.9	26197	6092	48169	0.754	659.421	30.62	77.04	5	0	0	0	1	0	0
Restinga	354270	-20.6482	-47.5059	2009	VERAO	1	0	0	1	0	0.655251	0	77.97	24574.6	4472.77	18.2008	132.52	143.669	0.402167	74.55	6.29	8.99	0.38	3.51	8.2	26.95	499.24	0.27	5.03	98.19	99.9	99.73	3296	1408	5179	0.705	745.563	27.73	59.42	5	0	0	0	1	0	0
Ribeira	354280	-24.6073	-49.0366	2009	VERAO	1	0	0	1	0	0.353622	0	35.76	33574.8	23118.5	68.8566	17.0201	17.753	0.439933	72.83	11.02	12.48	0.47	2.82	20.47	50.15	416.85	0.39	2.47	62.87	100	97.34	1315	2122	1236	0.698	432.842	29.32	70.58	5	0	0	0	1	0	0
Ribeirão Bonito	354290	-22.0601	-48.1853	2009	VERAO	1	0	0	1	0	1.24124	0	92.06	47155.3	10131.6	21.4856	287.469	313.369	0.231092	73.66	8.83	9.52	0.46	0.29	4.85	21.17	673.96	0.36	5.71	99.12	99.69	100	6155	915	11220	0.712	628.877	28.82	58.76	5	0	0	0	1	0	0
Ribeirão Branco	354300	-24.2562	-48.7781	2009	VERAO	1	0	0	1	0	1.85483	0	49.53	69750	32252.7	46.2405	237.897	263.058	0.414083	72.83	6.2	12.24	0.46	9.6	27.15	59.29	318.44	0.39	10.96	89.31	98.3	99.54	8000	8976	9293	0.639	503.148	26.31	62.18	5	0	0	0	1	0	0
Ribeirão Corrente	354310	-20.4489	-47.5733	2009	VERAO	1	0	0	1	0	0.434128	0	79.25	14833.2	2852.76	19.2323	104.197	115.691	0.331417	73.86	6.86	9.51	0.42	1.18	5.71	22.54	579.04	0.3	3.53	98	100	99.46	2394	876	3397	0.711	748.839	26.83	62.04	5	0	0	0	1	0	0
Ribeirão do Sul	354320	-22.7517	-49.9226	2009	VERAO	1	0	0	1	0	0.476159	0	72.92	20320.8	1157.02	5.69379	96.2961	105.959	0.421475	74.05	10.62	7.22	0.59	1.01	5.82	20.83	866.43	0.66	2.93	88.22	100	100	2205	1151	3295	0.747	548.997	30.08	59.9	5	0	0	0	1	0	0
Ribeirão dos Índios	354323	-21.7843	-51.5833	2009	VERAO	1	0	0	1	0	0.238797	0	84.05	19644.6	644.709	3.28186	60.0241	60.8555	0.354458	73.52	13.81	13.92	0.38	2.04	5.73	29.13	489.94	0.26	6.36	96.51	99.88	100	1148	337	1850	0.721	538.876	31.03	56.63	5	0	0	0	1	0	0
Ribeirão Grande	354325	-24.1887	-48.3588	2009	VERAO	1	0	0	1	0	0.769057	0	31.48	33336.3	21758	65.2683	154.406	158.823	0.407625	73.43	8.64	13.09	0.41	4.05	11.74	38.07	436.21	0.31	7.83	88.96	100	99.7	3566	5078	2344	0.705	559.401	26.32	70.5	5	0	0	0	1	0	0
Ribeirão Pires	354330	-23.701	-46.4028	2009	VERAO	1	0	0	1	0	11.6695	0	100	9907.5	5073.87	51.2124	2738.91	2857.28	0.243267	75.81	6.95	3.47	0.44	0.99	3.39	14.19	847.11	0.35	10.16	99	99.16	100	57860	0	113068	0.784	758.67	25.55	76.83	5	0	0	0	1	0	0
Ribeirão Preto	354340	-21.2108	-47.8213	2009	VERAO	1	0	0	1	83	62.165	1.33516	99.7	65091.6	4418.9	6.78874	14372.7	16648.5	0.323742	75.65	8.67	2.91	0.54	0.61	2.53	9.46	1314.04	0.51	4.72	99.39	99.82	99.96	343554	1716	602966	0.8	658.589	29.76	59.42	5	0	0	0	1	0	0
Rifaina	354360	-20.0608	-47.4409	2009	VERAO	1	0	0	1	0	0.364519	0	86.83	16250.8	3812.16	23.4583	159.702	182.744	0.345817	74.42	10.27	6.81	0.45	1.8	5.18	22.66	677.62	0.35	6.35	96.96	99.71	100	1894	428	3008	0.74	742.237	28.78	63.52	5	0	0	0	1	0	0
Rincão	354370	-21.5939	-48.032	2009	VERAO	1	0	0	1	2	1.07301	1.86392	80.9	31663.9	2942.96	9.29438	194.948	218.348	0.401683	74.53	8.09	7.79	0.44	2.11	6.82	23.31	626.27	0.35	5.39	99.68	99.21	100	5006	1954	8460	0.734	632.801	29.4	58.76	5	0	0	0	1	0	0
Rinópolis	354380	-21.6812	-50.7174	2009	VERAO	1	0	0	1	1	1.07472	0.930472	85.91	35848.1	2170.44	6.05456	221.397	252.431	0.434367	75.59	12.95	10.15	0.43	1.05	5.17	21.28	606.9	0.32	3.76	99.02	99.66	100	5027	1299	8636	0.723	602.01	30.48	58.16	5	0	0	0	1	0	0
Rio Claro	354390	-22.3739	-47.5799	2009	VERAO	1	0	0	1	3	19.3891	0.154726	97.51	49842.2	7296.09	14.6384	4489.45	4786.73	0.193442	76.72	9.36	3.46	0.5	0.37	2.67	10.4	1049.16	0.43	6.06	99.53	99.8	99.93	103120	4533	181720	0.803	620.849	28.91	58.76	5	0	0	0	1	0	0
Rio das Pedras	354400	-22.8503	-47.5984	2009	VERAO	1	0	0	1	0	2.95817	0	96.24	22665.7	1281.77	5.65509	921.056	1048.03	0.330683	75.49	6.24	6.14	0.45	0.48	3.59	14.39	804	0.36	8.88	99.25	99.34	99.97	16273	939	28562	0.759	563.73	28.07	60.36	5	0	0	0	1	0	0
Rio Grande da Serra	354410	-23.7379	-46.3795	2009	VERAO	1	0	0	1	0	4.35691	0	100	3634.1	2438.34	67.0962	616.033	663.926	0.45585	74.36	5.03	5.41	0.39	1.98	7.02	22.01	563.57	0.28	11.94	99.58	98.85	99.64	22374	0	43974	0.749	811.722	25.35	76.83	5	0	0	0	1	0	0
Riolândia	354420	-20.0235	-49.7092	2009	VERAO	1	0	0	1	0	1.09147	0	79.07	63189.7	4993.21	7.90194	217.689	226.777	0.335658	74.04	7.33	13.01	0.4	1.94	6.24	26.31	539.22	0.28	7.74	98.4	99.81	99.93	5098	2209	8366	0.703	625.506	30.88	61.26	5	0	0	0	1	0	0
Riversul	354350	-23.8469	-49.4478	2009	VERAO	1	0	0	1	0	0.658846	0	72.4	38587.8	5942.38	15.3996	136.209	138.258	0.4546	72.94	11.62	13.3	0.5	8.74	25.07	50.45	412.42	0.47	3.4	94.47	99.64	99.37	2520	1671	4492	0.664	460.937	28.92	62.18	5	0	0	0	1	0	0
Rosana	354425	-22.4891	-52.8369	2009	VERAO	1	0	0	1	0	2.06547	0	71.48	74401.1	6063.85	8.15021	637.407	647.75	0.37615	74.1	7.08	7.39	0.6	4.84	11.37	30.43	843.59	0.68	10.36	94.67	98.16	99.92	9136	3833	15858	0.764	431.475	30.79	57.35	5	0	0	0	1	0	0
Roseira	354430	-22.933	-45.3026	2009	VERAO	1	0	0	1	2	0.974086	2.05321	94.71	13065.4	3961.36	30.3195	402.457	424.987	0.421208	74.38	6.5	5.32	0.43	0.38	7.36	26.56	588.39	0.32	7.04	98.63	99.7	99.81	4844	483	9116	0.737	669.824	28.36	78.08	5	0	0	0	1	0	0
Rubiácea	354440	-21.3609	-50.7858	2009	VERAO	1	0	0	1	0	0.279621	0	56.97	23648.4	1362.82	5.76285	89.8454	99.0228	0.423375	74.17	8.43	10.85	0.37	1.21	6	18.35	565.62	0.24	5.38	99.65	99.61	100	1290	1166	1563	0.721	611.741	30.49	57.9	5	0	0	0	1	0	0
Rubinéia	354450	-20.2497	-51.0183	2009	VERAO	1	0	0	1	0	0.31168	0	81.25	24287.7	643.131	2.64797	64.1282	76.8188	-0.226692	75.64	13.56	7.03	0.39	0.64	2.3	17.14	676.48	0.27	5.6	97.89	100	100	1394	507	2355	0.759	640.159	30.6	61.89	5	0	0	0	1	0	0
Sabino	354460	-21.4708	-49.5756	2009	VERAO	1	0	0	1	0	0.555009	0	87.24	30528.5	2624.92	8.59827	123.843	143.5	0.454608	73.76	11.54	8.5	0.41	0.71	4.13	15.97	655.4	0.29	4.46	98.56	100	99.47	2602	642	4575	0.728	596.222	30.47	61.4	5	0	0	0	1	0	0
Sagres	354470	-21.8678	-50.9903	2009	VERAO	1	0	0	1	0	0.25416	0	74.89	14793.5	517.12	3.49559	74.4672	75.797	0.414058	74.78	10.61	13.47	0.47	1.74	6.29	25.45	592.88	0.41	5.62	98.58	100	99.93	1050	576	1819	0.73	565.242	30.74	58.16	5	0	0	0	1	0	0
Sales	354480	-21.3472	-49.5027	2009	VERAO	1	0	0	1	0	0.572907	0	88.96	30855.5	5239.65	16.9813	157.317	190.763	0.280283	76.56	10.77	10.57	0.42	1.47	4.77	18.33	654.79	0.31	3.95	95.27	99.18	99.94	2773	544	4907	0.751	603.188	30.49	61.4	5	0	0	0	1	0	0
Sales Oliveira	354490	-20.8315	-47.8546	2009	VERAO	1	0	0	1	0	1.10002	0	89.66	30577.6	2330.43	7.62138	412.628	452.484	0.416867	75.71	9.19	5.02	0.43	0.15	1.84	12.1	789.73	0.33	5.48	98.24	99.87	100	5792	999	9569	0.772	708.693	28.9	59.42	5	0	0	0	1	0	0
Salesópolis	354500	-23.5802	-45.8426	2009	VERAO	1	0	0	1	0	1.60723	0	63.04	42499.7	22183.7	52.1974	319.349	327.809	0.546042	74.75	8.33	9.13	0.42	1.09	8.2	25.52	576.55	0.31	6.74	93.7	99.79	99.85	7939	5681	9954	0.732	765.851	25.03	76.83	5	0	0	0	1	0	0
Salmourão	354510	-21.588	-50.8763	2009	VERAO	1	0	0	1	4	0.506457	7.89801	88.71	17293.4	2455.59	14.1996	109.733	116.56	0.476933	75.77	10.5	13.9	0.39	1.25	4.11	22.15	544.52	0.27	5.55	98.58	99.65	99.78	2274	497	4321	0.719	591.6	30.4	58.16	5	0	0	0	1	0	0
Saltinho	354515	-22.8712	-47.7318	2009	VERAO	1	0	0	1	1	0.741235	1.3491	83.31	9973.8	895.597	8.97949	370.245	438.683	0.462767	76.39	8.8	2.67	0.39	0.04	0.71	5.43	967.88	0.27	3.41	99.21	99.9	100	4122	1168	5891	0.791	555.01	28.49	60.36	5	0	0	0	1	0	0
Salto	354520	-23.1805	-47.3026	2009	VERAO	1	0	0	1	3	10.8008	0.277756	99.19	13305.7	763.675	5.73946	3424.79	3987.54	0.213317	75.19	7.27	3.96	0.45	0.43	3.3	11.79	876.67	0.35	7.12	99.19	99.26	99.97	57604	742	104774	0.78	571.575	28.13	65.96	5	0	0	0	1	0	0
Salto de Pirapora	354530	-23.6528	-47.5807	2009	VERAO	1	0	0	1	0	4.0981	0	78.31	28050.9	5546.88	19.7744	1438.8	1567.08	0.272867	75.04	7.64	7.85	0.44	1.26	7.99	25.43	618.93	0.35	9.31	99.03	99.82	99.96	19090	8669	31463	0.729	478.022	26.87	70.5	5	0	0	0	1	0	0
Salto Grande	354540	-22.8709	-49.9608	2009	VERAO	1	0	0	1	1	0.919292	1.08779	89.82	18844.1	1225.98	6.50593	310.473	326.648	0.39995	74.5	10.28	9.75	0.42	2.53	11.69	29.92	499.65	0.33	8.69	97.29	99.61	99.74	4002	854	7933	0.704	529.795	30.38	59.9	5	0	0	0	1	0	0
Sandovalina	354550	-22.4779	-51.8421	2009	VERAO	1	0	0	1	0	0.372938	0	68.14	45585.6	1843.12	4.0432	146.899	193.64	0.343792	73.73	6.11	11.17	0.43	3.09	11.12	34.88	502.4	0.33	8.27	78.99	100	100	2016	1118	2581	0.709	496.187	30.96	56.63	5	0	0	0	1	0	0
Santa Adélia	354560	-21.3178	-48.819	2009	VERAO	1	0	0	1	0	1.49958	0	93.88	33026.9	2360.88	7.14836	352.703	398.026	0.3501	75.08	9.85	7.65	0.43	0.22	2.79	10.23	853.14	0.33	4.3	99.24	99.43	99.54	7555	773	13560	0.76	638.373	30.27	58.8	5	0	0	0	1	0	0
Santa Albertina	354570	-20.0142	-50.7277	2009	VERAO	1	0	0	1	0	0.624605	0	84.75	27269.2	1063.95	3.90166	179.09	199.195	0.367217	73.51	13.86	9.98	0.42	1.03	3.39	17.18	686.89	0.31	5.4	98.8	100	99.82	2814	832	4891	0.728	654.14	31.04	61.89	5	0	0	0	1	0	0
Santa Bárbara d'Oeste	354580	-22.8006	-47.4281	2009	VERAO	1	0	0	1	2	18.698	0.106963	99.1	27103	677.934	2.50133	3820.66	4181.24	0.408508	77.04	7.16	3.67	0.41	0.37	1.82	8.67	863.02	0.29	5.64	99.53	99.88	99.98	98806	1413	178596	0.781	577.638	28.26	65.96	5	0	0	0	1	0	0
Santa Branca	354600	-23.4264	-45.8633	2009	VERAO	1	0	0	1	0	1.43407	0	88.43	27223.8	7663.16	28.1487	256.929	263.753	0.473967	74.68	8.96	6.86	0.47	1.36	7.36	25.99	645.59	0.39	7.98	96.44	97.66	98.93	6872	1623	12140	0.735	699.452	25.65	70.9	5	0	0	0	1	0	0
Santa Clara d'Oeste	354610	-20.0669	-50.9084	2009	VERAO	1	0	0	1	0	0.22498	0	74.08	18345.8	830.891	4.52906	44.7357	47.0903	0.0486333	73.25	12	10.78	0.45	0.39	3.17	17.58	672.98	0.37	2.98	97.25	100	100	1001	513	1571	0.733	657.856	31.08	61.89	5	0	0	0	1	0	0
Santa Cruz da Conceição	354620	-22.1213	-47.4856	2009	VERAO	1	0	0	1	0	0.422384	0	66.14	15013	2957.06	19.6967	188.765	203.035	0.445567	77.56	11.12	5.42	0.67	1.35	2.05	14.4	1400.46	0.87	3.74	98.77	100	100	2223	1294	2708	0.79	641.733	28.76	61.27	5	0	0	0	1	0	0
Santa Cruz da Esperança	354625	-21.2748	-47.4396	2009	VERAO	1	0	0	1	0	0.203601	0	67.42	14806.2	3578.21	24.167	38.3837	61.5808	0.276275	74.89	8.76	5.33	0.53	2.49	8.29	24.74	700.57	0.5	10.13	85.09	99.71	99.56	992	630	1323	0.743	652.89	29.55	63.73	5	0	0	0	1	0	0
Santa Cruz das Palmeiras	354630	-21.8555	-47.2501	2009	VERAO	1	0	0	1	0	3.04426	0	96.45	29533.7	5177.12	17.5295	473.001	625.905	0.373108	73.87	7.39	8.16	0.51	1.01	4.2	16.66	829.66	0.46	4.45	98.75	100	100	14948	932	29000	0.728	643.13	29.16	61.27	5	0	0	0	1	0	0
Santa Cruz do Rio Pardo	354640	-22.8093	-49.569	2009	VERAO	1	0	0	1	0	4.58557	0	90.78	111475	8175.58	7.33402	996.177	1226.67	0.432758	77	10	5.47	0.46	0.33	2.89	14.56	818.3	0.36	4.73	98.89	99.7	99.83	23546	3767	40154	0.762	595.592	29.46	59.9	5	0	0	0	1	0	0
Santa Ernestina	354650	-21.4525	-48.3668	2009	VERAO	1	0	0	1	0	0.571485	0	90.67	13442.1	655.829	4.87892	117.604	147.943	0.454033	73.14	6.56	7.09	0.42	0.42	2.62	15.96	688.24	0.31	7.53	99.94	100	99.76	2821	423	5145	0.738	655.559	29.1	59.42	5	0	0	0	1	0	0
Santa Fé do Sul	354660	-20.2419	-50.9502	2009	VERAO	1	0	0	1	11	3.11558	3.53064	95.79	20653.7	1144.57	5.5417	798.121	966.693	0.439475	75.41	11.42	6.43	0.49	0.61	3.41	10.07	924.06	0.43	5.31	99.6	100	100	16083	1151	28088	0.784	655.903	31.13	61.89	5	0	0	0	1	0	0
Santa Gertrudes	354670	-22.4751	-47.5213	2009	VERAO	1	0	0	1	0	2.13578	0	98.47	9829.1	428.118	4.35562	582.605	733.589	0.394492	75.84	5.48	4.59	0.38	0.52	1.92	10.25	718.03	0.25	7.42	97.57	99.66	100	11583	230	21404	0.737	606.559	28.53	58.76	5	0	0	0	1	0	0
Santa Isabel	354680	-23.2889	-46.2424	2009	VERAO	1	0	0	1	0	5.12999	0	77.92	36333.2	14543.6	40.0284	1171.37	1252.64	0.4252	75.02	7.13	7.49	0.45	3.21	7.63	24.43	623.11	0.36	9.51	96.2	99.48	99.74	24628	10862	39591	0.738	631.59	26.59	70.9	5	0	0	0	1	0	0
Santa Lúcia	354690	-21.6708	-48.0574	2009	VERAO	1	0	0	1	1	0.836292	1.19575	93.84	15403.3	1474.64	9.57353	173.184	187.332	0.440742	74.1	6.52	8.04	0.39	0.59	3.91	15.9	609.37	0.26	9.14	100	100	99.77	4029	494	7754	0.737	629.586	28.87	58.76	5	0	0	0	1	0	0
Santa Maria da Serra	354700	-22.5646	-48.1543	2009	VERAO	1	0	0	1	5	0.549451	9.09998	87.75	25262.1	3798.32	15.0356	155.586	164.106	0.382792	74.18	7.61	8.52	0.45	4.05	7.46	25.37	578.55	0.42	6.89	96.79	100	100	2629	641	4772	0.686	627.479	29.22	60.36	5	0	0	0	1	0	0
Santa Mercedes	354710	-21.3168	-51.7371	2009	VERAO	1	0	0	1	0	0.298472	0	86.07	16675.3	452.705	2.71483	140.978	160.08	0.366567	75.79	11.97	11.76	0.4	0.63	5.57	24.8	561.64	0.27	7.12	97.76	99.14	99.8	1306	373	2458	0.739	537.932	30.99	55.87	5	0	0	0	1	0	0
Santa Rita do Passa Quatro	354750	-21.6825	-47.5079	2009	VERAO	1	0	0	1	0	2.86475	0	54.33	20980	1032.66	4.92211	44.0485	51.4459	0.358142	78.22	12.83	4.43	0.48	0.53	3.42	13.48	930.59	0.4	5.72	98.86	99.73	100	13845	2777	23701	0.775	669.428	29	58.76	5	0	0	0	1	0	0
Santa Rita d'Oeste	354740	-20.0972	-50.8127	2009	VERAO	1	0	0	1	0	0.284618	0	95.18	75414.1	16208.9	21.4932	913.091	973.504	0.334883	75.31	14.98	11.36	0.39	0.52	2.87	11.48	666.14	0.26	2.7	99.23	100	100	1372	770	1773	0.761	655.027	31.06	61.89	5	0	0	0	1	0	0
Santa Rosa de Viterbo	354760	-21.5038	-47.3662	2009	VERAO	1	0	0	1	0	2.48878	0	65.97	28857.6	4880.42	16.9121	618.021	656.273	0.370942	77.1	10.01	4.94	0.5	0.92	5.44	18.15	829.2	0.44	8.82	99.49	100	100	11622	1115	22747	0.77	660.27	28.68	61.27	5	0	0	0	1	0	0
Santa Salete	354765	-20.2587	-50.7201	2009	VERAO	1	0	0	1	0	0.16005	0	100	7919.2	484.457	6.1175	40.3244	45.869	0.3709	76.83	12.3	6.01	0.35	0.65	2.85	10.94	673.2	0.22	1.96	88.91	100	100	949	628	819	0.772	631.379	30.97	61.89	5	0	0	0	1	0	0
Santana da Ponte Pensa	354720	-20.2607	-50.7971	2009	VERAO	1	0	0	1	0	0.188933	0	89.2	12988.8	445.195	3.42753	39.146	42.5062	0.363483	75.41	16.76	9	0.42	0.43	0.96	9.04	856.78	0.3	1.8	99.66	100	100	888	544	1097	0.773	639.023	30.96	61.89	5	0	0	0	1	0	0
Santana de Parnaíba	354730	-23.4494	-46.9168	2009	VERAO	1	0	0	1	3	10.6839	0.280795	68.29	17994.9	7157.7	39.7763	3795.13	4331.05	0.385708	75.92	4.58	4.5	0.67	1.45	4.71	16.85	1858.69	0.89	6.98	96.26	99.48	99.88	56664	0	108813	0.814	611.6	25.91	65.96	5	0	0	0	1	0	0
Santo Anastácio	354770	-22.0377	-51.7225	2009	VERAO	1	0	0	1	0	2.18216	0	92.96	55287.6	2197.12	3.97398	494.024	514.206	0.432225	76.22	11.82	7.03	0.52	1.13	6.74	26.35	726.34	0.49	7.62	99.34	99.37	100	9713	1395	19080	0.753	511.134	30.8	56.63	5	0	0	0	1	0	0
Santo André	354780	-23.728	-46.4416	2009	VERAO	1	0	0	1	0	70.9439	0	100	17578.2	9032.84	51.3866	7034.71	7073.26	0.0235583	76.66	9.31	2.78	0.53	0.78	3.24	11.77	1304.31	0.51	7.59	98.18	99.89	99.99	366055	0	676407	0.815	764.841	25.37	76.83	5	0	0	0	1	0	0
Santo Antônio da Alegria	354790	-21.0923	-47.1958	2009	VERAO	1	0	0	1	0	0.667958	0	73.68	31033.8	7425.67	23.9277	111.878	140.537	0.3927	74.8	10.8	5.63	0.42	1.24	6.19	23.8	585.63	0.3	2.05	96.47	100	100	3321	1635	4669	0.702	710.563	27.86	63.73	5	0	0	0	1	0	0
Santo Antônio de Posse	354800	-22.6033	-46.9499	2009	VERAO	1	0	0	1	0	2.10061	0	90.15	15413.3	1079.48	7.00354	674.679	749.929	0.418308	75.3	7.53	7.82	0.44	1.24	4.14	17.19	695.67	0.33	4.64	98.16	99.86	99.73	11094	1816	18834	0.702	614.869	27.97	65.96	5	0	0	0	1	0	0
Santo Antônio do Aracanguá	354805	-20.873	-50.5543	2009	VERAO	1	0	0	1	0	0.791697	0	76.94	130843	9530.99	7.28429	181.072	214.782	0.4971	75.41	7.49	9.48	0.41	0.77	3.32	16.52	662.71	0.29	3.8	96.21	100	99.83	4116	1655	5971	0.757	614.999	31.03	57.9	5	0	0	0	1	0	0
Santo Antônio do Jardim	354810	-22.1303	-46.6835	2009	VERAO	1	0	0	1	0	0.636271	0	58.71	10995.6	1940.84	17.6511	113.512	135.915	0.488692	75.12	10.5	8.47	0.41	2.09	5.54	15.91	635.11	0.32	3.03	96.64	100	100	3170	2411	3532	0.714	726.461	27.42	61.27	5	0	0	0	1	0	0
Santo Antônio do Pinhal	354820	-22.8318	-45.6981	2009	VERAO	1	0	0	1	0	0.672485	0	57.99	13300.8	6952.11	52.2683	45.4096	49.29	0.436725	73.69	8.87	8.08	0.47	1.17	9.11	31.16	569.08	0.39	2.89	77.89	99.57	99.85	3468	2631	3855	0.706	806.956	25.6	70.9	5	0	0	0	1	0	0
Santo Expedito	354830	-21.8249	-51.3702	2009	VERAO	1	0	0	1	0	0.298879	0	87.35	9446.5	152.902	1.61861	72.7378	75.9798	0.415617	74.69	12.45	11.38	0.41	2.85	11.41	28.78	497.6	0.31	8.32	94.62	99.71	99.88	1229	325	2478	0.732	551.051	30.96	58.16	5	0	0	0	1	0	0
Santópolis do Aguapeí	354840	-21.6602	-50.518	2009	VERAO	1	0	0	1	0	0.437978	0	96.24	12802.6	511.923	3.99859	99.8163	101.981	0.358792	74.78	8.7	8.5	0.35	0.37	2.41	18.82	551.5	0.2	7.42	98.59	99.82	100	2129	144	4133	0.74	620.296	30.42	58.16	5	0	0	0	1	0	0
Santos	354850	-23.8688	-46.2915	2009	VERAO	1	0	0	1	0	45.2225	0	99.91	28103.3	17738.7	63.1198	3639.65	3908.14	0.520433	76.13	14.05	2.22	0.55	0.6	2.39	8.08	1693.65	0.56	7.43	99.73	99.78	99.94	218845	314	419086	0.84	1059.59	26.92	76.83	5	0	0	0	1	0	0
São Bento do Sapucaí	354860	-22.6814	-45.6868	2009	VERAO	1	0	0	1	0	1.1164	0	47.74	25257.9	10789.2	42.7162	169.416	177.102	0.52815	73.69	10.68	8.45	0.55	2.21	6.9	28.59	701.89	0.56	4.58	82.3	99.41	99.96	5437	5428	5040	0.72	801.136	25.37	70.9	5	0	0	0	1	0	0
São Bernardo do Campo	354870	-23.813	-46.5508	2009	VERAO	1	0	0	1	1	78.4101	0.0127535	98.19	40953.2	22275	54.3914	8477.06	8613.91	0.276483	76.65	6.56	3.04	0.54	0.99	3.54	13.22	1212.65	0.52	7.84	99.13	99.87	99.98	415619	12805	752658	0.805	781.245	24.96	77.21	5	0	0	0	1	0	0
São Caetano do Sul	354880	-23.6261	-46.5661	2009	VERAO	1	0	0	1	1	16.1582	0.0618881	100	1533.1	0	0	1532.12	1532.12	0.0903917	78.2	13.89	1.55	0.54	0.09	0.52	3.85	2043.74	0.52	6.1	99.99	100	100	83325	0	149263	0.862	660.162	26.69	77.21	5	0	0	0	1	0	0
São Carlos	354890	-21.9189	-47.8672	2009	VERAO	1	0	0	1	2	23.0485	0.0867737	95.77	113691	24469.9	21.5233	5606.47	6154.3	0.339633	76.78	8.94	3.64	0.49	0.58	2.53	10.01	1079.45	0.43	6.87	99.1	99.96	99.88	120861	8889	213061	0.805	627.836	27.71	58.76	5	0	0	0	1	0	0
São Francisco	354900	-20.3658	-50.6759	2009	VERAO	1	0	0	1	0	0.304638	0	76.71	7557.9	282.979	3.74415	73.8747	75.2179	0.349825	73.82	12.14	11.63	0.45	0.29	4.02	21.09	643.37	0.34	2.54	89.63	100	100	1445	626	2167	0.723	627.538	30.97	61.89	5	0	0	0	1	0	0
São João da Boa Vista	354910	-21.978	-46.8022	2009	VERAO	1	0	0	1	1	8.82912	0.113262	95.49	51639.9	7516.43	14.5555	2188.55	2521.25	0.150158	77.23	10.43	3.84	0.51	0.32	1.84	12.66	998.31	0.45	5.21	99.56	99.27	99.96	44616	3337	80302	0.797	701.025	28.54	61.27	5	0	0	0	1	0	0
São João das Duas Pontes	354920	-20.4084	-50.3835	2009	VERAO	1	0	0	1	1	0.275742	3.62658	76.37	12946.2	834.974	6.44957	50.8636	59.5927	0.3471	73.34	11.03	9.94	0.36	0.74	4.37	22.06	532.23	0.24	2.89	99.65	100	100	1211	605	1961	0.72	617.991	30.88	61.26	5	0	0	0	1	0	0
São João de Iracema	354925	-20.5208	-50.3563	2009	VERAO	1	0	0	1	0	0.188541	0	80.1	17839.6	2108.51	11.8192	36.6495	43.3588	0.364758	74.97	10.17	11.05	0.37	2.9	6.44	20.41	559.18	0.27	5.16	99.83	100	100	874	328	1452	0.748	616.483	30.83	61.4	5	0	0	0	1	0	0
São João do Pau d'Alho	354930	-21.2234	-51.673	2009	VERAO	1	0	0	1	1	0.234322	4.26763	80.46	11766.5	344.501	2.92781	60.4212	63.9263	0.359933	76.26	15.26	11.27	0.33	0.73	1.1	8.49	680.13	0.19	2.2	88.34	100	100	1060	398	1705	0.75	534.729	31.16	55.87	5	0	0	0	1	0	0
São Joaquim da Barra	354940	-20.5505	-47.9385	2009	VERAO	1	0	0	1	11	4.8029	2.29028	98.05	41086.3	2918.26	7.10276	1094.92	1324.55	0.327558	75.8	8.39	5	0.42	0.36	2.51	11.74	799.93	0.3	7.39	99.75	99.9	99.92	24124	834	45678	0.762	736.944	28.4	59.42	5	0	0	0	1	0	0
São José da Bela Vista	354950	-20.5875	-47.6272	2009	VERAO	1	0	0	1	0	0.852159	0	88.55	27695.2	3353.66	12.1092	113.833	126.49	0.520458	75.61	7.49	11.35	0.46	2.45	7.73	29.24	548.31	0.4	6.72	98.28	99.41	99.78	4119	921	7485	0.693	744.43	28.04	59.42	5	0	0	0	1	0	0
São José do Barreiro	354960	-22.7489	-44.5873	2009	VERAO	1	0	0	1	0	0.424251	0	69.1	57068.5	36002.5	63.0864	62.1676	64.069	0.507558	73.8	9.76	10.94	0.55	7.09	22.95	43.92	506.16	0.57	6.27	93.96	99.67	94.87	1973	1208	2869	0.684	858.828	23.04	78.08	5	0	0	0	1	0	0
São José do Rio Pardo	354970	-21.6037	-46.8795	2009	VERAO	1	0	0	1	15	5.47964	2.73741	87.92	41968.4	5827.79	13.8861	1222.65	1316.33	0.315167	77.05	10.19	4.79	0.49	0.8	5.27	17.98	818.61	0.41	5.6	98.82	99.55	99.95	26703	5941	45959	0.774	690.443	28.49	61.27	5	0	0	0	1	0	0
São José do Rio Preto	354980	-20.7972	-49.3581	2009	VERAO	1	0	0	1	21	42.7121	0.491664	93.95	43194.4	2211.21	5.11921	9609.7	11633.8	0.178883	75.74	9.47	3.19	0.5	0.46	1.73	8.85	1169.16	0.43	4.07	96.47	99.93	99.97	230647	24768	383490	0.797	680.207	31.12	58.8	5	0	0	0	1	0	0
São José dos Campos	354990	-23.0906	-45.9285	2009	VERAO	1	0	0	1	15	63.9307	0.234629	97.98	109941	34437.9	31.324	15009.4	15725.5	0.437342	76.27	6.22	2.95	0.55	1.01	3.89	13.03	1190.96	0.54	7.11	98.84	99.82	99.95	337925	12815	617106	0.807	635.93	27.44	70.9	5	0	0	0	1	0	0
São Lourenço da Serra	354995	-23.8524	-46.9364	2009	VERAO	1	0	0	1	0	1.41834	0	90.59	18645.6	15464.9	82.9414	154.699	173.381	0.429583	74.36	6.71	8.22	0.47	1.61	7.73	26.78	640.64	0.39	7.17	93.62	97.29	99.46	7068	1254	12719	0.728	715.57	25.09	77.21	5	0	0	0	1	0	0
São Luís do Paraitinga	355000	-23.2401	-45.2538	2009	VERAO	1	0	0	1	0	1.10919	0	59.16	61731.5	25353.8	41.0711	143.657	158.311	0.4983	74.54	11.08	9.92	0.48	0.99	9.16	32.84	590.68	0.4	6.42	88.58	99.54	99.65	5194	4217	6180	0.697	728.186	26.12	78.08	5	0	0	0	1	0	0
São Manuel	355010	-22.6823	-48.5404	2009	VERAO	1	0	0	1	0	3.96877	0	97.02	65073.4	5693.22	8.74891	1396.96	1497.01	0.348025	73.29	8.82	7.05	0.45	1.3	3.45	15.61	773.82	0.37	5.79	99.75	98.49	100	19545	929	37413	0.744	613.842	28.92	60.23	5	0	0	0	1	0	0
São Miguel Arcanjo	355020	-23.9139	-47.9933	2009	VERAO	1	0	0	1	0	3.22109	0	67.15	93033.9	27187.6	29.2233	513.981	579.601	0.444983	72.95	7.67	7.95	0.57	4.09	11.05	32.62	657.07	0.61	6.49	96.97	99.1	99.59	15040	9948	21502	0.71	518.867	26.84	70.5	5	0	0	0	1	0	0
São Paulo	355030	-23.6501	-46.6481	2009	VERAO	1	0	0	1	21	1155.46	0.0181746	98.5	152111	40956.2	26.9252	90055.4	91708.7	0.106958	76.3	8.13	3.18	0.62	0.92	4.27	14.69	1516.21	0.72	7.07	99.45	99.76	99.97	6026212	101159	11152344	0.805	651.479	26.44	77.21	5	0	0	0	1	0	0
São Pedro	355040	-22.5582	-47.9247	2009	VERAO	1	0	0	1	6	3.31032	1.81252	83.6	61127.8	10323.4	16.8882	1421.12	1462.57	0.341408	76.78	10.96	5.24	0.46	0.49	4.08	16.24	803.02	0.37	4.06	98.47	99.27	99.95	16564	5055	26607	0.755	642.225	28.94	60.36	5	0	0	0	1	0	0
São Pedro do Turvo	355050	-22.6789	-49.7723	2009	VERAO	1	0	0	1	0	0.750337	0	70.56	73122.1	8671.51	11.8589	108.466	124.74	0.33575	74.58	9.53	8.33	0.39	1.79	7.22	29.59	488.08	0.27	3.3	97.61	100	99.86	3453	2048	5150	0.703	590.964	29.83	59.9	5	0	0	0	1	0	0
São Roque	355060	-23.549	-47.1096	2009	VERAO	1	0	0	1	0	8.13227	0	88.54	30690.8	13977.7	45.5436	2190.23	2457.2	0.476175	76.79	8.4	4.47	0.5	1.61	4.76	15.04	932.62	0.45	7.74	97.15	98.32	99.67	42093	7333	71488	0.768	624.126	24.74	77.21	5	0	0	0	1	0	0
São Sebastião	355070	-23.7526	-45.6063	2009	VERAO	1	0	0	1	0	7.32686	0	98.89	40239.5	31311.2	77.812	2444.92	2665.81	0.406483	77.51	5.43	5.84	0.49	0.68	3.47	16.6	837.48	0.42	6.57	74.14	99.92	99.95	42166	833	73109	0.772	901.367	28.51	76.83	5	0	0	0	1	0	0
São Sebastião da Grama	355080	-21.754	-46.753	2009	VERAO	1	0	0	1	0	1.27645	0	65.22	25241	6373.63	25.2511	225.078	251.202	0.542008	74.19	9.18	8.17	0.41	0.82	6.02	23.62	581.04	0.29	4.32	98.05	99.31	99.95	6304	4128	7971	0.701	757.04	26.29	61.27	5	0	0	0	1	0	0
São Simão	355090	-21.4615	-47.5683	2009	VERAO	1	0	0	1	0	1.49965	0	89.7	61725.2	11500.1	18.6312	431.544	456.463	0.495517	76.11	10.27	4.92	0.45	0.71	4.37	16.7	761.14	0.36	6.26	96.86	99.59	99.18	7490	1418	12928	0.766	637.511	29.13	59.42	5	0	0	0	1	0	0
São Vicente	355100	-23.9592	-46.4884	2009	VERAO	1	0	0	1	0	33.825	0	99.84	14810	8694.98	58.7102	2965.07	3083.52	0.589875	76.39	7.5	4.22	0.47	1.48	5.93	18.56	789.32	0.4	9.19	99.2	99.69	99.93	164116	628	331817	0.768	933.59	29.7	76.83	5	0	0	0	1	0	0
Sarapuí	355110	-23.6643	-47.7858	2009	VERAO	1	0	0	1	0	0.923432	0	72.57	35259.2	6158.84	17.4673	435.892	454.772	0.392467	73.86	8.53	8.76	0.52	1.67	8.63	32.34	619.86	0.47	7.88	97.64	99.5	99.79	4243	2381	6646	0.707	482.817	27.22	70.5	5	0	0	0	1	0	0
Sarutaiá	355120	-23.2575	-49.4817	2009	VERAO	1	0	0	1	0	0.379614	0	80.96	14160.8	2648.15	18.7006	100.564	104.432	0.335158	72.65	8.64	11.03	0.44	0.3	6	27.66	548.61	0.33	6.22	96.33	99.44	99.31	1837	665	2957	0.688	553.372	28.13	60.23	5	0	0	0	1	0	0
Sebastianópolis do Sul	355130	-20.6292	-49.9159	2009	VERAO	1	0	0	1	0	0.322265	0	75.78	16784.8	2042.66	12.1697	163.347	184.465	0.383208	75.08	11.02	8.33	0.42	0.16	1.18	8.77	840.63	0.31	6.12	96.49	100	100	1753	684	2347	0.773	629.133	30.69	61.4	5	0	0	0	1	0	0
Serra Azul	355140	-21.3161	-47.5497	2009	VERAO	1	0	0	1	1	1.15393	0.866604	72.44	28314.4	4983.39	17.6002	359.971	412.285	0.326658	73.6	5.83	9.13	0.45	1.59	7.29	23.01	613.57	0.35	5.96	94.41	100	99.74	5165	3239	8017	0.686	644.027	29.34	59.42	5	0	0	0	1	0	0
Serra Negra	355150	-22.5891	-46.6873	2009	VERAO	1	0	0	1	0	2.80512	0	98.69	20373.6	4194.15	20.5862	819.693	905.935	0.458433	77.36	12.06	6.32	0.48	0.25	3.19	12.32	927.39	0.39	2.75	96.75	99.02	100	15372	3494	22893	0.767	663.822	25.95	65.96	5	0	0	0	1	0	0
Serrana	355160	-21.2169	-47.6123	2009	VERAO	1	0	0	1	0	3.85534	0	86.56	12604.6	1173.77	9.31223	653.563	805.679	0.397575	75.08	5.32	6.41	0.37	0.52	2.94	14.18	677.75	0.24	4.77	99.74	100	99.87	20802	412	38466	0.729	653.388	29.41	59.42	5	0	0	0	1	0	0
Sertãozinho	355170	-21.1229	-48.0089	2009	VERAO	1	0	0	1	1	11.1973	0.0893071	98.52	40308.9	1967.09	4.88004	2419.99	3246.71	0.215625	76.31	6.72	5.37	0.46	0.6	2.89	12.01	953.23	0.38	6.25	99.71	99.92	99.99	59912	1302	108772	0.761	667.779	30.02	59.42	5	0	0	0	1	0	0
Sete Barras	355180	-24.2739	-47.9341	2009	VERAO	1	0	0	1	0	1.34258	0	52.57	106270	80695.7	75.9346	203.695	207.123	0.5404	74.89	8.62	10.48	0.5	4.12	20.09	46.06	459.28	0.44	5.7	89.1	100	98.39	5601	5814	7191	0.673	619.658	30.68	70.5	5	0	0	0	1	0	0
Severínia	355190	-20.7931	-48.7938	2009	VERAO	1	0	0	1	6	1.57189	3.81706	94.57	14046	838.464	5.96942	276.908	301.017	0.419792	73.42	6.88	10.83	0.41	0.28	2.68	15.06	657.45	0.3	3.2	99.03	100	99.9	7911	727	14774	0.715	683.08	30.09	58.8	5	0	0	0	1	0	0
Silveiras	355200	-22.7347	-44.8409	2009	VERAO	1	0	0	1	2	0.599945	3.33364	49.06	41478.2	15026.3	36.2269	74.0498	82.7273	0.446308	73.72	9.5	10.89	0.48	4.87	18.14	39.91	475.69	0.42	3.34	86.13	100	99.66	2681	2913	2879	0.678	740.868	28.06	78.08	5	0	0	0	1	0	0
Socorro	355210	-22.6112	-46.5244	2009	VERAO	1	0	0	1	19	3.91289	4.85575	67.51	44902.9	5949.34	13.2493	589.325	672.527	0.461158	74.66	11.9	6.84	0.44	0.88	5.84	15.1	785.71	0.35	2.63	93.2	99.65	99.92	20997	11742	24944	0.729	656.385	27.14	65.96	5	0	0	0	1	0	0
Sorocaba	355220	-23.4646	-47.4467	2009	VERAO	1	0	0	1	6	59.8271	0.100289	98.84	45038.2	5462.14	12.1278	14519.1	15796.5	0.385217	75.59	7.41	3.1	0.52	0.89	3.23	12.1	1107.19	0.49	8.09	99.68	99.91	99.95	307008	5970	580655	0.798	563.917	27.55	65.96	5	0	0	0	1	0	0
Sud Mennucci	355230	-20.6676	-50.9009	2009	VERAO	1	0	0	1	1	0.776077	1.28853	86.25	59474.4	1993.55	3.35195	175.337	200.299	0.353275	73.51	8.34	9.47	0.54	1.49	4.16	17.65	813.95	0.52	6.49	98.55	100	100	3844	1046	6389	0.747	610.107	31.02	57.9	5	0	0	0	1	0	0
Sumaré	355240	-22.8419	-47.263	2009	VERAO	1	0	0	1	4	24.0991	0.165981	98.63	15346.5	287.761	1.87509	5395.66	5750.77	0.275525	75.71	5.28	4.87	0.45	0.88	3.84	14.5	820.03	0.37	8.32	99.57	99.63	99.97	128534	2841	238470	0.762	586.624	28.34	65.96	5	0	0	0	1	0	0
Suzanápolis	355255	-20.4729	-51.0756	2009	VERAO	1	0	0	1	0	0.353262	0	96.32	33058.7	1806.39	5.46417	145.656	153.794	0.3678	73.75	10.02	12.35	0.41	3.4	8.25	32.63	500.45	0.32	6.29	95.32	100	100	1570	1125	2258	0.699	620.219	30.95	61.89	5	0	0	0	1	0	0
Suzano	355250	-23.6084	-46.3104	2009	VERAO	1	0	0	1	0	26.2165	0	67.13	20623.6	6281.89	30.4597	6366.13	6676.5	0.407275	77.36	5.49	4.85	0.47	1.91	8.54	25.47	654.61	0.4	11.04	98.86	98.96	99.57	129468	9240	253240	0.765	705.597	25.45	76.83	5	0	0	0	1	0	0
Tabapuã	355260	-20.9319	-49.0289	2009	VERAO	1	0	0	1	2	1.20975	1.65324	91.83	34579.2	3629.46	10.4961	227.789	253.043	0.487783	74.2	11.22	7.81	0.4	0.49	2.41	12.22	731.31	0.28	3.35	99.28	99.72	99.91	6117	844	10519	0.735	657.318	30.35	58.8	5	0	0	0	1	0	0
Tabatinga	355270	-21.7125	-48.6291	2009	VERAO	1	0	0	1	0	1.51519	0	84.62	36860.4	6877.62	18.6586	272.626	330.945	0.479367	74.1	8.37	9.54	0.4	1.8	4.27	15.13	625.39	0.3	2.83	98.5	99.74	99.85	8215	2108	12578	0.704	638.577	29.99	59.26	5	0	0	0	1	0	0
Taboão da Serra	355280	-23.6205	-46.7864	2009	VERAO	1	0	0	1	2	24.1406	0.0828479	100	2038.8	134.791	6.61128	1807.97	1822.09	0.13495	76.79	4.9	3.97	0.47	1.62	4.72	17.56	812.19	0.4	7.57	99.79	99.95	99.9	131285	0	244528	0.769	648.823	26.39	77.21	5	0	0	0	1	0	0
Taciba	355290	-22.5049	-51.3423	2009	VERAO	1	0	0	1	0	0.590659	0	84.48	60726.6	3755.65	6.18452	92.7574	106.34	0.36965	73.52	9.45	11.22	0.38	1.61	4.34	19.67	559.1	0.26	7.47	97.67	97.95	99.97	2747	862	4852	0.723	543.983	30.8	57.55	5	0	0	0	1	0	0
Taguaí	355300	-23.4745	-49.3974	2009	VERAO	1	0	0	1	0	1.07496	0	72.61	14533.2	1418.08	9.75749	196.177	228.476	0.421758	74.05	6.82	7.37	0.37	0.68	3.64	15.28	587.51	0.24	1.64	97.64	100	100	6287	3071	7757	0.709	501.152	29.21	60.23	5	0	0	0	1	0	0
Taiaçu	355310	-21.1322	-48.5303	2009	VERAO	1	0	0	1	1	0.615825	1.62384	90.07	10705.9	802.407	7.495	112.925	117.436	0.414983	73.84	10.71	10.87	0.41	1.42	4.56	20.72	626.12	0.31	2.47	98.74	99.62	100	2875	555	5339	0.71	670.876	29.73	58.8	5	0	0	0	1	0	0
Taiúva	355320	-21.1327	-48.4282	2009	VERAO	1	0	0	1	3	0.58572	5.12191	90.65	13245.9	906.139	6.8409	145.351	184.445	0.419242	75.08	12.04	8.25	0.42	0.51	3.38	15.39	761.47	0.31	5.77	98.7	99.88	100	2987	480	4967	0.76	666.552	29.36	59.42	5	0	0	0	1	0	0
Tambaú	355330	-21.6018	-47.239	2009	VERAO	1	0	0	1	4	2.35047	1.70179	88.38	56178.8	12321.3	21.9324	730.177	802.235	0.459533	76.45	9.52	5.34	0.45	0.72	4.22	17.13	747.11	0.35	4.54	96.67	98.56	100	11466	2497	19909	0.731	657.852	28.24	61.27	5	0	0	0	1	0	0
Tanabi	355340	-20.5312	-49.6465	2009	VERAO	1	0	0	1	2	2.57884	0.775543	89.2	74721.8	5767.33	7.7184	596.03	703.233	0.4757	74.73	11.25	7.02	0.42	0.8	3.33	12.98	775.79	0.31	5.31	99.07	99.13	99.9	13712	2320	21735	0.748	652.92	30.46	61.4	5	0	0	0	1	0	0
Tapiraí	355350	-24.0087	-47.6194	2009	VERAO	1	0	0	1	0	0.821455	0	70.69	75510	68698.3	90.9791	175.979	190.065	0.517308	75.74	8.26	10.95	0.44	3.66	14.68	40.9	449.75	0.35	8.1	89.44	99.78	98.46	3799	2284	5728	0.681	665.894	25.88	70.5	5	0	0	0	1	0	0
Tapiratiba	355360	-21.4508	-46.7419	2009	VERAO	1	0	0	1	0	1.34048	0	81.19	22189.1	4847.52	21.8464	276.944	290.362	0.46795	77.18	9.41	6.28	0.4	0.71	4.18	18.12	637.12	0.28	6.36	93.81	99.85	99.92	6055	2233	10504	0.751	714.56	27.86	63.73	5	0	0	0	1	0	0
Taquaral	355365	-21.0693	-48.3994	2009	VERAO	1	0	0	1	0	0.287104	0	95.35	5389.2	442.476	8.21042	51.3916	59.8315	0.413658	74.4	8.55	11.01	0.51	1.54	3.52	14.54	811.38	0.48	6.12	95.17	100	100	1386	113	2613	0.759	668.879	29.36	59.42	5	0	0	0	1	0	0
Taquaritinga	355370	-21.4256	-48.5379	2009	VERAO	1	0	0	1	1	5.64488	0.177152	94.19	59433.5	4460.6	7.50519	1507	1633.82	0.41915	74.61	9.76	7.21	0.46	0.98	4.64	17.62	739.25	0.37	5.47	99.71	99.64	99.95	28454	2820	51168	0.748	654.351	29.92	58.8	5	0	0	0	1	0	0
Taquarituba	355380	-23.5302	-49.2346	2009	VERAO	1	0	0	1	0	2.31001	0	87.4	44851.5	2630.94	5.86589	358.777	484.771	0.3492	73.65	8.37	8.47	0.48	2.48	7.73	26.81	624.86	0.42	5.37	98.66	99.15	99.91	11307	2712	19579	0.701	487.975	28.98	62.18	5	0	0	0	1	0	0
Taquarivaí	355385	-23.9433	-48.6879	2009	VERAO	1	0	0	1	0	0.504482	0	54.03	23179.2	3557.83	15.3492	144.777	179.745	0.451925	73.64	5.4	9.55	0.43	1.77	17.91	52.53	373.06	0.31	6.63	97.89	98.96	97.98	2189	2340	2811	0.679	485.275	28.16	62.18	5	0	0	0	1	0	0
Tarabai	355390	-22.358	-51.6258	2009	VERAO	1	0	0	1	0	0.67054	0	92.29	20138.5	649.996	3.22763	180.57	184.713	0.226358	74.37	8.54	10.94	0.4	2.41	8.2	29.7	505.51	0.28	8.32	98.81	99.54	99.95	3211	498	6109	0.726	507.012	30.91	56.63	5	0	0	0	1	0	0
Tarumã	355395	-22.7635	-50.6014	2009	VERAO	1	0	0	1	0	1.29895	0	93.65	30291.3	1026.71	3.38945	247.986	355.123	0.3608	76.13	6.38	8.6	0.54	1.72	5.59	21.78	787.79	0.56	10.74	99.9	100	100	6147	759	12126	0.753	536.792	30.53	57.55	5	0	0	0	1	0	0
Tatuí	355400	-23.3621	-47.8695	2009	VERAO	1	0	0	1	4	10.9436	0.36551	94.81	52374.9	3996.98	7.63149	2745.8	3046.66	0.200675	75.52	8.03	4.25	0.47	1.18	4.86	17.38	771.05	0.38	6.05	98.66	99.64	99.97	52710	5070	102256	0.752	534.017	27.96	60.36	5	0	0	0	1	0	0
Taubaté	355410	-23.0871	-45.5024	2009	VERAO	1	0	0	1	19	28.5656	0.665136	97.39	62500.3	14306.5	22.8903	7472.28	7925.32	0.524692	77.98	7.62	3.04	0.51	0.84	3.75	13.83	1011.95	0.46	7.31	98.89	99.74	99.8	143344	6013	272673	0.8	620.694	27.5	70.9	5	0	0	0	1	0	0
Tejupá	355420	-23.3425	-49.3066	2009	VERAO	1	0	0	1	0	0.498941	0	63.12	29618.9	6101.49	20.6	53.7801	61.6749	0.510267	72.65	7.74	15.05	0.48	2.88	12.71	34.66	510.13	0.4	1.31	90.33	98.49	99.81	2504	1689	3120	0.668	543.084	28.64	60.23	5	0	0	0	1	0	0
Teodoro Sampaio	355430	-22.4166	-52.374	2009	VERAO	1	0	0	1	7	2.17111	3.22416	80.97	155580	42838.4	27.5346	505.854	568.984	0.5058	76.38	6.92	9.17	0.47	5.1	9.12	24.69	619.79	0.4	9.01	91.82	99.86	99.49	11356	4021	17365	0.741	450.166	30.21	56.63	5	0	0	0	1	0	0
Terra Roxa	355440	-20.7788	-48.3458	2009	VERAO	1	0	0	1	1	0.88025	1.13604	94.86	22154.1	1731.37	7.81513	160.991	179.743	0.447833	75.3	9.09	7.28	0.45	0.66	3.23	12.92	759.32	0.36	4.48	99.04	99.88	100	4472	398	8107	0.749	669.625	29.67	59.42	5	0	0	0	1	0	0
Tietê	355450	-23.0494	-47.7077	2009	VERAO	1	0	0	1	5	3.80671	1.31347	90.72	40439.6	2845.67	7.03683	1405.38	1488.27	0.475842	78.04	9.07	3.69	0.48	1.04	3.3	13.53	927.25	0.42	3.99	98.74	99.84	99.94	20217	3346	33489	0.778	528.625	28.61	60.36	5	0	0	0	1	0	0
Timburi	355460	-23.1958	-49.6104	2009	VERAO	1	0	0	1	0	0.286318	0	71.77	19679	5249.58	26.6761	83.4886	89.7461	0.45845	74.58	11.83	10.18	0.46	1.45	9.24	26.9	580.24	0.38	2.84	96.47	99.54	100	1364	722	1924	0.71	552.358	28.42	59.9	5	0	0	0	1	0	0
Torre de Pedra	355465	-23.2501	-48.2127	2009	VERAO	1	0	0	1	0	0.241673	0	64.1	7134.8	1253.42	17.5677	41.9781	44.7766	0.434658	74.73	11.93	4.87	0.39	1.11	8.39	27.86	548.39	0.27	4.39	93.89	100	100	901	785	1469	0.714	550.791	28.05	60.36	5	0	0	0	1	0	0
Torrinha	355470	-22.4446	-48.1644	2009	VERAO	1	0	0	1	0	0.992257	0	84.7	31526.6	4278.65	13.5715	261.13	267.671	0.381967	76.11	11.34	6.38	0.45	0.2	1.54	13.49	770.15	0.34	2.63	98.81	99.64	99.95	5541	1391	7939	0.744	652.189	27.45	58.76	5	0	0	0	1	0	0
Trabiju	355475	-22.0323	-48.3451	2009	VERAO	1	0	0	1	0	0.158221	0	91.43	6342.1	941.343	14.8428	43.8349	62.5147	0.422567	73.63	9.26	10.43	0.4	0.53	9.07	28.15	505.36	0.27	6.67	96.77	100	99.83	733	126	1418	0.722	628.554	29.59	58.76	5	0	0	0	1	0	0
Tremembé	355480	-22.9408	-45.6042	2009	VERAO	1	0	0	1	8	4.20753	1.90135	89.58	19109.4	4376.67	22.9033	1123.96	1165.12	0.40635	77.38	6.43	4	0.53	1.38	5.95	19.16	959.88	0.51	7.98	98.45	98.3	99.45	19322	4048	36936	0.785	649.539	28.52	70.9	5	0	0	0	1	0	0
Três Fronteiras	355490	-20.2737	-50.8696	2009	VERAO	1	0	0	1	1	0.587929	1.70089	84.28	15159.4	422.049	2.78408	149.125	172.902	0.384317	74.73	13.36	9.32	0.41	0.93	2.33	16.91	663.71	0.28	5.38	98.34	100	100	2754	829	4598	0.753	640.398	31.14	61.89	5	0	0	0	1	0	0
Tuiuti	355495	-22.8303	-46.6876	2009	VERAO	1	0	0	1	0	0.63408	0	49.54	12673.1	1801.29	14.2135	145.39	153.976	0.423392	77.24	11.65	8.79	0.39	0.41	4.29	18.31	630.49	0.26	4.17	94.65	100	100	3183	2961	2969	0.728	601.54	26.5	65.96	5	0	0	0	1	0	0
Tupã	355500	-21.9473	-50.5346	2009	VERAO	1	0	0	1	2	6.80851	0.29375	95.79	62798.6	4065.22	6.47343	1673.18	1744.39	0.436708	76.1	12.53	6.94	0.54	1.07	4.98	17.14	926.96	0.52	5.79	99.51	99.05	99.97	32264	2546	60930	0.771	617.92	30.07	58.16	5	0	0	0	1	0	0
Tupi Paulista	355510	-21.3904	-51.5872	2009	VERAO	1	0	0	1	6	1.57353	3.81307	78.89	24477	619.418	2.53061	406.278	448.14	0.411142	75.08	13.21	6.82	0.49	0.69	2.78	12.42	914.36	0.42	4.04	96.6	99.4	100	7187	3063	11206	0.769	539.828	30.81	55.87	5	0	0	0	1	0	0
Turiúba	355520	-20.9405	-50.1113	2009	VERAO	1	0	0	1	0	0.212845	0	81.64	15323.5	1346.07	8.78437	47.5025	51.266	0.3999	74.44	14.4	11.41	0.35	1.54	2.85	12.47	676.92	0.22	2.85	99.29	100	100	1000	350	1580	0.751	631.057	30.78	61.4	5	0	0	0	1	0	0
Turmalina	355530	-20.0835	-50.4568	2009	VERAO	1	0	0	1	0	0.226681	0	70.33	14779.7	1269.93	8.59241	35.1581	37.345	0.428492	74.04	14.61	11.36	0.39	1.28	1.86	11.24	725.06	0.26	2	99.01	100	100	1056	571	1407	0.736	624.802	30.65	61.26	5	0	0	0	1	0	0
Ubarana	355535	-21.2197	-49.7482	2009	VERAO	1	0	0	1	0	0.528265	0	91.19	20986.1	1089.63	5.19216	164.677	171.858	0.335725	75.62	6.37	9.46	0.35	0.71	3.86	21.68	522.27	0.22	7.57	99.63	100	100	2559	444	4845	0.7	608.905	30.48	61.4	5	0	0	0	1	0	0
Ubatuba	355540	-23.3825	-45.0242	2009	VERAO	1	0	0	1	0	7.92603	0	97.21	70810.5	58688.2	82.8806	2347.24	2491.45	0.475275	75.47	6.2	5.8	0.58	2.58	8.88	25.64	803.5	0.62	7.28	75.35	99.63	99.04	42448	1894	76907	0.751	1029.96	29.89	78.08	5	0	0	0	1	0	0
Ubirajara	355550	-22.5443	-49.6659	2009	VERAO	1	0	0	1	0	0.461671	0	73.13	28217.9	3052.69	10.8183	76.282	82.2387	0.364767	74.72	10.01	9.31	0.42	1.26	8.11	23.2	580.57	0.32	2.67	95.35	99.41	100	2307	1198	3229	0.727	598.501	29.78	59.9	5	0	0	0	1	0	0
Uchoa	355560	-20.9369	-49.1577	2009	VERAO	1	0	0	1	0	1.01306	0	92.4	25243.4	1709.77	6.77312	317.784	346.385	0.37155	74.36	12.07	7.3	0.4	1.21	4.24	18.08	655.13	0.28	4.34	99.68	99.27	100	4856	670	8801	0.721	648.426	30.44	58.8	5	0	0	0	1	0	0
União Paulista	355570	-20.8905	-49.8873	2009	VERAO	1	0	0	1	0	0.166308	0	75.71	7905.6	806.309	10.1992	42.1669	43.0872	0.267317	76.75	10.57	12.11	0.35	0.77	1.82	16.92	610.77	0.21	2.87	97.05	100	100	818	375	1224	0.749	627.674	30.57	61.4	5	0	0	0	1	0	0
Urânia	355580	-20.2089	-50.6525	2009	VERAO	1	0	0	1	0	0.955282	0	83.47	20926.2	826.722	3.95066	245.138	263.787	0.347617	73.25	12.39	9.06	0.46	1.42	4.85	16.15	739.08	0.38	6.66	99.54	99.86	99.93	4601	1400	7436	0.746	633.051	30.7	61.89	5	0	0	0	1	0	0
Uru	355590	-21.766	-49.2963	2009	VERAO	1	0	0	1	0	0.136759	0	85.28	14690.1	514.194	3.50028	31.1874	32.1023	0.364042	74.93	11.03	7.15	0.39	3.91	7.6	24.15	544.1	0.26	0.47	98.17	100	100	531	170	1081	0.712	593.688	30.41	59.26	5	0	0	0	1	0	0
Urupês	355600	-21.2052	-49.2652	2009	VERAO	1	0	0	1	0	1.36866	0	88.16	32391.6	2500.07	7.71826	305.162	343.818	0.38085	74.03	12.32	6.76	0.43	0.4	1.53	9.39	805.66	0.33	1.86	98.77	99.8	100	7116	1400	11314	0.745	616.525	30.69	58.8	5	0	0	0	1	0	0
Valentim Gentil	355610	-20.4205	-50.1017	2009	VERAO	1	0	0	1	0	1.13832	0	91.02	14974.1	2092.71	13.9755	314.1	387.531	0.4286	73.62	8.42	6.95	0.36	1.07	3.85	12.32	654.97	0.24	4.22	99.8	99.94	99.89	6231	963	10073	0.735	609.742	30.7	61.26	5	0	0	0	1	0	0
Valinhos	355620	-22.9751	-46.9813	2009	VERAO	1	0	0	1	2	11.0404	0.181154	94.78	14853.8	1781.42	11.993	4433.56	4566.75	0.406867	76.01	8.14	3.13	0.54	0.15	1.17	5.9	1570.91	0.52	4.09	99.16	99.89	99.98	60702	5167	101626	0.819	600.652	27.37	65.96	5	0	0	0	1	0	0
Valparaíso	355630	-21.2031	-50.9239	2009	VERAO	1	0	0	1	3	2.3253	1.29015	94.28	85766.1	6342.72	7.39537	565.202	671.17	0.414317	74.47	7.29	7.3	0.45	1.47	4.8	19.69	701.02	0.34	6.87	99.37	99.79	99.61	10039	1107	21469	0.725	601.218	30.32	57.9	5	0	0	0	1	0	0
Vargem	355635	-22.8902	-46.4145	2009	VERAO	1	0	0	1	2	0.918113	2.17838	48.66	14259.7	4200.56	29.4576	358.963	372.083	0.245683	75.36	10.29	9.78	0.38	0.83	5.31	19.22	587.59	0.26	2.83	94.7	100	99.86	4507	4380	4421	0.699	684.878	25.87	70.9	5	0	0	0	1	0	0
Vargem Grande do Sul	355640	-21.8607	-46.899	2009	VERAO	1	0	0	1	0	4.07007	0	94.65	26717.8	2727.82	10.2097	1004.87	1107.71	0.384042	76.78	8.79	5.91	0.42	0.83	3.46	15.28	711.6	0.31	4.27	99.3	99.15	100	20753	1992	37274	0.737	669.708	28.74	61.27	5	0	0	0	1	0	0
Vargem Grande Paulista	355645	-23.6209	-47.0147	2009	VERAO	1	0	0	1	0	4.26491	0	100	4248.9	1100.01	25.8892	1442.54	1792.05	0.387917	78.02	5.68	4.11	0.5	1.38	4.33	14.62	876.61	0.46	7.21	99.54	98.88	99.97	22149	0	42997	0.77	637.123	24.87	77.21	5	0	0	0	1	0	0
Várzea Paulista	355650	-23.2193	-46.8249	2009	VERAO	1	0	0	1	1	10.7208	0.0932763	100	3512	615.266	17.519	1823.42	1973.99	0.301667	76.8	4.84	5	0.39	1.15	3.76	13.39	706.02	0.28	7.13	99.53	99.86	99.98	54682	0	107089	0.759	608.767	26.23	65.96	5	0	0	0	1	0	0
Vera Cruz	355660	-22.2341	-49.8262	2009	VERAO	1	0	0	1	0	1.14663	0	86.47	24771.6	3861.01	15.5864	249.161	255.379	0.498742	74.79	11.78	8.03	0.45	0.88	5.9	16.64	713.66	0.36	7.22	96.55	99.66	100	5664	1406	9363	0.754	620.597	29.24	57.95	5	0	0	0	1	0	0
Vinhedo	355670	-23.0467	-46.9792	2009	VERAO	1	0	0	1	1	6.50686	0.153684	96.72	8160.4	1396.63	17.1147	3099.66	3293.95	0.3351	77.68	7.68	3.37	0.53	0.13	1.35	5.12	1493.32	0.49	4.55	99.44	99.49	100	36324	1999	61612	0.817	595.583	27.21	65.96	5	0	0	0	1	0	0
Viradouro	355680	-20.8844	-48.3099	2009	VERAO	1	0	0	1	5	1.78914	2.79463	96.79	21772.6	972.317	4.46578	360.22	457.451	0.42675	74.4	9.13	6.64	0.4	0.71	2.82	13.78	692.01	0.28	6.12	99.76	99.7	100	9094	506	16791	0.739	667.383	29.65	59.42	5	0	0	0	1	0	0
Vista Alegre do Alto	355690	-21.1767	-48.6494	2009	VERAO	1	0	0	1	1	0.696703	1.43533	91.34	9542.9	413.022	4.32805	202.086	239.747	0.430575	75.41	7.8	8.08	0.35	0	1.43	7	732.14	0.21	3.77	99.23	100	99.92	4116	534	6352	0.744	668.33	29.84	58.8	5	0	0	0	1	0	0
Vitória Brasil	355695	-20.1984	-50.4855	2009	VERAO	1	0	0	1	0	0.186219	0	81.57	4983.2	228.923	4.5939	56.6392	57.0594	0.227983	73.63	11.28	13.16	0.35	0.28	3.82	15.39	572.68	0.22	2.08	99.64	99.58	100	931	302	1435	0.725	628.596	30.57	61.26	5	0	0	0	1	0	0
Votorantim	355700	-23.58	-47.4066	2009	VERAO	1	0	0	1	1	10.9997	0.090912	96.06	18351.7	4847.45	26.4142	2431.77	2719.02	0.325717	75.3	6.17	3.48	0.4	0.8	3.89	15.37	703.99	0.29	9.66	99.05	99.91	100	55429	4150	104659	0.767	558.052	25.91	77.21	5	0	0	0	1	0	0
Votuporanga	355710	-20.4578	-49.9891	2009	VERAO	1	0	0	1	31	8.9546	3.46191	97.06	42070.3	4334.28	10.3025	2204.84	2602.8	0.3829	76.44	10.11	5.19	0.49	0.74	3.29	10.45	977.39	0.43	5.12	99.84	99.77	99.93	47616	2373	82319	0.79	629.768	30.68	61.26	5	0	0	0	1	0	0
Zacarias	355715	-21.1255	-50.0494	2009	VERAO	1	0	0	1	0	0.245333	0	77.39	31905.6	1737.89	5.44697	68.03	70.3702	0.478317	74.56	11.35	8.84	0.39	0.36	2.86	18.2	605.79	0.27	4.7	96.25	100	100	1152	499	1836	0.729	623.648	30.56	61.4	5	0	0	0	1	0	0
Adamantina	350010	-21.5767	-51.0568	2010	VERAO	1	0	0	1	1	3.66233	0.27305	94.53	41198.7	1145.51	2.78045	963.092	2.33768	0.34425	76.13	12.61	6.14	0.51	0.5	2.57	11.34	975.43	0.45	5.61	99.54	100	99.97	17866	1849	31948	0.79	644.507	30.83	59.48	2	0	1	0	0	0	0
Adolfo	350020	-21.2887	-49.6533	2010	VERAO	1	0	0	1	0	0.384688	0	89.97	21105.5	1363.14	6.45869	158.768	0.741184	0.454875	75.62	10.57	8.13	0.38	1.31	3.43	13.36	661.65	0.27	5.94	97.75	99.9	100	1798	357	3200	0.73	639.821	31.01	63.05	2	0	1	0	0	0	0
Aguaí	350030	-22.05	-47.0403	2010	VERAO	1	0	0	1	0	3.33554	0	90.21	47455.4	7642.94	16.1055	860.489	1.51361	0.37945	76.49	7.81	7.73	0.47	1.03	6.89	23.68	636.07	0.39	6.3	98.9	99.55	100	16218	3147	29001	0.715	861.102	29.46	61.19	2	0	1	0	0	0	0
Águas da Prata	350040	-21.914	-46.6917	2010	VERAO	1	0	0	1	0	0.825573	0	89.27	14296.1	5301.58	37.0841	245.268	1.39825	0.31865	78.13	13.49	6.04	0.52	0.6	3.56	18.43	853.39	0.49	6.5	97.13	99.43	100	3997	813	6771	0.781	977.866	26.66	61.19	2	0	1	0	0	0	0
Águas de Lindóia	350050	-22.4748	-46.6037	2010	VERAO	1	0	0	1	2	1.83756	1.0884	99.1	6012.6	1085.71	18.0572	549.504	5.5339	0.343133	75.76	10.77	5.96	0.43	0.07	2.38	16.44	730.13	0.32	3.65	98.11	99.12	100	9038	155	17111	0.745	927.327	27.27	61.19	2	0	1	0	0	0	0
Águas de Santa Bárbara	350055	-22.858	-49.261	2010	VERAO	1	0	0	1	0	0.594306	0	76.05	40446.3	5379.14	13.2995	157.393	0.210377	0.371767	75.41	10	5.16	0.48	1.44	4.79	19.35	818.15	0.41	2.35	91.34	100	99.94	2675	1342	4259	0.757	716.05	29.86	62.26	2	0	1	0	0	0	0
Águas de São Pedro	350060	-22.5986	-47.8761	2010	VERAO	1	0	0	1	0	0.30149	0	100	361.2	68.9705	19.0948	171.014	43.9576	0.195808	78.37	18.58	1.45	0.54	0.24	0.8	8.43	1580.72	0.52	6.85	100	100	100	1409	0	2707	0.854	864.722	29.8	62.28	2	0	1	0	0	0	0
Agudos	350070	-22.5719	-49.1088	2010	VERAO	1	0	0	1	0	3.57323	0	95.57	96670.8	18316.6	18.9474	1029.09	0.90734	0.438292	75.67	7.73	5.21	0.41	1.99	6.61	20.07	642.59	0.31	7.37	98.81	99.66	100	17914	1531	32993	0.745	690.318	30.1	62.26	2	0	1	0	0	0	0
Alambari	350075	-23.5489	-47.8691	2010	VERAO	1	0	0	1	0	0.505478	0	75.18	15960	2521.35	15.7979	229.867	0.698234	0.481142	73.27	7.86	6.59	0.44	1.75	7.61	25.89	556.36	0.33	7.89	97.77	100	100	2326	1212	3672	0.712	727.441	27.94	70.73	2	0	1	0	0	0	0
Alfredo Marcondes	350080	-21.935	-51.3957	2010	VERAO	1	0	0	1	0	0.431037	0	83.65	11891.5	240.669	2.02388	94.6172	0.63919	0.452883	75.41	14.93	10.13	0.36	1.29	4.66	22.16	558.38	0.22	7.29	99.04	98.69	99.92	1907	636	3255	0.741	632.335	31.36	59.48	2	0	1	0	0	0	0
Altair	350090	-20.5333	-49.0939	2010	VERAO	1	0	0	1	4	0.395766	10.107	79.2	31300.7	4423.29	14.1316	66.4997	0.142535	0.353292	73	7.34	10.2	0.42	0.51	5.38	17.13	616.38	0.3	4.75	99.49	100	100	1838	793	3022	0.687	634.931	31	58.61	2	0	1	0	0	0	0
Altinópolis	350100	-21.018	-47.3862	2010	VERAO	1	0	0	1	1	1.66168	0.601799	87.37	92895.6	23263.5	25.0426	331.61	0.317827	0.269158	75.57	9.93	6.08	0.45	0.44	2.84	14.71	731.49	0.34	3.88	97.54	100	100	8267	1971	13636	0.73	817.393	27.42	61.74	2	0	1	0	0	0	0
Alto Alegre	350110	-21.6125	-50.1921	2010	VERAO	1	0	0	1	0	0.453721	0	78.84	31857.4	1795.23	5.63521	94.6827	0.119725	0.360833	74	13.82	8.56	0.35	0.61	3.63	18.67	560.3	0.21	4.68	96.15	99.93	100	2160	868	3234	0.7	694.502	30.69	59.09	2	0	1	0	0	0	0
Alumínio	350115	-23.533	-47.2813	2010	VERAO	1	0	0	1	0	1.71398	0	83.87	8366	2567.31	30.6874	679.95	4.24745	0.426642	75.47	6	4.6	0.42	1.68	5.73	16.56	747.27	0.32	10.2	94.94	100	99.88	8036	2716	14123	0.766	890.268	26.19	79.73	2	0	1	0	0	0	0
Álvares Florence	350120	-20.2896	-49.9202	2010	VERAO	1	0	0	1	1	0.439195	2.27689	67.95	36241.1	2995.97	8.26676	60.8775	0.107971	0.310192	73.35	12.32	9.55	0.41	1.85	3.15	20.26	627.14	0.3	4.69	87.75	99.6	100	1896	1249	2648	0.728	547.622	31.4	60.54	2	0	1	0	0	0	0
Álvares Machado	350130	-22.1315	-51.5149	2010	VERAO	1	0	0	1	1	2.47375	0.404244	90.09	34764.7	1154.33	3.3204	573.428	1.23791	0.403775	75.03	9.22	6.99	0.46	1.57	5.37	22.36	672.03	0.38	6.56	99.34	98.93	99.92	12204	2330	21183	0.758	603.94	31.57	59.31	2	0	1	0	0	0	0
Álvaro de Carvalho	350140	-22.0865	-49.734	2010	VERAO	1	0	0	1	0	0.50002	0	63.49	15366.2	2601.07	16.9272	63.08	0.322468	0.46065	73.31	6.97	8.84	0.38	1.4	4.59	24.62	512.99	0.26	7.37	99.6	100	99.86	1572	1698	2952	0.688	707.408	30.2	59.09	2	0	1	0	0	0	0
Alvinlândia	350150	-22.4526	-49.7585	2010	VERAO	1	0	0	1	0	0.312611	0	89.76	8487.9	2017.6	23.7703	54.4745	0.551082	0.438233	72.48	9.2	10.52	0.53	1.98	5.36	26.91	710.49	0.5	6.12	99.01	100	100	1407	307	2693	0.722	767.256	29.65	59.09	2	0	1	0	0	0	0
Americana	350160	-22.7232	-47.2891	2010	VERAO	1	0	0	1	21	22.3552	0.93938	99.53	13391.2	701.292	5.23696	6051.61	40.9823	0.280517	77.55	8.73	2.74	0.47	0.32	1.39	7.1	1161.68	0.38	4.92	99.64	99.89	99.97	119592	984	209654	0.811	871.694	29	66.21	2	0	1	0	0	0	0
Américo Brasiliense	350170	-21.7223	-48.0323	2010	VERAO	1	0	0	1	1	3.5017	0.285575	99.24	12278.5	1196.07	9.74114	779.941	5.77684	0.381483	76.12	5.13	6.89	0.39	0.96	3.72	15.04	659.67	0.27	10.25	99.88	99.86	99.87	18665	261	34217	0.751	787.787	29.73	60.18	2	0	1	0	0	0	0
Américo de Campos	350180	-20.2894	-49.768	2010	VERAO	1	0	0	1	1	0.624402	1.60153	83.91	25287.6	1820.23	7.1981	141.422	0.434054	0.32075	74.04	12.15	7.88	0.43	0.39	4.45	20.68	686.56	0.32	3.64	95.24	99.8	100	2889	918	4788	0.745	554.233	31.19	60.54	2	0	1	0	0	0	0
Amparo	350190	-22.6991	-46.7987	2010	VERAO	1	0	0	1	10	7.00974	1.42659	78.71	44532.3	9523.47	21.3855	1616.76	2.75084	0.425833	77.27	10.19	4.7	0.5	0.19	2.49	10.77	1027.6	0.44	5.05	96.39	99.92	99.99	37521	14018	51811	0.785	833.604	27.67	66.21	2	0	1	0	0	0	0
Analândia	350200	-22.1211	-47.678	2010	VERAO	1	0	0	1	0	0.451393	0	79.38	32595.3	10027.6	30.764	245.002	0.530208	0.465792	76.66	10.18	6.61	0.53	0.88	4.81	21.01	823.33	0.51	7.17	97.74	100	99.8	2381	885	3408	0.754	857.281	27.78	60.18	2	0	1	0	0	0	0
Andradina	350210	-20.8356	-51.3297	2010	VERAO	1	0	0	1	43	5.91959	7.26401	93.34	96422.6	4211.46	4.36771	1658.38	1.34586	0.4691	78.07	10.53	5.88	0.51	1.17	3.57	14.9	919.36	0.47	6.39	98.86	99.64	99.79	28590	3685	51649	0.779	590.97	31.41	59.25	2	0	1	0	0	0	0
Angatuba	350220	-23.4368	-48.4593	2010	VERAO	1	0	0	1	0	2.31976	0	71.83	102729	17435	16.9718	381.357	0.282066	0.396433	74.6	7.92	6.63	0.45	1.55	6.84	23.75	597.99	0.34	4.68	94.82	99.62	99.94	11153	6257	15953	0.719	748.016	28.88	62.28	2	0	1	0	0	0	0
Anhembi	350230	-22.8001	-48.1747	2010	VERAO	1	0	0	1	1	0.586365	1.70542	75.54	73655.7	12312	16.7157	110.47	0.104155	0.439708	76.78	6.92	6.54	0.42	0.11	6.42	25.48	554.16	0.3	4.1	78.44	99.94	100	2577	1382	4271	0.721	815.111	29.64	62.28	2	0	1	0	0	0	0
Anhumas	350240	-22.362	-51.4278	2010	VERAO	1	0	0	1	0	0.393516	0	81.85	32084	1942.83	6.05545	65.3045	0.173838	0.4383	75.67	9.71	7.91	0.42	1.75	6.9	24.84	561.82	0.31	3.56	97.23	100	100	1839	679	3059	0.741	628.797	31.42	59.48	2	0	1	0	0	0	0
Aparecida	350250	-22.9141	-45.2373	2010	VERAO	1	0	0	1	4	3.65433	1.09459	98.55	12107.6	3294.15	27.2073	840.993	6.31672	0.372767	74.67	8.23	3.43	0.46	0.49	4.54	18.68	775.17	0.37	4.79	99.53	99.41	99.76	19417	509	34498	0.755	875.077	28.81	78.83	2	0	1	0	0	0	0
Aparecida d'Oeste	350260	-20.4788	-50.922	2010	VERAO	1	0	0	1	0	0.487398	0	81.9	17900.4	865.685	4.83612	90.6112	0.393708	0.480933	73.25	13.87	12.12	0.47	3.12	7.74	27.47	611.22	0.41	2.73	99.48	100	99.95	1950	805	3645	0.721	584.378	31.55	60.98	2	0	1	0	0	0	0
Apiaí	350270	-24.4215	-48.8174	2010	VERAO	1	0	0	1	0	2.57495	0	72.32	97432.2	67977.7	69.7692	407.511	0.346019	0.475417	75.07	7.55	7.62	0.55	8.82	21.67	46.6	492.43	0.56	7.5	90.5	97.59	98.23	11149	6973	18218	0.71	727.905	26.75	63.8	2	0	1	0	0	0	0
Araçariguama	350275	-23.4344	-47.0724	2010	VERAO	1	0	0	1	1	1.71014	0.584746	100	14520.4	6569.83	45.2455	744.957	4.94363	0.222483	73.86	5.06	6.72	0.46	0.57	5.2	20.52	691.69	0.37	7.26	89.94	90.35	99.78	8749	0	17080	0.704	903.579	26.49	66.21	2	0	1	0	0	0	0
Araçatuba	350280	-21.1139	-50.5745	2010	VERAO	1	0	0	1	20	19.3169	1.03537	98.07	116713	3885.21	3.32887	4681.1	3.39152	0.477008	75.46	9.77	3.83	0.52	0.63	3.14	12.29	1036.09	0.48	5.57	99.59	99.91	99.71	97039	3502	178077	0.788	640.62	31.32	59.25	2	0	1	0	0	0	0
Araçoiaba da Serra	350290	-23.5439	-47.6515	2010	VERAO	1	0	0	1	0	2.86901	0	68.74	25532.7	4091.11	16.023	2126.23	3.0222	0.366533	76.61	8.52	4.9	0.52	1.07	4.14	19.19	853.87	0.47	6.98	95.82	99.34	100	13819	8535	18764	0.776	745.491	27.45	70.73	2	0	1	0	0	0	0
Aramina	350300	-20.145	-47.8206	2010	VERAO	1	0	0	1	1	0.550678	1.81594	93.47	20282.9	1219.26	6.01127	133.034	0.553897	0.317833	76.34	10.33	6.2	0.43	0.48	3.04	16.78	721.56	0.31	5.57	97.94	99.33	99.46	2521	336	4816	0.74	752.31	29.64	60.2	2	0	1	0	0	0	0
Arandu	350310	-23.1777	-49.064	2010	VERAO	1	0	0	1	0	0.637918	0	75.36	28590.8	2889.28	10.1056	101.573	0.267672	0.374108	73.36	8.41	8.71	0.39	0.4	6.53	25.02	535.27	0.26	2.62	96.21	99.55	100	2986	1509	4614	0.685	671.805	29.83	62.26	2	0	1	0	0	0	0
Arapeí	350315	-22.6729	-44.4386	2010	VERAO	1	0	0	1	0	0.263962	0	75.22	15690.3	6635.36	42.2896	32.2346	0.0900789	0.406775	73.72	10.63	7.68	0.39	3.75	15.5	37.93	414.19	0.27	6.59	94.85	99.64	98.75	1077	618	1875	0.68	867.888	28.97	78	2	0	1	0	0	0	0
Araraquara	350320	-21.7916	-48.1813	2010	VERAO	1	0	0	1	15	22.1363	0.67762	97.16	100362	11416.9	11.3757	5735.03	5.47777	0.124733	77.64	9.66	3.61	0.5	0.53	2.64	11.03	1080.66	0.43	6.62	99.49	99.97	99.92	115314	5932	202730	0.815	798.036	29.57	60.18	2	0	1	0	0	0	0
Araras	350330	-22.3462	-47.3239	2010	VERAO	1	0	0	1	0	12.5199	0	94.62	64483.1	8136.8	12.6185	2996.35	4.20531	0.243683	76.55	8.57	4.75	0.47	0.51	2.31	12.34	921.76	0.39	6.88	99.45	99.93	99.98	63137	6399	112444	0.781	884.328	29.1	61.19	2	0	1	0	0	0	0
Arco-Íris	350335	-21.7663	-50.4309	2010	VERAO	1	0	0	1	1	0.209607	4.77082	56.98	26490.4	1444.46	5.45278	44.0815	0.0693878	0.389417	73.52	12.42	15.3	0.4	2.07	9.52	24.8	520.01	0.3	4.84	95.02	99.79	99.78	985	828	1097	0.722	686.581	31.02	59.09	2	0	1	0	0	0	0
Arealva	350340	-22.0762	-48.9821	2010	VERAO	1	0	0	1	0	0.859248	0	78.76	50497.3	5714.63	11.3167	197.414	0.254972	0.361908	75.37	13.09	7.39	0.45	1.15	4.87	20.48	697.3	0.35	3.8	98.5	99.76	100	4193	1665	6176	0.744	645.759	30.58	61.59	2	0	1	0	0	0	0
Areias	350350	-22.6731	-44.7124	2010	VERAO	1	0	0	1	0	0.381379	0	67.04	30522.7	10577.6	34.655	60.1277	0.0856257	0.536458	73.18	8.9	8.44	0.44	3.87	18.7	46.33	396.78	0.35	6.8	96.67	98.89	99.14	1619	1218	2478	0.697	852.299	27.25	78.83	2	0	1	0	0	0	0
Areiópolis	350360	-22.6318	-48.6528	2010	VERAO	1	0	0	1	1	1.07545	0.929842	88.86	8590.7	287.754	3.3496	291.594	1.92902	0.39305	74.37	5.78	10.33	0.36	0.65	4.7	18.31	570.09	0.22	6.63	99.11	100	100	5526	1178	9401	0.695	766.128	29.36	62.26	2	0	1	0	0	0	0
Ariranha	350370	-21.1857	-48.7792	2010	VERAO	1	0	0	1	1	0.900852	1.11006	94.71	13262.4	803.198	6.0562	226.281	1.67852	0.346375	73.75	9.25	7.87	0.4	0.47	2.34	10.66	751.35	0.28	5.4	95.76	100	99.9	4537	453	8094	0.733	697.953	30.32	58.61	2	0	1	0	0	0	0
Artur Nogueira	350380	-22.5612	-47.1322	2010	VERAO	1	0	0	1	1	4.54688	0.219931	90.54	17802.6	1319.31	7.41075	1264.28	5.47225	0.361975	74.63	6.65	5.55	0.46	0.43	3.01	13.4	823.24	0.37	6.5	96.64	99.83	99.94	25249	4179	39998	0.749	874.678	28.88	66.21	2	0	1	0	0	0	0
Arujá	350390	-23.386	-46.319	2010	VERAO	1	0	0	1	0	7.61214	0	96.01	9616.7	3777.89	39.2847	2642.56	21.625	0.208375	76.95	5.23	4.91	0.56	1.89	6.21	21.4	910.67	0.56	9.22	98.76	99.76	99.94	37736	2989	71916	0.784	928.45	26.45	71.63	2	0	1	0	0	0	0
Aspásia	350395	-20.1836	-50.728	2010	VERAO	1	0	0	1	0	0.199011	0	69.49	6937.3	287.606	4.14579	41.0185	0.390144	0.396125	76.83	10.06	13.16	0.44	1.71	5.08	21.32	619.43	0.36	5.94	84.96	100	99.89	934	552	1257	0.735	569.497	31.37	60.98	2	0	1	0	0	0	0
Assis	350400	-22.6017	-50.4208	2010	VERAO	1	0	0	1	1	10.0849	0.0991585	95.64	46060.9	4980.27	10.8124	2131.05	4.40764	0.3791	76.91	9.95	4.11	0.5	0.33	3.24	14.1	967.39	0.43	6.29	99.76	99.87	99.97	50029	4153	90991	0.805	701.743	30.29	62.65	2	0	1	0	0	0	0
Atibaia	350410	-23.1233	-46.5868	2010	VERAO	1	0	0	1	11	13.2357	0.831088	91.02	47852.1	13630.8	28.4852	5255.13	8.4998	0.319567	76.03	8.89	4.92	0.53	0.95	4.52	14.3	1063.52	0.5	4.84	97.66	99.44	99.96	66960	11374	115229	0.765	882.816	26.74	66.21	2	0	1	0	0	0	0
Auriflama	350420	-20.6441	-50.58	2010	VERAO	1	0	0	1	1	1.52858	0.6542	91.17	43449.8	2595.23	5.97294	308.544	0.576691	0.371292	75.41	10.93	7.43	0.47	0.27	1.41	12.08	829.68	0.38	3.71	98.67	99.08	100	8168	1254	12948	0.773	598.446	31.25	59.25	2	0	1	0	0	0	0
Avaí	350430	-22.1872	-49.3162	2010	VERAO	1	0	0	1	0	0.515503	0	67.15	54068.9	7294.27	13.4907	86.1891	0.12258	0.412425	74.77	8.29	7.86	0.47	4.44	14.95	36.14	531.2	0.4	6.53	89.12	99.9	99.63	2255	1629	3330	0.714	665.56	30.75	61.59	2	0	1	0	0	0	0
Avanhandava	350440	-21.4605	-49.9474	2010	VERAO	1	0	0	1	0	1.17616	0	84.56	33837	1509.59	4.46137	276.06	0.645145	0.2287	74	6.45	8.75	0.42	1.36	5.21	24.46	579.71	0.31	8.09	99.58	99.86	100	4700	1747	9563	0.705	680.747	31.02	63.05	2	0	1	0	0	0	0
Avaré	350450	-23.0752	-48.894	2010	VERAO	1	0	0	1	8	8.6759	0.922095	95.73	121306	16233.2	13.3821	2486.46	1.87978	0.419258	76.97	8.81	4.81	0.47	1.08	3.83	15.09	854.42	0.4	4.38	98.8	99.83	99.84	42843	3543	79391	0.767	728.106	28.7	62.26	2	0	1	0	0	0	0
Bady Bassitt	350460	-20.9315	-49.4376	2010	VERAO	1	0	0	1	1	1.53499	0.651469	93.54	11037.2	862.426	7.81381	445.937	3.28469	0.413317	73.31	8.34	3.9	0.36	0.06	0.95	8.24	783.57	0.22	3.71	99.07	100	100	8364	944	13659	0.746	627.678	30.88	58.61	2	0	1	0	0	0	0
Balbinos	350470	-21.8924	-49.3331	2010	VERAO	1	0	0	1	0	0.420819	0	32.18	9163.5	490.379	5.35143	47.8649	0.35911	0.420533	73.55	4.46	10.68	0.38	0	8.17	22.46	586.02	0.26	15.83	91.93	100	100	1262	2511	1191	0.669	673.648	30.94	61.59	2	0	1	0	0	0	0
Bálsamo	350480	-20.7096	-49.5518	2010	VERAO	1	0	0	1	0	0.883639	0	91.6	14988.1	2348.03	15.666	221.844	1.10019	0.40365	75.08	11.99	7.59	0.44	0.47	1.62	10.83	832.51	0.34	1.5	98.84	99.65	100	4389	686	7474	0.756	644.081	30.66	63.05	2	0	1	0	0	0	0
Bananal	350490	-22.7338	-44.3345	2010	VERAO	1	0	0	1	3	1.07174	2.79918	79.79	61642.7	33241.1	53.9255	123.969	0.122143	0.413283	77.29	9.95	8.02	0.51	2.06	11.21	36.45	595.74	0.45	6.51	91.68	100	98.28	4990	2066	8157	0.733	857.62	29.01	78	2	0	1	0	0	0	0
Barão de Antonina	350500	-23.5829	-49.572	2010	VERAO	1	0	0	1	0	0.32874	0	61.39	15314.2	2156.76	14.0834	84.541	0.348377	0.391333	74.22	9.47	9.32	0.47	2.53	11.05	33.13	536.63	0.4	3.11	79.9	98.1	99.8	1603	1203	1913	0.711	660.696	29.54	63	2	0	1	0	0	0	0
Barbosa	350510	-21.2907	-49.9222	2010	VERAO	1	0	0	1	8	0.687998	11.6279	84.56	20521.2	984.643	4.79818	147.804	0.529099	0.372917	75.57	8.93	9.96	0.4	0.45	7.67	24.75	536.37	0.28	6.55	98.54	99.95	99.25	2917	1018	5575	0.699	657.679	31.27	63.05	2	0	1	0	0	0	0
Bariri	350520	-22.0668	-48.7188	2010	VERAO	1	0	0	1	0	3.35406	0	94.88	44440.5	3060.98	6.88781	791.993	1.787	0.40285	77.04	11.01	5.85	0.42	0.25	2.58	12.9	781.34	0.31	3.24	99.52	99.92	99.98	16568	1618	29975	0.75	717.378	30.79	61.59	2	0	1	0	0	0	0
Barra Bonita	350530	-22.4795	-48.5417	2010	VERAO	1	0	0	1	1	3.76755	0.265424	97.9	15012.1	479.792	3.19604	927.461	5.94106	0.2184	77.12	9.65	5.58	0.45	0.3	1.54	10.45	915.28	0.35	5.26	99.61	99.74	100	19418	739	34507	0.788	761.44	30.13	61.59	2	0	1	0	0	0	0
Barra do Chapéu	350535	-24.4438	-49.0853	2010	VERAO	1	0	0	1	0	0.539856	0	29.44	40568.1	23028.1	56.764	36.3728	0.0568911	0.507467	71.72	8.33	12.26	0.54	11.7	26.79	58.46	370.97	0.53	5.35	80.2	97.48	99.53	2313	3700	1544	0.66	659.286	28.21	63.8	2	0	1	0	0	0	0
Barra do Turvo	350540	-24.8887	-48.427	2010	VERAO	1	0	0	1	0	0.802434	0	41.06	100767	72497.1	71.9453	94.5497	0.0559547	0.464933	72.53	9.77	17.1	0.5	10.59	25.8	51.15	390.88	0.45	3.39	59.86	100	85.04	3033	4555	3174	0.641	919.909	27.71	79.79	2	0	1	0	0	0	0
Barretos	350550	-20.5142	-48.652	2010	VERAO	1	0	0	1	1	11.8029	0.0847252	96.95	156616	18386.2	11.7397	2744.46	1.55716	0.3568	77.5	9.56	4.01	0.48	0.64	2.94	12.92	917	0.41	5.5	99.61	99.59	99.94	60621	3415	108686	0.789	645.714	30.61	58.61	2	0	1	0	0	0	0
Barrinha	350560	-21.2325	-48.0951	2010	VERAO	1	0	0	1	0	2.85556	0	98.89	14602.5	385.954	2.64307	415.824	2.5783	0.416025	74.74	5.01	8.41	0.4	1.02	3.8	16.74	668.32	0.28	6.23	99.45	99.87	99.81	14784	316	28180	0.725	770.234	30.14	57.56	2	0	1	0	0	0	0
Barueri	350570	-23.5053	-46.8773	2010	VERAO	1	0	0	1	1	24.2494	0.0412381	100	6570.1	625.122	9.51465	4724.79	70.6944	0.1607	76.96	4.4	4.04	0.61	1.54	5.65	19.19	1095.84	0.67	8.66	99.45	99.92	100	126179	0	240749	0.786	952.778	26.8	79.73	2	0	1	0	0	0	0
Bastos	350580	-21.9502	-50.744	2010	VERAO	1	0	0	1	6	2.14131	2.80203	86.12	17091.2	1513.63	8.85621	490.054	2.12446	0.333175	75.86	8.73	6.84	0.41	1.28	3.94	18.53	609.76	0.29	5.68	99.42	99.73	99.86	10713	2837	17608	0.751	699.537	30.76	59.48	2	0	1	0	0	0	0
Batatais	350590	-20.8678	-47.5748	2010	VERAO	1	0	0	1	24	5.96651	4.02245	88.44	84952.6	11246	13.2379	1626.4	1.6869	0.375742	75.41	9.67	4.98	0.5	0.96	3.88	13.78	941.79	0.45	4.96	99.74	99.8	99.93	29749	6531	49945	0.761	800.413	28	57.56	2	0	1	0	0	0	0
Bauru	350600	-22.254	-49.1261	2010	VERAO	1	0	0	1	18	36.1144	0.498416	98.33	66768.4	10383.5	15.5515	8343.98	11.0402	0.345492	76.26	9.12	3.08	0.55	1.08	3.71	12.95	1163.86	0.55	5.64	99.58	99.46	99.9	186013	5753	338184	0.801	659.157	30.44	61.59	2	0	1	0	0	0	0
Bebedouro	350610	-20.9405	-48.5107	2010	VERAO	1	0	0	1	27	7.9273	3.40595	95.29	68319.2	8346.61	12.2171	2142.83	2.81565	0.308625	76.16	9.47	4.82	0.51	0.59	3.7	15.67	881.64	0.45	6.87	98.3	99.74	99.94	40741	3532	71503	0.78	728.942	30.37	58.61	2	0	1	0	0	0	0
Bento de Abreu	350620	-21.3318	-50.862	2010	VERAO	1	0	0	1	1	0.280496	3.56512	91.39	30168.7	1555.66	5.15654	102.989	0.402512	0.369125	74.17	8.94	7.87	0.38	1.29	3.09	14.38	647.1	0.25	13.61	99.88	100	99.65	1452	230	2444	0.744	650.333	30.9	59.25	2	0	1	0	0	0	0
Bernardino de Campos	350630	-23.0308	-49.4919	2010	VERAO	1	0	0	1	0	1.1523	0	89.63	24415.8	2484.51	10.1758	300.861	0.923589	0.375542	75.26	12.78	6.19	0.45	0.2	4.42	19.81	676.6	0.35	4.73	99.31	100	99.91	5416	1117	9658	0.734	748.701	29.56	62.26	2	0	1	0	0	0	0
Bertioga	350635	-23.7597	-46.0301	2010	VERAO	1	0	0	1	0	4.77945	0	98.37	49154.6	28764.5	58.5184	2702.29	4.90531	0.482283	74.03	4.78	5.46	0.48	1.44	5.64	20.73	736.03	0.41	6.8	90.88	99.56	99.6	25443	778	46867	0.73	1595	29.84	79.54	2	0	1	0	0	0	0
Bilac	350640	-21.4278	-50.4793	2010	VERAO	1	0	0	1	0	0.76237	0	91.96	15802.5	544.993	3.44878	228.632	1.002	0.49805	75.7	11.54	7.76	0.43	0.85	1.43	8.5	816.06	0.31	3.27	99.71	99.49	100	4121	567	6481	0.768	696.415	30.82	63.05	2	0	1	0	0	0	0
Birigui	350650	-21.2616	-50.351	2010	VERAO	1	0	0	1	5	11.4724	0.435829	97.02	53003.1	1945.47	3.67049	2849.55	4.39881	0.355933	77.14	8.59	4.5	0.42	0.35	2.24	9.91	812.51	0.31	3.25	99.46	99.69	99.98	62346	3241	105487	0.78	695.073	31.03	63.05	2	0	1	0	0	0	0
Biritiba-Mirim	350660	-23.6242	-46.0213	2010	VERAO	1	0	0	1	0	2.93778	0	85.83	31740.6	20423.2	64.3439	810.278	1.12482	0.468975	72.7	7.55	8.79	0.53	1.08	9.77	29.18	662.23	0.5	7.54	97.9	97.03	99.32	14370	4050	24525	0.712	1116.24	25.81	79.54	2	0	1	0	0	0	0
Boa Esperança do Sul	350670	-21.935	-48.4636	2010	VERAO	1	0	0	1	4	1.4051	2.84677	89.29	69074.8	10870.4	15.7371	252.379	0.355511	0.406875	73.63	7.06	10.63	0.44	2.06	8.69	23.11	593.36	0.34	5.48	99.01	100	99.38	6985	1461	12184	0.681	774.715	30.16	60.18	2	0	1	0	0	0	0
Bocaina	350680	-22.1054	-48.5291	2010	VERAO	1	0	0	1	0	1.13608	0	92.14	36392.6	5868.25	16.1248	430.25	0.831642	0.417375	75.41	8.75	6.37	0.42	0.03	1.31	10.52	805.99	0.3	3.62	99.31	98.76	100	6269	853	10006	0.742	756.576	30.08	61.59	2	0	1	0	0	0	0
Bofete	350690	-23.129	-48.2859	2010	VERAO	1	0	0	1	0	1.01789	0	63.76	65354.1	18683.5	28.5881	164.705	0.227916	0.470975	74.23	9.9	8.12	0.46	2.45	8.21	25.04	622.11	0.37	4.8	95.39	99.55	99.49	4795	3486	6132	0.705	788.412	28.74	62.28	2	0	1	0	0	0	0
Boituva	350700	-23.2876	-47.675	2010	VERAO	1	0	0	1	0	4.9752	0	94.07	24895.4	2288.77	9.19353	2183.59	6.87761	0.163067	76.67	6.55	4.93	0.49	0.94	4.2	14.51	889.51	0.43	7.79	98.38	99.35	100	26343	2866	45448	0.78	781.39	28.28	62.28	2	0	1	0	0	0	0
Bom Jesus dos Perdões	350710	-23.1725	-46.479	2010	VERAO	1	0	0	1	0	2.02583	0	88.17	10836.6	5912.98	54.5649	690.575	4.64709	0.401892	73.1	6.78	6.35	0.41	1.64	4.18	16.67	688.02	0.31	4.41	97.91	100	99.92	9325	2332	17376	0.713	930.393	25.56	71.63	2	0	1	0	0	0	0
Bom Sucesso de Itararé	350715	-24.3159	-49.1646	2010	VERAO	1	0	0	1	3	0.354825	8.45487	68.05	13357.8	7215.88	54.02	35.8444	0.268341	0.482842	71.49	5.46	11.33	0.44	6.02	21.85	52.47	344.32	0.35	10.85	76.19	99.86	98.66	1597	1141	2430	0.66	726.767	26.45	63.8	2	0	1	0	0	0	0
Borá	350720	-22.2442	-50.5021	2010	VERAO	1	0	0	1	0	0.084399	0	77.89	11895.1	1221.45	10.2685	38.4703	0.363191	0.4197	76.77	7.58	9.58	0.4	1.86	2.86	9.41	670.27	0.3	2.1	98.74	100	100	432	178	627	0.746	698.892	30.73	59.48	2	0	1	0	0	0	0
Boracéia	350730	-22.1701	-48.7883	2010	VERAO	1	0	0	1	0	0.446031	0	89.68	12211	720.291	5.89871	92.8002	0.721269	0.345008	76.93	8.81	7.64	0.38	0	2.45	13.59	719.42	0.25	4.7	99.12	98.4	100	2312	441	3827	0.754	686.817	30.32	61.59	2	0	1	0	0	0	0
Borborema	350740	-21.6108	-49.072	2010	VERAO	1	0	0	1	1	1.55185	0.644392	90.13	55225.6	3714.7	6.7264	379.316	0.548607	0.335033	74.83	10.31	8.16	0.42	1	4.54	18.5	664.64	0.31	4.31	98.87	100	100	8110	1434	13095	0.73	705.183	31.07	61.59	2	0	1	0	0	0	0
Borebi	350745	-22.6807	-48.9923	2010	VERAO	1	0	0	1	0	0.234984	0	87.21	34798.9	4887.11	14.0439	60.1329	0.169949	0.454317	75.73	7.76	9.25	0.39	1.38	6.63	21.32	529.08	0.27	7.1	94.29	99.75	96.09	1138	293	2000	0.705	701.655	29.21	62.26	2	0	1	0	0	0	0
Botucatu	350750	-22.8634	-48.4683	2010	VERAO	1	0	0	1	10	13.3431	0.749452	96.35	148264	27661.1	18.6566	4160.49	2.35968	0.184383	77.13	9.36	4.11	0.54	0.74	3.3	14.34	1089.1	0.52	6.57	98.85	99.69	99.78	65225	4650	122678	0.8	820.23	28.43	62.28	2	0	1	0	0	0	0
Bragança Paulista	350760	-22.9384	-46.5559	2010	VERAO	1	0	0	1	15	15.4102	0.973378	96.94	51258.4	9779.28	19.0784	3374.15	5.27645	0.168475	76.67	8.61	4.37	0.52	0.7	3.22	13.93	974.08	0.46	5.71	97.92	99.51	99.96	77534	4489	142255	0.776	880.851	26.74	66.21	2	0	1	0	0	0	0
Braúna	350770	-21.5531	-50.3394	2010	VERAO	1	0	0	1	0	0.536931	0	87.44	19517.6	963.671	4.93745	139.404	0.446136	0.396092	74.77	12.27	8.97	0.43	0.33	1.58	14.08	726.71	0.32	3.81	96.91	99.72	99.94	2636	631	4390	0.737	702.074	30.62	59.09	2	0	1	0	0	0	0
Brejo Alegre	350775	-21.1766	-50.2098	2010	VERAO	1	0	0	1	0	0.27185	0	81.99	10568.9	311.194	2.94443	147.62	1.5989	0.35535	74.54	9.06	11.7	0.39	0.96	2.01	11.43	631.02	0.28	4.98	88.16	100	99.49	1364	463	2110	0.71	665.619	31.18	63.05	2	0	1	0	0	0	0
Brodowski	350780	-21.0495	-47.6278	2010	VERAO	1	0	0	1	2	2.20902	0.905377	97.58	27845.8	2779.63	9.98224	741.53	2.00871	0.361117	76.81	8.83	4.14	0.44	0	3.8	12.33	787.91	0.33	1.91	99.61	99.67	100	11602	510	20597	0.755	793.35	29.33	57.56	2	0	1	0	0	0	0
Brotas	350790	-22.2733	-48.0812	2010	VERAO	1	0	0	1	5	2.25905	2.21332	86.18	110137	21331	19.3676	825.374	0.584387	0.468767	73.9	9.08	6.52	0.41	0.78	3.34	14.62	722.76	0.3	5.15	98.23	99.21	99.96	11554	2981	18599	0.74	852.637	28.67	60.18	2	0	1	0	0	0	0
Buri	350800	-23.7521	-48.5754	2010	VERAO	1	0	0	1	0	1.87808	0	80.77	119591	27676	23.1422	370.185	0.250186	0.504292	72.94	7.11	9.31	0.5	4.69	18.74	48.93	435.15	0.45	4.22	96.24	98.83	99.7	7385	3571	14992	0.667	716.502	28.84	63.8	2	0	1	0	0	0	0
Buritama	350810	-21.0491	-50.2002	2010	VERAO	1	0	0	1	0	1.64559	0	94.22	32692.1	2318.22	7.09108	427.184	1.00175	0.320408	75.31	9.7	8.71	0.44	0.38	4.57	16.47	779.78	0.35	6.69	98.48	99.81	100	8110	892	14526	0.763	652.727	31.16	63.05	2	0	1	0	0	0	0
Buritizal	350820	-20.2093	-47.6929	2010	VERAO	1	0	0	1	0	0.433444	0	81.58	26642	4212.23	15.8105	214.704	0.922562	0.382492	74.79	10.39	5.8	0.46	0.44	5.19	17.66	817.16	0.38	4.14	98.18	100	99.82	2135	747	3306	0.735	769.832	27.8	60.2	2	0	1	0	0	0	0
Cabrália Paulista	350830	-22.4895	-49.373	2010	VERAO	1	0	0	1	0	0.452978	0	86.54	23997.4	3569.42	14.8742	128.391	0.363579	0.339733	73.68	8.29	9.67	0.4	0.58	7.01	30.22	507.41	0.27	3.33	97.17	100	97.03	2102	588	3777	0.694	716.748	30.29	61.59	2	0	1	0	0	0	0
Cabreúva	350840	-23.3013	-47.0802	2010	VERAO	1	0	0	1	0	4.19983	0	84.75	26023.4	13299.2	51.1047	1512.48	4.61356	0.4807	74.67	5.24	6.22	0.42	1.12	4.5	16.33	694.03	0.3	7.15	98.56	99.77	99.75	22315	6343	35261	0.738	899.982	25.7	66.21	2	0	1	0	0	0	0
Caçapava	350850	-23.1037	-45.7133	2010	VERAO	1	0	0	1	1	8.81884	0.113394	85.56	36899	5947.72	16.1189	3501.72	7.5036	0.191125	76.5	7.64	4.16	0.5	0.97	5.17	18.06	871.87	0.44	8.25	99.45	99.75	99.91	40910	12235	72517	0.788	855.271	28.84	71.63	2	0	1	0	0	0	0
Cachoeira Paulista	350860	-22.7024	-44.9917	2010	VERAO	1	0	0	1	2	3.14431	0.636069	81.66	28799	3978.6	13.815	680.951	2.08781	0.367192	75.19	8.71	4.18	0.52	1.2	7.63	25.48	764.6	0.48	8.7	98.18	99.64	99.8	14130	5519	24572	0.764	865.092	29.97	78.83	2	0	1	0	0	0	0
Caconde	350870	-21.5395	-46.617	2010	VERAO	1	0	0	1	0	1.95292	0	68.18	46821.5	10419.5	22.2536	261.008	0.408884	0.373633	76.45	9.9	7.79	0.5	1.17	9	30.16	627	0.43	5.55	92.22	99.58	99.86	9760	5899	12639	0.72	841.263	28.48	61.19	2	0	1	0	0	0	0
Cafelândia	350880	-21.7311	-49.5487	2010	VERAO	1	0	0	1	1	1.76076	0.567938	86.87	92028	8461.06	9.19401	451.655	0.38701	0.338733	77.01	10.74	7.1	0.46	1.14	5.8	22.18	680.71	0.37	6.07	95.5	99.83	99.86	8190	2181	14426	0.742	670.765	31.01	59.09	2	0	1	0	0	0	0
Caiabu	350890	-21.9498	-51.2239	2010	VERAO	1	0	0	1	0	0.437274	0	81.41	25335.2	1322.03	5.21817	76.8285	0.20916	0.416317	74.37	11.37	12.48	0.37	1.3	5.09	19.55	559.13	0.26	7.3	98.78	97.11	100	1870	757	3315	0.729	651.027	31.26	59.48	2	0	1	0	0	0	0
Caieiras	350900	-23.3759	-46.7452	2010	VERAO	1	0	0	1	2	8.79348	0.227441	97.52	9764.2	6125.21	62.7313	1629.27	15.3361	0.307717	76.68	4.91	3.93	0.47	1.01	5.08	17.67	800.15	0.39	8.87	97.43	99.9	99.93	46706	2143	84386	0.781	929.078	26.38	66.21	2	0	1	0	0	0	0
Caiuá	350910	-21.8015	-51.9866	2010	VERAO	1	0	0	1	0	0.540455	0	38.3	55115.9	2676.08	4.85537	114.514	0.100462	0.319967	73.13	9.82	11.71	0.45	4.02	13.35	33.56	500.47	0.37	6.17	72.38	99.36	99.49	1988	3109	1930	0.697	577.084	31.79	59.31	2	0	1	0	0	0	0
Cajamar	350920	-23.3514	-46.872	2010	VERAO	1	0	0	1	0	6.42771	0	97.99	13138.6	7577.09	57.6704	1903.56	11.5865	0.4229	73.59	4.38	5.19	0.43	3.14	7.21	20.93	676.5	0.36	8.47	96.75	99.32	99.77	31053	1291	62823	0.728	911.298	26.38	66.21	2	0	1	0	0	0	0
Cajati	350925	-24.772	-48.195	2010	VERAO	1	0	0	1	0	2.87485	0	73.03	45443.6	24404.2	53.7021	570.127	0.95229	0.522358	74.89	7.37	9.94	0.47	5.14	14.4	38.28	481.48	0.41	9.59	90.63	99.42	98.93	11948	7652	20720	0.694	1024.2	31.21	79.79	2	0	1	0	0	0	0
Cajobi	350930	-20.8737	-48.8388	2010	VERAO	1	0	0	1	13	1.03942	12.507	93.5	17692.9	1872.47	10.5832	199.224	0.922642	0.355783	74.32	9.92	7.82	0.4	0	2.77	15.13	679.75	0.29	4.85	99.42	99.9	99.94	5377	635	9133	0.734	681.039	30.75	58.61	2	0	1	0	0	0	0
Cajuru	350940	-21.276	-47.3103	2010	VERAO	1	0	0	1	0	2.42866	0	88.98	66008.8	16202.8	24.5465	569.48	0.727845	0.209767	74.52	8.87	5.97	0.4	1.75	4.61	19.65	597.11	0.28	3.78	98.17	99.95	100	11917	2576	20795	0.713	822.971	28.86	61.74	2	0	1	0	0	0	0
Campina do Monte Alegre	350945	-23.607	-48.4421	2010	VERAO	1	0	0	1	0	0.577868	0	84.6	18503.1	2118.87	11.4514	105.909	0.385146	0.417892	75.77	8.73	8.28	0.53	2.15	11.03	36	575.66	0.49	9.49	97.57	99.35	99.87	2512	857	4710	0.717	739.314	29.01	70.73	2	0	1	0	0	0	0
Campinas	350950	-22.8838	-47.0438	2010	VERAO	1	0	0	1	31	113.367	0.273448	98.28	79457.1	6078.96	7.65061	25887.2	29.725	0.256558	76.59	8.47	3.26	0.56	1.06	3.16	11.39	1390.83	0.56	6.25	99.42	99.81	99.98	584513	18573	1061540	0.805	883.784	28.73	66.21	2	0	1	0	0	0	0
Campo Limpo Paulista	350960	-23.2179	-46.7601	2010	VERAO	1	0	0	1	3	7.58807	0.395357	100	7940.3	2117.57	26.6686	1983.57	15.2607	0.263817	75.4	5.93	4.22	0.43	1.19	3.64	15.35	767.85	0.32	8.87	99.49	99.75	99.94	39778	0	74074	0.769	903.009	26.53	66.21	2	0	1	0	0	0	0
Campos do Jordão	350970	-22.7017	-45.5331	2010	VERAO	1	0	0	1	0	4.87389	0	99.38	29052	19983.8	68.7864	1001.38	2.29398	0.342892	76.1	5.86	4.41	0.59	1.63	5.41	20.91	911.4	0.65	3.72	92.06	99.35	100	26094	298	47491	0.749	1051.91	23.82	71.63	2	0	1	0	0	0	0
Campos Novos Paulista	350980	-22.6109	-50.0103	2010	VERAO	1	0	0	1	1	0.478413	2.09024	77.73	48419.9	3666.53	7.57236	101.051	0.120232	0.37035	74.41	10.09	9.98	0.43	1.77	9.24	30.41	516.26	0.31	4.67	97.58	100	99.7	2023	1011	3528	0.706	701.315	30.42	62.65	2	0	1	0	0	0	0
Cananéia	350990	-25.0188	-48.0086	2010	VERAO	1	0	0	1	0	1.26308	0	85.36	123736	72529.7	58.6166	413.196	0.270869	-0.260017	76.07	8.78	7.42	0.49	5.67	13.88	34.09	540.54	0.42	5.18	90.61	99.05	97.87	5489	1790	10436	0.72	1231.53	30.97	79.79	2	0	1	0	0	0	0
Canas	350995	-22.7301	-45.0414	2010	VERAO	1	0	0	1	0	0.443065	0	92.83	5326.1	518.57	9.7364	267.403	2.40171	0.356008	72.83	6.25	6.15	0.43	2.19	15.21	38.69	444.72	0.32	11.57	99.09	100	98.8	2040	315	4070	0.704	877.282	29.97	78.83	2	0	1	0	0	0	0
Cândido Mota	351000	-22.8087	-50.4217	2010	VERAO	1	0	0	1	0	3.1603	0	94.02	59581.1	2127.07	3.57004	698.447	0.875994	0.39895	75.71	9.9	6.94	0.41	0.74	5.38	20.17	627.55	0.3	6.4	99.68	99.98	99.89	14018	1788	28096	0.747	684.144	30.83	62.65	2	0	1	0	0	0	0
Cândido Rodrigues	351010	-21.3428	-48.6286	2010	VERAO	1	0	0	1	0	0.29453	0	80.7	7089.2	590.441	8.32874	94.4377	0.836701	0.325058	76.79	13.57	8.62	0.48	0.21	1.97	10.37	837.17	0.42	2.28	99.65	99.71	100	1398	515	2153	0.789	721.247	30.38	58.61	2	0	1	0	0	0	0
Canitar	351015	-23.0187	-49.7919	2010	VERAO	1	0	0	1	1	0.438175	2.28219	94.7	5745.9	138.922	2.41776	153.946	1.42644	0.214992	72.46	6.04	10.35	0.4	2.06	7.22	28.89	480.52	0.27	6.74	99.1	100	100	2016	231	4138	0.68	737.661	30.71	62.65	2	0	1	0	0	0	0
Capão Bonito	351020	-24.0392	-48.2898	2010	VERAO	1	0	0	1	1	4.74527	0.210736	81.91	164023	68318.3	41.6517	934.981	0.458904	0.44245	74.55	7.78	9.06	0.5	4.62	14.66	37.57	534.75	0.45	7.46	97.03	99.45	99.58	22079	8354	37824	0.721	753.743	28.2	70.73	2	0	1	0	0	0	0
Capela do Alto	351030	-23.4674	-47.731	2010	VERAO	1	0	0	1	0	1.80535	0	82.83	16989	2608.31	15.3529	742.027	2.20104	0.263325	74.36	6.68	7	0.4	1.59	7.03	25.86	526.28	0.28	5.61	98.78	99.93	99.82	8767	3010	14522	0.699	748.066	27.99	62.28	2	0	1	0	0	0	0
Capivari	351040	-22.9807	-47.478	2010	VERAO	1	0	0	1	0	5.01186	0	94.5	32287.8	2508.35	7.76873	1768.06	4.51485	0.359225	75.89	7.39	5	0.46	0.44	2.91	14.5	820.46	0.37	5.32	95.85	99.26	99.85	26249	2672	45904	0.75	811.714	28.96	66.21	2	0	1	0	0	0	0
Caraguatatuba	351050	-23.6397	-45.4881	2010	VERAO	1	0	0	1	0	10.4113	0	95.87	48494.7	35770.4	73.7616	3581.45	6.40156	0.464592	75.68	7.36	4.7	0.5	1.67	6.41	21.63	773.99	0.45	6.75	97.8	99.73	99.62	50894	4167	96673	0.759	1187.86	30.59	78.98	2	0	1	0	0	0	0
Carapicuíba	351060	-23.55	-46.8419	2010	VERAO	1	0	0	1	0	37.3312	0	100	3454.6	168.828	4.88705	2938.49	80.6579	0.120367	75.52	4.9	4.36	0.46	1.77	6.12	20.1	712.78	0.38	8.63	98.35	99.51	99.93	182833	0	369584	0.749	956.152	26.69	79.73	2	0	1	0	0	0	0
Cardoso	351070	-20.0672	-49.9476	2010	VERAO	1	0	0	1	0	1.27096	0	90.89	63924.8	5530.58	8.6517	333.19	0.222331	0.341225	76.18	11.88	9.11	0.42	1.72	6.96	20.99	605.99	0.32	5.31	99.64	98.62	100	5520	1075	10730	0.722	543.774	31.54	60.54	2	0	1	0	0	0	0
Casa Branca	351080	-21.8005	-47.0881	2010	VERAO	1	0	0	1	14	3.03382	4.61464	81.79	86422.5	16455.1	19.0403	1090.94	1.00008	0.369758	75.08	9.05	5.02	0.49	1.19	5.86	24	737.96	0.42	6.28	99.59	99.63	99.53	12492	5153	23154	0.73	796.254	29.62	61.19	2	0	1	0	0	0	0
Cássia dos Coqueiros	351090	-21.2633	-47.1441	2010	VERAO	1	0	0	1	0	0.281689	0	68.13	19168.3	4504.22	23.4983	60.5837	0.189811	0.415917	76.81	11.28	10.11	0.43	0.53	7.85	27.24	551.4	0.31	3.48	96.77	100	100	1510	839	1795	0.734	833.348	27.65	61.74	2	0	1	0	0	0	0
Castilho	351100	-20.8976	-51.5703	2010	VERAO	1	0	0	1	3	1.88693	1.58989	75.47	106532	8636.79	8.10724	410.163	0.303395	0.330417	74.63	8.8	8.67	0.46	5.66	12.17	30.43	579.36	0.41	7.3	91.19	99.72	98.4	8445	4417	13586	0.731	575.149	31.71	58.21	2	0	1	0	0	0	0
Catanduva	351110	-21.1338	-48.9637	2010	VERAO	1	0	0	1	18	12.049	1.4939	99.2	29059.6	1986.15	6.83476	3138.26	9.3264	0.16255	76.2	10.73	4.67	0.46	0.62	2.35	9.28	945.05	0.36	4.75	98.88	99.76	99.88	61140	906	111914	0.785	695.179	31.04	58.61	2	0	1	0	0	0	0
Catiguá	351120	-21.0628	-49.0528	2010	VERAO	1	0	0	1	0	0.754177	0	92.17	14839.3	1041.51	7.01861	149.765	0.816056	0.283	76.12	8.45	9.05	0.43	0.17	1.92	11.56	771.78	0.31	3.36	99.69	99.65	100	3545	558	6569	0.751	660.175	30.83	58.61	2	0	1	0	0	0	0
Cedral	351130	-20.9139	-49.2639	2010	VERAO	1	0	0	1	2	0.863678	2.31568	79.12	19783.8	1382.71	6.98912	338.724	0.892203	0.310467	77.3	12.61	6.31	0.42	1.06	2.77	11.89	845.41	0.3	4.44	94.68	99.28	99.88	4225	1665	6307	0.766	645.709	30.71	58.61	2	0	1	0	0	0	0
Cerqueira César	351140	-23.0593	-49.1438	2010	VERAO	1	0	0	1	0	1.82444	0	89.64	51162.1	5786.65	11.3104	574.611	0.965893	0.283542	74.23	9.27	6.67	0.43	0.68	5.64	19.45	665.36	0.32	4.71	98.84	100	99.74	8449	1816	15716	0.729	676.508	29.16	62.26	2	0	1	0	0	0	0
Cerquilho	351150	-23.1871	-47.7571	2010	VERAO	1	0	0	1	0	4.14129	0	94.83	12780.3	556.743	4.35626	1426.89	9.16	0.271683	76.21	7.81	3.56	0.42	0.21	1.15	7.85	894.52	0.3	4.06	98.51	99.44	100	22873	2050	37567	0.782	775.289	28.73	62.28	2	0	1	0	0	0	0
Cesário Lange	351160	-23.2165	-47.9039	2010	VERAO	1	0	0	1	0	1.62532	0	67.52	19039.2	1151.41	6.04759	490.826	1.43504	0.360317	73.23	7.72	5.45	0.43	0.75	3.82	17.2	684.95	0.33	4.21	98.25	99.43	99.91	8310	5048	10492	0.706	776.186	28.65	62.28	2	0	1	0	0	0	0
Charqueada	351170	-22.5302	-47.7462	2010	VERAO	1	0	0	1	5	1.56614	3.19256	90.73	17584.6	1750.88	9.95692	701.609	2.67392	0.342517	74.18	7.81	7.03	0.4	0.76	2.72	14.66	705.01	0.28	6.2	99.75	99.28	99.96	7684	1399	13686	0.736	893.402	29.4	62.28	2	0	1	0	0	0	0
Chavantes	355720	-23.0463	-49.7265	2010	VERAO	1	0	0	1	0	1.2668	0	91.95	18873.2	1253.8	6.64329	299.563	1.30423	0.29295	74.66	9.08	8.8	0.47	0.47	4.21	20.76	677.3	0.38	6.6	99.27	100	99.77	5556	975	11139	0.729	745.308	30.57	62.65	2	0	1	0	0	0	0
Clementina	351190	-21.5703	-50.4601	2010	VERAO	1	0	0	1	0	0.728192	0	95.32	16859	527.339	3.12794	234.214	1.21087	0.339258	74.25	7.49	9.14	0.37	0.54	3.34	15.14	640.87	0.24	4.73	99.81	99.67	100	3813	331	6734	0.725	699.675	30.81	59.09	2	0	1	0	0	0	0
Colina	351200	-20.7462	-48.5889	2010	VERAO	1	0	0	1	6	1.83124	3.27647	93.39	42230.3	4085.43	9.67416	646.799	0.981815	0.3654	75.71	9.15	6.2	0.46	0.91	4.36	20.31	706.69	0.36	7.63	99.4	99.78	99.98	9153	1148	16223	0.757	672.712	30.2	58.61	2	0	1	0	0	0	0
Colômbia	351210	-20.2669	-48.7217	2010	VERAO	1	0	0	1	4	0.623713	6.4132	72.27	72864.8	9450.91	12.9705	220.754	0.161348	0.371767	73.13	7.22	9.95	0.4	1.35	5.04	20.54	582.53	0.29	8.05	98.95	98.73	99.61	3114	1662	4332	0.71	654.932	30.74	60.8	2	0	1	0	0	0	0
Conchal	351220	-22.3693	-47.1411	2010	VERAO	1	0	0	1	0	2.58395	0	94.49	18279.3	4353.35	23.8157	641.903	2.93376	0.320992	74.64	6.89	9.63	0.43	1.72	6.76	21.23	617.76	0.34	4.72	99.55	100	100	12566	1390	23839	0.708	890.288	29.23	61.19	2	0	1	0	0	0	0
Conchas	351230	-22.9656	-48.0471	2010	VERAO	1	0	0	1	0	1.72107	0	81.02	46612	4526.45	9.71092	380.499	0.619967	0.468575	75.19	10.6	5.63	0.49	1.01	4.51	20.59	730.42	0.41	5.96	94.91	99.54	100	7906	3091	13197	0.736	773.557	29.63	62.28	2	0	1	0	0	0	0
Cordeirópolis	351240	-22.4796	-47.4147	2010	VERAO	1	0	0	1	0	2.19583	0	89.82	13757.9	736.852	5.35585	801.503	5.41683	0.340025	76.45	7.93	4.78	0.44	0.7	3.05	13.34	873.87	0.34	7.97	97.83	99.88	100	11492	2146	18934	0.758	851.35	28.65	61.19	2	0	1	0	0	0	0
Coroados	351250	-21.3756	-50.3034	2010	VERAO	1	0	0	1	0	0.551254	0	80.98	24682.5	1223.56	4.9572	170.317	0.445714	0.287683	73.96	8.53	6.84	0.39	0.44	3.34	14.91	638.21	0.26	4.03	98.06	100	99.94	3033	996	4242	0.719	691.016	30.86	63.05	2	0	1	0	0	0	0
Coronel Macedo	351260	-23.6301	-49.3069	2010	VERAO	1	0	0	1	0	0.52744	0	77.29	30383	3411.45	11.2281	86.8381	0.220977	0.407583	73.64	9.14	12.67	0.45	4.13	13.91	39.49	465.29	0.36	7.8	99.02	100	99.73	2197	1136	3865	0.69	665.141	29.37	63.8	2	0	1	0	0	0	0
Corumbataí	351270	-22.2364	-47.6111	2010	VERAO	1	0	0	1	0	0.408186	0	54.01	27862.2	5367.88	19.2658	91.9538	0.24045	0.401067	75.43	8.96	7.03	0.48	1.04	5.24	19.22	741.32	0.4	4.19	95.47	99.71	99.75	2075	1781	2093	0.754	872.303	29.44	60.18	2	0	1	0	0	0	0
Cosmópolis	351280	-22.6516	-47.1864	2010	VERAO	1	0	0	1	2	6.02888	0.331736	92.87	15466.5	1294.34	8.36867	1504.55	7.86083	0.165058	77.57	6.21	4.83	0.42	1.03	2.83	13.18	829.25	0.32	11.01	98.99	100	100	29305	4193	54634	0.769	879.563	29.01	66.21	2	0	1	0	0	0	0
Cosmorama	351290	-20.4425	-49.7746	2010	VERAO	1	0	0	1	2	0.794267	2.51805	68.55	44168	4509.31	10.2095	205.272	0.325339	0.335067	75.96	13.43	9.08	0.4	1.38	3.62	17.66	643.1	0.29	3.19	98.13	99.75	100	3630	2269	4945	0.722	579.352	31.08	60.54	2	0	1	0	0	0	0
Cotia	351300	-23.6752	-46.9605	2010	VERAO	1	0	0	1	1	20.3943	0.0490332	100	32399.4	18441.2	56.9184	5191.43	11.6491	0.448533	76.05	5.02	4.42	0.57	1.43	4.72	16.83	1085.66	0.58	7.4	99.03	98.8	99.82	109117	0	201150	0.78	1000.71	25.04	79.73	2	0	1	0	0	0	0
Cravinhos	351310	-21.3397	-47.7446	2010	VERAO	1	0	0	1	0	3.29303	0	97.51	31142.3	2135.9	6.8585	751.107	2.16113	0.124167	76.44	7.73	6.38	0.42	1.08	2.46	13.94	784.4	0.32	4.12	99.58	100	99.85	16974	789	30902	0.756	800.619	29.19	57.56	2	0	1	0	0	0	0
Cristais Paulista	351320	-20.3713	-47.4009	2010	VERAO	1	0	0	1	1	0.793022	1.261	72.85	38523	5978.86	15.5202	198.811	0.48211	0.482625	73.11	7.84	8	0.48	0.19	5.54	19.87	721.31	0.4	4.08	97.1	100	100	4076	2060	5528	0.734	769.857	27.36	61.07	2	0	1	0	0	0	0
Cruzália	351330	-22.738	-50.7691	2010	VERAO	1	0	0	1	0	0.244628	0	66.4	14933	245.648	1.645	67.0805	0.24618	0.3847	76.18	10.82	7.63	0.43	1.23	7.83	22.05	614.17	0.34	5.03	99.36	100	99.83	1165	764	1510	0.774	723.163	31.53	60.44	2	0	1	0	0	0	0
Cruzeiro	351340	-22.5514	-45.0063	2010	VERAO	1	0	0	1	4	8.03595	0.497763	97.45	30569.9	10509.1	34.3771	1457.52	3.99487	0.382158	77.28	8.38	2.86	0.53	2.84	6.44	22.57	809.24	0.52	10.08	98.56	99.46	99.77	37608	1963	75076	0.788	892.618	29.92	78.83	2	0	1	0	0	0	0
Cubatão	351350	-23.8659	-46.4082	2010	VERAO	1	0	0	1	0	12.0508	0	100	14287.9	8675.35	60.7181	2389.84	17.3062	0.478325	74.23	5.11	5.32	0.45	2.36	7.29	21.95	689.21	0.37	13.19	87.94	98.66	99.99	58273	0	118720	0.737	1503.21	29.73	79.54	2	0	1	0	0	0	0
Cunha	351360	-23.0529	-44.9421	2010	VERAO	1	0	0	1	0	2.31896	0	55.65	140725	46154	32.7973	440.046	0.181442	0.376125	74.54	9.55	10.45	0.54	3.96	17.12	42.8	525.19	0.51	5.09	85.51	98.39	99.9	11112	9699	12167	0.684	908.646	26.98	78.83	2	0	1	0	0	0	0
Descalvado	351370	-21.8812	-47.6546	2010	VERAO	1	0	0	1	0	3.29482	0	89.23	75370.6	14720.5	19.5309	855.303	1.13841	0.4483	76.92	9.94	5.5	0.45	0.91	5.24	14.96	798.74	0.36	6.63	98.14	99.92	99.69	16366	3344	27712	0.76	853.867	29.1	60.18	2	0	1	0	0	0	0
Diadema	351380	-23.6972	-46.6114	2010	VERAO	1	0	0	1	1	39.0592	0.0256022	100	3073.2	219.89	7.15507	2721.58	87.2747	0.0945833	75.65	4.78	4.36	0.43	1.44	5.51	18.67	694.55	0.33	8.96	99.52	99.52	99.99	205249	0	386089	0.757	1006.22	26.94	79.73	2	0	1	0	0	0	0
Dirce Reis	351385	-20.4485	-50.6281	2010	VERAO	1	0	0	1	0	0.185508	0	75.71	8813.3	1000.34	11.3503	28.4393	0.252248	0.320158	75.54	13.74	13.9	0.37	2.06	3.74	17.33	570.51	0.25	5.32	100	99.68	99.81	869	410	1279	0.741	579.306	31.44	60.98	2	0	1	0	0	0	0
Divinolândia	351390	-21.6617	-46.6974	2010	VERAO	1	0	0	1	0	1.21196	0	66.92	22374.9	4194.63	18.747	177.869	0.567302	0.488333	75.97	10.71	6.32	0.48	0.67	5.51	22.52	707.97	0.4	2.86	94.47	100	99.77	6292	3708	7500	0.734	917.183	26.77	61.19	2	0	1	0	0	0	0
Dobrada	351400	-21.5161	-48.3573	2010	VERAO	1	0	0	1	0	0.803449	0	97.77	14972.9	497.489	3.32259	173.127	0.991558	0.380192	74.1	5.96	15.11	0.38	0.75	4.6	17.53	589.47	0.26	8.26	99.92	100	100	4142	177	7762	0.718	772.444	29.61	60.18	2	0	1	0	0	0	0
Dois Córregos	351410	-22.3959	-48.3405	2010	VERAO	1	0	0	1	2	2.58442	0.773867	94.69	63297.2	6424.73	10.1501	839.132	1.06751	0.370383	76.17	9.62	8.26	0.46	0.63	5.37	20.96	727.28	0.38	3.6	98.37	100	100	12412	1315	23446	0.725	820.736	28.66	60.18	2	0	1	0	0	0	0
Dolcinópolis	351420	-20.1172	-50.5283	2010	VERAO	1	0	0	1	0	0.230259	0	92.99	7793.9	202.61	2.59959	57.0858	0.522094	0.272575	74.5	13.17	12.23	0.36	0	2.37	15.09	620.98	0.23	3.19	98.35	100	100	1088	147	1949	0.742	562.013	31.37	60.98	2	0	1	0	0	0	0
Dourado	351430	-22.1173	-48.3335	2010	VERAO	1	0	0	1	0	0.925646	0	91.4	20587.4	5023.97	24.4032	229.856	1.0911	0.363575	73.66	11.12	7.76	0.37	0.39	1.93	10.27	697.37	0.24	4.81	99.58	100	100	4647	740	7869	0.738	784.919	29.44	60.18	2	0	1	0	0	0	0
Dracena	351440	-21.5567	-51.584	2010	VERAO	1	0	0	1	3	4.68467	0.640386	92.34	48768.8	2230.54	4.57371	1244.23	2.07919	0.339575	75.51	11.88	5.88	0.44	0.1	2.4	11.62	862.86	0.33	4.86	98.97	99.88	99.81	22710	3312	39946	0.776	605.055	31.57	59.31	2	0	1	0	0	0	0
Duartina	351450	-22.3933	-49.4134	2010	VERAO	1	0	0	1	3	1.3132	2.28449	89.77	26455.7	3259.01	12.3188	284.762	0.946171	0.415975	75.24	12.06	6.86	0.43	0.42	4.24	15.27	688.4	0.31	5.05	99.18	99.95	99.68	6444	1254	10997	0.748	716.285	30.37	61.59	2	0	1	0	0	0	0
Dumont	351460	-21.2471	-47.9798	2010	VERAO	1	0	0	1	6	0.842668	7.12024	96.46	11137.6	370.758	3.32888	252.502	1.61808	0.2969	75.91	6.67	7.21	0.39	0	0.85	14.89	705.3	0.25	6.81	96.22	100	100	4433	289	7854	0.744	777.297	29.68	57.56	2	0	1	0	0	0	0
Echaporã	351470	-22.4482	-50.2006	2010	VERAO	1	0	0	1	2	0.668106	2.99354	79.64	51525.8	6406.67	12.4339	129.658	0.183184	0.415183	75.01	11.03	9.8	0.53	1.63	6.25	26.96	703.55	0.5	6.85	97.27	100	99.95	3199	1286	5032	0.745	722.449	29.65	59.09	2	0	1	0	0	0	0
Eldorado	351480	-24.495	-48.2336	2010	VERAO	1	0	0	1	0	1.49362	0	49.21	165426	134286	81.1763	162.137	0.0711062	0.486833	75.82	8.84	11.23	0.49	6.08	23.26	49.78	411	0.44	5.94	84.43	99.93	99.16	6301	7436	7205	0.691	886.803	31.18	70.73	2	0	1	0	0	0	0
Elias Fausto	351490	-23.0706	-47.3707	2010	VERAO	1	0	0	1	0	1.62915	0	79.6	20236	1313.4	6.49041	602.663	2.55779	0.387633	74.32	6.94	7.41	0.42	2.42	4.87	18.95	625.66	0.31	5.25	93.65	100	99.94	8104	3217	12558	0.695	813.436	28.52	66.21	2	0	1	0	0	0	0
Elisiário	351492	-21.1613	-49.0921	2010	VERAO	1	0	0	1	0	0.333627	0	91.59	9398	1018.75	10.84	83.3449	0.504731	0.346583	74.51	10.19	9.82	0.33	0	1.4	6.45	666.93	0.19	5.16	100	100	100	1678	262	2858	0.747	655.402	30.95	58.61	2	0	1	0	0	0	0
Embaúba	351495	-20.9529	-48.8475	2010	VERAO	1	0	0	1	0	0.260292	0	85.02	8312.9	710.265	8.54413	68.145	0.34701	0.323925	75.42	10.57	8.15	0.36	0.27	1.96	11.44	717.97	0.23	3.75	99.63	99.78	99.89	1341	363	2060	0.73	684.161	30.76	58.61	2	0	1	0	0	0	0
Embu das Artes	351500	-23.6513	-46.8515	2010	VERAO	1	0	0	1	0	23.9989	0	100	7039.8	2447.85	34.7715	2594.97	34.9309	0.1964	75.33	3.99	4.96	0.45	1.58	7.05	22.4	622.77	0.36	9.86	98.54	99.49	99.95	123707	0	240230	0.735	978.052	26.05	79.73	2	0	1	0	0	0	0
Embu-Guaçu	351510	-23.8543	-46.8307	2010	VERAO	1	0	0	1	0	6.40737	0	97.33	15564.1	9682.72	62.2119	1237.85	4.31218	0.439517	75.01	6.31	6.07	0.5	2.89	8.98	25.12	676.52	0.46	8.78	97.2	97.69	99.9	30658	1674	61095	0.749	1156.6	25.83	79.73	2	0	1	0	0	0	0
Emilianópolis	351512	-21.801	-51.4722	2010	VERAO	1	0	0	1	0	0.326673	0	82.68	22516.7	506.381	2.24891	72.6646	0.225973	0.384383	73.28	11.82	11.55	0.38	1.08	4.81	22.08	584.76	0.26	3.77	96.06	98.94	99.79	1554	523	2497	0.727	618.231	31.59	59.48	2	0	1	0	0	0	0
Engenheiro Coelho	351515	-22.4871	-47.1748	2010	VERAO	1	0	0	1	1	1.58036	0.632766	73.14	10994.1	1488.41	13.5382	412.895	1.91881	0.327933	73.87	5.17	8.78	0.45	1.57	5.92	19.64	707.37	0.37	5.84	91.87	99.5	100	8602	4223	11498	0.732	873.291	28.91	61.19	2	0	1	0	0	0	0
Espírito Santo do Pinhal	351518	-22.1925	-46.7933	2010	VERAO	1	0	0	1	5	4.45958	1.12118	88.87	38923.5	8847.03	22.7293	934.072	2.09295	0.531067	77.31	10.06	5.71	0.57	0.35	2.94	14.7	1048.6	0.58	5.3	98.92	99.88	100	23057	4662	37245	0.787	935.759	28.32	61.19	2	0	1	0	0	0	0
Espírito Santo do Turvo	351519	-22.6709	-49.4329	2010	VERAO	1	0	0	1	0	0.431535	0	85.54	19366.6	1159.68	5.98804	116.111	0.453172	0.344633	74.12	6.2	8.88	0.38	0.55	3	23.43	533.76	0.24	6.12	95.5	100	99.92	2161	614	3630	0.696	749.102	30.61	62.26	2	0	1	0	0	0	0
Estiva Gerbi	355730	-22.2361	-46.9431	2010	VERAO	1	0	0	1	0	1.04404	0	79.76	7414.4	755.912	10.1952	362.867	3.87013	0.3684	73.87	6.72	5.4	0.41	0.82	1.91	15.32	686.89	0.3	5.29	98.14	99.66	100	4943	2033	8011	0.74	901.067	29.22	61.19	2	0	1	0	0	0	0
Estrela do Norte	351530	-22.4856	-51.6691	2010	VERAO	1	0	0	1	0	0.277264	0	78.97	29628.1	2516.6	8.49397	203.335	0.565814	0.339125	74.1	8.62	9.33	0.43	1.45	3.82	24.41	597.74	0.33	7.5	98.5	99.49	99.88	1232	559	2099	0.74	594.022	31.76	59.31	2	0	1	0	0	0	0
Estrela d'Oeste	351520	-20.2657	-50.4115	2010	VERAO	1	0	0	1	0	0.885575	0	83.22	26498.7	1407.93	5.31319	60.8297	0.143044	0.270867	77.4	10.86	8.21	0.39	0.66	4.95	14.63	670.65	0.26	2.75	99.52	100	100	4468	1377	6831	0.76	565.983	30.89	60.54	2	0	1	0	0	0	0
Euclides da Cunha Paulista	351535	-22.519	-52.5886	2010	VERAO	1	0	0	1	0	0.987276	0	63.75	57389.4	4049.02	7.05535	198.2	0.263056	0.33805	73.13	8.32	13.78	0.45	5.16	14.46	35.48	493.91	0.39	9.64	88.73	98.62	99.3	4764	3474	6111	0.704	516.984	31.67	56.43	2	0	1	0	0	0	0
Fartura	351540	-23.3902	-49.5197	2010	VERAO	1	0	0	1	0	1.62166	0	79.89	42917.1	5727.37	13.3452	310.567	0.558299	0.258058	77.02	10.08	6.3	0.43	1.47	6.9	20.95	618.77	0.32	3.14	96.31	100	99.85	7819	3082	12238	0.732	725.712	29.91	62.65	2	0	1	0	0	0	0
Fernando Prestes	351560	-21.3103	-48.6957	2010	VERAO	1	0	0	1	4	0.605049	6.61104	96.94	16999	1305.83	7.68181	190.072	0.717647	0.416775	76.55	13.77	7.79	0.41	0.42	0.42	8.57	832.72	0.29	3.74	99.35	100	100	3082	836	4698	0.758	710.681	30.34	58.61	2	0	1	0	0	0	0
Fernandópolis	351550	-20.2718	-50.283	2010	VERAO	1	0	0	1	12	6.9735	1.7208	84.89	54979.7	3685.4	6.70319	1849.57	2.82557	0.310842	77.31	11.35	5.91	0.49	0.35	2.46	10.2	944	0.42	5.49	99.68	99.87	99.95	35557	1982	62714	0.797	569.627	31.04	60.54	2	0	1	0	0	0	0
Fernão	351565	-22.3658	-49.5424	2010	VERAO	1	0	0	1	0	0.167643	0	54.35	10050.4	1298.76	12.9225	51.69	0.264572	0.400483	75.55	11.07	8.55	0.4	1.21	5.17	30.98	510.09	0.29	3.68	94.16	100	99.74	817	713	850	0.703	764.105	29.96	59.09	2	0	1	0	0	0	0
Ferraz de Vasconcelos	351570	-23.5611	-46.3739	2010	VERAO	1	0	0	1	0	16.8344	0	95.51	2956.4	738.265	24.9718	1803.34	56.1536	0.33085	74.65	4.31	4.91	0.43	2.02	7.58	24.65	587.83	0.34	9.2	99.18	99.78	99.86	84426	7552	160754	0.738	990.416	26.66	79.54	2	0	1	0	0	0	0
Flora Rica	351580	-21.6984	-51.3743	2010	VERAO	1	0	0	1	1	0.193829	5.15918	80.91	22471.1	480.338	2.13758	36.3705	0.109631	0.384217	72.74	15.53	14.41	0.4	1.22	7.92	30.4	511.8	0.28	8.36	96.95	99.29	100	752	334	1418	0.727	632.469	31.26	59.48	2	0	1	0	0	0	0
Floreal	351590	-20.6696	-50.1548	2010	VERAO	1	0	0	1	0	0.337581	0	81.23	20423.6	1657.45	8.11539	65.6828	0.274838	0.381058	73.49	15.22	8.79	0.37	0.37	2.41	15.13	663.83	0.24	2.56	99.35	100	100	1507	564	2439	0.747	603.947	31.02	63.05	2	0	1	0	0	0	0
Flórida Paulista	351600	-21.54	-51.1707	2010	VERAO	1	0	0	1	1	1.37644	0.726509	78.9	52413.8	1927.22	3.67694	320.244	0.510425	0.366025	73.44	9.69	10.22	0.41	2.01	6	19.02	632.97	0.31	5.35	99.04	100	100	5670	2711	10137	0.715	632.083	30.91	59.48	2	0	1	0	0	0	0
Florínia	351610	-22.8812	-50.6953	2010	VERAO	1	0	0	1	0	0.301142	0	88.8	22588.6	847.239	3.75074	74.4306	0.231969	0.336975	74.19	10.07	9.29	0.46	5.44	14.89	31.74	544.03	0.43	11.26	96.82	100	100	1165	317	2512	0.713	688.677	31.28	60.44	2	0	1	0	0	0	0
Franca	351620	-20.5552	-47.3811	2010	VERAO	1	0	0	1	46	33.0472	1.39195	98.24	60567.9	10269.4	16.9552	7160.63	11.0075	0.2847	75.5	7.6	3.44	0.46	0.65	3.34	12.87	846.57	0.37	4.71	99.79	99.93	99.98	177759	5594	313046	0.78	796.709	26.67	61.74	2	0	1	0	0	0	0
Francisco Morato	351630	-23.2737	-46.7235	2010	VERAO	1	0	0	1	0	15.3098	0	99.8	4900.1	1464.98	29.8969	2087.5	37.0976	0.220592	73.91	3.8	6.94	0.4	2.75	9.32	30.04	483.98	0.28	9.03	98.81	97.89	99.85	72819	314	154158	0.703	909.403	26.35	66.21	2	0	1	0	0	0	0
Franco da Rocha	351640	-23.3142	-46.7358	2010	VERAO	1	0	0	1	1	13.3567	0.0748686	92.13	13277.5	5781.01	43.5399	2273.01	14.0055	0.3219	76.09	4.59	5.97	0.44	1.75	6.83	23.54	632.42	0.34	8.97	97.81	98.51	99.9	62694	10360	121244	0.731	916.482	26.65	66.21	2	0	1	0	0	0	0
Gabriel Monteiro	351650	-21.4996	-50.5647	2010	VERAO	1	0	0	1	0	0.296808	0	83.35	13868.1	547.722	3.94951	73.0625	0.404892	0.399225	73.54	12.08	8.88	0.37	0.59	0.88	8.66	712.72	0.24	5.19	94.17	99.82	100	1590	451	2257	0.763	694.886	30.76	59.25	2	0	1	0	0	0	0
Gália	351660	-22.3205	-49.5778	2010	VERAO	1	0	0	1	0	0.754637	0	74.52	35591.4	7076.1	19.8815	150.5	0.332045	0.365608	74.36	11.55	10.6	0.42	1.79	5.68	28.04	565.41	0.31	9.11	97.21	99.78	99.69	3600	1786	5225	0.709	760.446	29.92	59.09	2	0	1	0	0	0	0
Garça	351670	-22.231	-49.6896	2010	VERAO	1	0	0	1	1	4.55652	0.219466	90.9	55580.7	9709.2	17.4687	985.768	1.53115	0.448967	75.93	10.28	7.33	0.5	1.23	6.94	20.04	786.83	0.44	6.21	99.19	99.88	99.68	21975	3923	39192	0.769	769.316	29.67	59.09	2	0	1	0	0	0	0
Gastão Vidigal	351680	-20.8043	-50.2028	2010	VERAO	1	0	0	1	0	0.446166	0	89.59	18056.9	1593.24	8.82347	66.5522	0.326381	0.316417	74.03	8.85	9.57	0.42	1.23	2.39	15.12	736.47	0.31	4.27	95.77	99.67	100	2325	437	3756	0.723	616.006	31.47	63.05	2	0	1	0	0	0	0
Gavião Peixoto	351685	-21.7916	-48.4479	2010	VERAO	1	0	0	1	1	0.455206	2.19681	80.91	24376.6	2335.55	9.58113	173.72	0.855697	0.308617	73.14	7.29	8.83	0.35	1	7.38	17.5	575.08	0.24	6.4	99.47	100	100	2385	844	3575	0.719	783.102	29.92	60.18	2	0	1	0	0	0	0
General Salgado	351690	-20.6383	-50.4158	2010	VERAO	1	0	0	1	0	1.1515	0	85.15	49437.6	3824.55	7.73611	273.518	0.411219	0.396775	73.5	10.63	8	0.45	0.5	2.29	14.06	771.92	0.35	4.49	99.67	99.81	100	5674	1585	9084	0.747	598.517	31.08	63.05	2	0	1	0	0	0	0
Getulina	351700	-21.7833	-50.0279	2010	VERAO	1	0	0	1	0	1.14929	0	77.42	67675.5	4289.84	6.33883	233.6	0.242932	0.307083	73.76	9.6	9.11	0.45	1.76	6.15	23.37	608.58	0.36	6.33	97.83	99.26	99.33	4590	2431	8334	0.717	665.05	30.63	59.09	2	0	1	0	0	0	0
Glicério	351710	-21.3403	-50.1989	2010	VERAO	1	0	0	1	0	0.482345	0	73.64	27280	901.002	3.30279	116.269	0.24001	0.349492	76.47	9.55	8.85	0.52	0.13	5.82	19.21	777.37	0.49	2.67	99.44	100	100	2321	1203	3362	0.735	684.383	31.08	63.05	2	0	1	0	0	0	0
Guaiçara	351720	-21.5695	-49.7628	2010	VERAO	1	0	0	1	0	1.10647	0	90.85	27715.4	1606.21	5.79538	418.938	1.00452	0.382233	76.16	8.04	6.76	0.38	1.15	4.47	15.27	610.2	0.25	7.89	98.95	99.64	99.62	5642	976	9694	0.739	665.392	30.96	59.09	2	0	1	0	0	0	0
Guaimbê	351730	-21.8785	-49.8606	2010	VERAO	1	0	0	1	0	0.567216	0	87.37	21781.1	1210.74	5.55866	135.117	0.414708	0.311742	74.77	10.14	11.33	0.4	0.47	6.49	25.57	532.14	0.28	8.46	98.88	99.9	99.49	2706	685	4740	0.728	698.539	30.44	59.09	2	0	1	0	0	0	0
Guaíra	351740	-20.314	-48.3641	2010	VERAO	1	0	0	1	30	3.92534	7.64265	96.4	125846	7679.64	6.10238	1081.23	0.640387	0.408675	74.46	8.08	5.59	0.53	1.58	4.08	16.34	901.23	0.52	6.67	99.72	99.9	100	19176	1345	36059	0.753	679.891	30.64	60.2	2	0	1	0	0	0	0
Guapiaçu	351750	-20.7429	-49.1899	2010	VERAO	1	0	0	1	0	1.89646	0	88.45	32512.6	3135.25	9.64317	424.694	0.794859	0.374075	76.93	8.76	7.02	0.41	0.24	3.52	14.28	741.42	0.29	6.4	93.49	99.83	99.68	9858	2064	15805	0.725	648.53	30.92	58.61	2	0	1	0	0	0	0
Guapiara	351760	-24.2125	-48.5558	2010	VERAO	1	0	0	1	1	1.86632	0.535814	40.19	40829.2	20034.2	49.0682	201.955	0.260833	0.456567	73.37	8.78	12.68	0.55	11.13	28.17	50.35	412.51	0.55	8.72	82.07	99.45	99.56	7800	10765	7233	0.675	791.597	27.13	63.8	2	0	1	0	0	0	0
Guará	351770	-20.4826	-47.7752	2010	VERAO	1	0	0	1	1	2.03116	0.49233	96.8	36218.3	2443.18	6.74571	616.964	1.2003	0.349683	74.55	7.21	9.53	0.49	3.03	8.09	25.61	664.56	0.45	8.14	98.89	99.8	99.85	9358	635	19223	0.718	793.862	29.21	60.2	2	0	1	0	0	0	0
Guaraçaí	351780	-21.0864	-51.2795	2010	VERAO	1	0	0	1	1	0.916881	1.09065	78.88	56919.7	5451.96	9.57834	178.204	0.261096	0.3909	73.2	12.31	8.93	0.42	1.59	7.02	21.08	619.41	0.3	4.28	94.34	100	97.65	4279	1781	6654	0.719	595.432	31.25	59.25	2	0	1	0	0	0	0
Guaraci	351790	-20.3748	-49.0027	2010	VERAO	1	0	0	1	0	1.04277	0	89.48	64150.1	6177.98	9.6305	268.181	0.278795	0.358575	75.37	8.78	8.25	0.42	1.27	5.7	22	615.78	0.3	6.27	98.48	99.68	100	5370	1049	8927	0.737	641.886	31.15	60.8	2	0	1	0	0	0	0
Guarani d'Oeste	351800	-20.0668	-50.3446	2010	VERAO	1	0	0	1	1	0.210993	4.73949	88.07	8570	378.716	4.41909	47.852	0.44159	0.306625	73.34	13.35	11.01	0.4	0.99	6.43	22.63	557.58	0.28	7.5	99.01	100	100	922	235	1735	0.732	558.041	31.08	60.54	2	0	1	0	0	0	0
Guarantã	351810	-21.9161	-49.5884	2010	VERAO	1	0	0	1	2	0.660616	3.02748	85.29	46174.6	4697.64	10.1736	152.413	0.259711	0.375508	74.93	7.9	9.96	0.48	1.08	5.71	26.32	615.97	0.41	7.52	97.53	99.8	99.77	3197	942	5462	0.713	692.909	30.57	59.09	2	0	1	0	0	0	0
Guararapes	351820	-21.2852	-50.6951	2010	VERAO	1	0	0	1	7	3.25406	2.15116	92.55	95563.7	5480.7	5.73513	737.273	0.668169	0.422458	75.39	10.41	6.76	0.43	0.37	3.29	14.35	739.89	0.31	5.66	99.52	99.71	99.86	15932	2279	28318	0.763	658.468	31.07	59.25	2	0	1	0	0	0	0
Guararema	351830	-23.4276	-46.0586	2010	VERAO	1	0	0	1	0	2.68844	0	86.05	27081.6	9236.46	34.106	1531.71	4.51407	0.430442	74.03	7.63	7.17	0.47	1.73	5.51	19.34	748.79	0.4	5.15	98.62	98.39	99.8	12447	3604	22240	0.731	972.44	27	71.63	2	0	1	0	0	0	0
Guaratinguetá	351840	-22.7935	-45.2328	2010	VERAO	1	0	0	1	13	11.781	1.10347	95.26	75263.6	23420.1	31.1175	3082.34	3.38351	0.274108	78.17	8.73	2.91	0.54	1.52	5.95	18.96	926.78	0.52	7.75	99.09	99.76	99.85	56556	5310	106762	0.798	872.268	30.25	78.83	2	0	1	0	0	0	0
Guareí	351850	-23.3705	-48.2191	2010	VERAO	1	0	0	1	0	1.55699	0	57.76	56788.4	9930.88	17.4875	163.817	0.236915	0.394492	73.27	6.62	7.67	0.44	0.66	4.37	22.97	594.42	0.33	3.56	95.8	98.99	99.32	6696	6152	8413	0.687	777.043	28.38	62.28	2	0	1	0	0	0	0
Guariba	351860	-21.3959	-48.2266	2010	VERAO	1	0	0	1	3	3.61842	0.829092	97.92	27028.9	826.482	3.05777	1011.3	3.56904	0.319333	73.63	6.34	9.91	0.43	1.27	5.39	18.48	671.34	0.33	8.85	99.8	100	99.97	17876	738	34748	0.719	769.315	29.66	57.56	2	0	1	0	0	0	0
Guarujá	351870	-23.9505	-46.2349	2010	VERAO	1	0	0	1	0	29.5875	0	99.98	14479.4	5217.59	36.0346	4138.93	27.6067	0.451383	76.23	6.03	5.1	0.5	2.25	7.04	22.83	745	0.45	9.79	93.6	98.95	99.99	144627	56	290696	0.751	1480.25	29.82	79.54	2	0	1	0	0	0	0
Guarulhos	351880	-23.4027	-46.4549	2010	VERAO	1	0	0	1	7	123.711	0.0565836	100	31867.5	12116.1	38.0202	15939.2	48.3423	0.144708	74.83	5.2	4.1	0.51	1.95	6.5	20.63	829.91	0.47	9.13	99.05	99.69	99.91	633058	0	1221979	0.763	922.823	26.73	71.63	2	0	1	0	0	0	0
Guatapará	351885	-21.4533	-47.9799	2010	VERAO	1	0	0	1	0	0.723164	0	73.44	41356.7	3736.86	9.03569	179.467	0.489121	0.367175	74.34	7.42	9.85	0.53	2.59	8.23	24.61	723.83	0.5	9.52	94.37	97.57	99.85	3441	1850	5116	0.743	781.771	29.47	57.56	2	0	1	0	0	0	0
Guzolândia	351890	-20.6285	-50.7136	2010	VERAO	1	0	0	1	0	0.499356	0	84.59	25247.7	1465.53	5.80462	102.314	0.293724	0.417225	73.49	8.77	13.6	0.41	0.92	6.14	25.61	537.05	0.3	3.11	99.67	100	99.86	2311	733	4021	0.697	599.468	31.38	59.25	2	0	1	0	0	0	0
Herculândia	351900	-21.9623	-50.3731	2010	VERAO	1	0	0	1	1	0.910863	1.09786	91.09	36425.2	1013.06	2.78121	249.709	0.41333	0.4111	73.52	9.5	9.02	0.44	1.53	8.78	29.45	549.27	0.33	8.55	99.28	99.45	99.74	4063	775	7921	0.727	682.373	30.74	59.09	2	0	1	0	0	0	0
Holambra	351905	-22.6303	-47.065	2010	VERAO	1	0	0	1	1	1.17057	0.854284	72.43	6557.7	448.377	6.83742	780.801	6.66948	0.490775	77.66	5.85	5.42	0.54	1.7	2.86	5.43	1274.53	0.52	2.48	97.24	100	100	6769	3115	8184	0.793	866.483	28.82	66.21	2	0	1	0	0	0	0
Hortolândia	351907	-22.8784	-47.2077	2010	VERAO	1	0	0	1	7	19.603	0.357089	100	6241.6	42.9164	0.687586	4416.56	65.4169	0.156067	76.51	4.84	4.65	0.41	0.82	3.95	16.92	686.96	0.29	8.61	98.8	99.8	99.93	101557	0	192692	0.756	864.41	28.99	66.21	2	0	1	0	0	0	0
Iacanga	351910	-21.8909	-49.0396	2010	VERAO	1	0	0	1	1	1.06096	0.942546	87.15	54739.3	5486.81	10.0235	251.836	0.40755	0.396025	76.03	9.64	6.9	0.4	0.64	3.57	15.59	712.15	0.27	5.96	98.71	99.81	100	5738	1287	8726	0.745	669.416	30.98	61.59	2	0	1	0	0	0	0
Iacri	351920	-21.7999	-50.6195	2010	VERAO	1	0	0	1	0	0.686132	0	78.67	32194.8	1638.79	5.09024	126.266	0.373344	0.330833	76.42	10.83	9.81	0.44	1.58	5.43	22.82	628.14	0.36	5.73	96.25	100	99.9	3327	1369	5050	0.733	708.149	30.72	59.48	2	0	1	0	0	0	0
Iaras	351925	-22.8191	-49.1068	2010	VERAO	1	0	0	1	0	0.689658	0	44.5	40138.1	5482.56	13.6592	216.321	0.424	0.39035	75.87	4.14	7.47	0.52	14.84	23.43	38.8	497.81	0.5	4.68	74.89	98.27	91.76	2108	3539	2837	0.674	698.3	29.86	62.26	2	0	1	0	0	0	0
Ibaté	351930	-21.9509	-48.0273	2010	VERAO	1	0	0	1	0	3.13176	0	96.01	29097.8	4769.71	16.392	723.808	2.71649	0.310708	73.81	5.97	7.33	0.37	0.89	5.05	21.12	552.79	0.24	7.79	99.74	100	99.73	14785	1226	29508	0.703	805.016	28.29	60.18	2	0	1	0	0	0	0
Ibirá	351940	-21.0747	-49.2203	2010	VERAO	1	0	0	1	0	1.16536	0	92.19	27191.2	2702.76	9.93982	258.775	0.73997	0.320617	75.48	11.55	8.55	0.48	0.88	3.88	16.48	803.36	0.42	4.41	99.2	100	100	5971	851	10045	0.74	641.514	31.1	58.61	2	0	1	0	0	0	0
Ibirarema	351950	-22.8133	-50.0769	2010	VERAO	1	0	0	1	0	0.707381	0	92.38	22823	808.318	3.54168	180.581	0.524228	0.214192	74.03	9.86	6.83	0.43	2.49	6.41	21.68	593.7	0.33	5.46	99.77	100	99.95	3091	513	6212	0.708	699.515	30.74	62.65	2	0	1	0	0	0	0
Ibitinga	351960	-21.7929	-48.8478	2010	VERAO	1	0	0	1	2	5.59026	0.357765	96.05	68939.1	7066.56	10.2504	1114.8	1.4397	0.333833	75.76	8.7	5.47	0.43	0.42	2.33	12.19	791.99	0.32	2.94	99.66	99.63	99.88	31158	2101	51057	0.747	685.833	30.85	61.59	2	0	1	0	0	0	0
Ibiúna	351970	-23.8024	-47.2152	2010	VERAO	1	0	0	1	1	7.35836	0.1359	35.01	105808	67853.1	64.1284	1686.49	0.705973	0.540192	74.91	7.35	8.7	0.48	1.94	8.3	27.26	624.55	0.41	5.08	95.36	98.81	99.74	38363	46284	24933	0.71	1047.98	24.83	79.73	2	0	1	0	0	0	0
Icém	351980	-20.3672	-49.1853	2010	VERAO	1	0	0	1	1	0.77532	1.28979	85.82	36235.5	4588.55	12.6631	162.966	0.501878	0.350742	73.34	7.34	6.92	0.45	1.11	5.11	19.89	690.78	0.35	7.73	93.71	99.6	99.78	3881	1058	6404	0.72	626.696	31.31	60.8	2	0	1	0	0	0	0
Iepê	351990	-22.6486	-51.0572	2010	VERAO	1	0	0	1	2	0.81214	2.46263	88.79	59497.4	3749.67	6.30224	166.975	0.223264	0.299075	73.85	11.44	8.27	0.44	1.84	7.4	23.15	623.96	0.35	7.65	98.25	99.61	99.78	3506	855	6773	0.736	753.808	31.25	60.44	2	0	1	0	0	0	0
Igaraçu do Tietê	352000	-22.5417	-48.5746	2010	VERAO	1	0	0	1	1	2.42119	0.41302	99.43	9774.7	178.38	1.82492	390.726	3.78737	0.424508	75.3	7.08	9.52	0.36	0.68	4.13	18.67	590.77	0.23	7.12	99.94	99.73	100	12293	134	23228	0.727	766.446	29.89	62.26	2	0	1	0	0	0	0
Igarapava	352010	-20.0637	-47.6824	2010	VERAO	1	0	0	1	16	2.93066	5.45951	94.31	46824.6	6316.02	13.4887	864.385	1.13535	0.376783	75.08	9.46	8.14	0.67	1.17	3.15	15.36	1228.09	0.85	6.71	96.54	99.21	99.96	14344	1590	26362	0.768	748.328	29.57	60.2	2	0	1	0	0	0	0
Igaratá	352020	-23.1348	-46.1504	2010	VERAO	1	0	0	1	0	0.925793	0	79.32	29295.3	12509.7	42.7019	210.775	0.555357	0.476067	76.28	8.2	9.96	0.41	0.78	7.25	25.01	561.31	0.29	3.94	85.26	98.12	99.43	4620	1826	7005	0.711	954	26.83	71.63	2	0	1	0	0	0	0
Iguape	352030	-24.5496	-47.4746	2010	VERAO	1	0	0	1	0	3.03579	0	85.6	197880	53491	27.0321	556.193	0.290051	0.5142	75.84	10.87	7.99	0.55	6.09	18.75	37.57	588.36	0.55	7.4	90.58	93.63	98.66	12844	4154	24687	0.726	1072.5	30.41	79.35	2	0	1	0	0	0	0
Ilha Comprida	352040	-24.8619	-47.7198	2010	VERAO	1	0	0	1	1	0.973074	1.02767	93.84	19656.7	1045.49	5.31874	993.519	7.90858	0.41255	74.36	10.23	5.04	0.46	2.1	11.23	30.71	608.83	0.38	8.96	97.72	97.45	99.35	3816	0	9025	0.725	1122.01	30.57	79.79	2	0	1	0	0	0	0
Ilha Solteira	352042	-20.4314	-51.259	2010	VERAO	1	0	0	1	0	2.68445	0	99.31	65264.1	1912.06	2.92972	707.806	0.919055	-0.00911667	77.24	9.38	4.28	0.48	0.76	2.58	9.74	1063.04	0.4	4.81	98.71	98.13	99.74	13182	1544	23520	0.812	578.688	31.41	60.98	2	0	1	0	0	0	0
Ilhabela	352044	-23.8483	-45.3231	2010	VERAO	1	0	0	1	0	2.86536	0	100	34638.9	31691.9	91.4924	740.284	1.15901	0.536808	75.56	5.51	5.22	0.49	1.28	4.48	18.12	794.57	0.41	5.73	81.89	99.45	99.09	16595	194	28002	0.756	1288.47	27.88	78.98	2	0	1	0	0	0	0
Indaiatuba	352050	-23.1061	-47.2025	2010	VERAO	1	0	0	1	1	20.9358	0.0477651	98.99	31154.5	2088.32	6.7031	6569.09	17.6232	0.266542	75.22	6.88	3.38	0.47	0.17	1.43	7.27	1098.31	0.38	5.71	99.32	99.79	100	113922	2027	199592	0.788	866.698	28.65	66.21	2	0	1	0	0	0	0
Indiana	352060	-22.1332	-51.2626	2010	VERAO	1	0	0	1	0	0.515587	0	85.54	12936.7	1146.03	8.85878	110.647	0.698212	0.494858	75.56	10.53	6.59	0.45	1.18	4.42	18.69	681.29	0.35	8.46	99.63	100	99.77	2544	698	4127	0.761	689.052	31.24	59.48	2	0	1	0	0	0	0
Indiaporã	352070	-19.9479	-50.2637	2010	VERAO	1	0	0	1	0	0.429835	0	86.58	27960.6	1943.66	6.95143	106.364	0.231133	0.327125	75.11	13.37	11.38	0.47	1.42	4.6	23.12	680.85	0.39	5.42	99.37	98.48	100	1828	524	3379	0.751	549.353	31.42	60.54	2	0	1	0	0	0	0
Inúbia Paulista	352080	-21.739	-50.9574	2010	VERAO	1	0	0	1	2	0.387628	5.15959	87.51	8711.9	857.154	9.83889	107.711	0.850663	0.398517	75.95	10.96	9.71	0.37	0.48	1.81	16.31	576.91	0.23	7.78	92.27	100	100	1916	453	3177	0.759	642.501	30.76	59.48	2	0	1	0	0	0	0
Ipaussu	352090	-23.0651	-49.6081	2010	VERAO	1	0	0	1	0	1.42175	0	92.13	20955.4	2265.3	10.8101	418.715	1.6158	0.3118	74.66	9.09	7.02	0.48	0.34	5.14	23.13	677.42	0.4	5.45	99.39	100	99.88	6466	1075	12588	0.727	757.601	29.68	62.65	2	0	1	0	0	0	0
Iperó	352100	-23.4045	-47.6291	2010	VERAO	1	0	0	1	5	2.90058	1.7238	61.71	17028.9	5187.31	30.4618	971.759	4.07012	0.4369	73.86	5.43	5.04	0.4	2.19	7.35	21.59	551.75	0.29	7.77	96.55	100	99.78	12560	10837	17463	0.719	773.306	27.88	62.28	2	0	1	0	0	0	0
Ipeúna	352110	-22.4239	-47.716	2010	VERAO	1	0	0	1	1	0.616639	1.62169	86.07	19001	3232.19	17.0106	320.099	1.25843	0.399033	75.7	7.6	5.78	0.46	0.66	3.87	16.1	785.15	0.38	3.47	99.1	100	100	3272	838	5178	0.753	900.505	29.04	60.18	2	0	1	0	0	0	0
Ipiguá	352115	-20.648	-49.4035	2010	VERAO	1	0	0	1	3	0.478178	6.27381	60.44	13602.8	1445.5	10.6265	173.84	0.35665	0.275583	75.33	10.24	6.93	0.36	1.34	3.51	16.94	608.53	0.24	4.98	90.85	100	99.71	2098	1766	2697	0.73	646.916	31.04	58.61	2	0	1	0	0	0	0
Iporanga	352120	-24.5127	-48.5463	2010	VERAO	1	0	0	1	0	0.438689	0	55.85	115206	103599	89.9248	46.0373	0.0227742	0.477583	73.96	9.03	12.59	0.53	9.62	25.24	50.92	421.14	0.52	6.2	84.02	99.91	88.89	2175	1898	2401	0.703	805.536	30.54	74.48	2	0	1	0	0	0	0
Ipuã	352130	-20.4175	-48.0665	2010	VERAO	1	0	0	1	3	1.44974	2.06934	95.86	46646.1	2673.6	5.73166	391.232	0.606532	0.321108	75.9	6.4	9.14	0.59	0.72	4.06	19.08	900.48	0.64	7.84	99.18	99.69	100	6910	586	13562	0.749	751.866	29.61	60.2	2	0	1	0	0	0	0
Iracemápolis	352140	-22.5937	-47.5242	2010	VERAO	1	0	0	1	1	2.08421	0.479799	97.94	11511.8	626.06	5.43842	515.158	4.0246	0.234192	76.76	7.28	3.45	0.4	1.18	2.93	10.5	808.74	0.28	7.92	99.66	100	100	10050	413	19616	0.776	844.011	29.09	62.28	2	0	1	0	0	0	0
Irapuã	352150	-21.2677	-49.3974	2010	VERAO	1	0	0	1	0	0.770355	0	89.2	25761.2	3702.35	14.3718	135.522	0.447353	0.308042	75.63	8.89	10.08	0.36	0.13	3.8	18.44	579.58	0.22	1.5	99.24	99.65	100	3921	786	6489	0.713	648.602	31.12	58.61	2	0	1	0	0	0	0
Irapuru	352160	-21.4842	-51.3465	2010	VERAO	1	0	0	1	0	0.857671	0	70.7	21446.1	716.517	3.34101	201.976	0.664106	0.35365	75.33	11.86	10.28	0.44	2.77	9.54	25.02	589.82	0.35	8.37	97.34	99.52	99.95	3210	2282	5507	0.712	623.669	31.17	59.25	2	0	1	0	0	0	0
Itaberá	352170	-23.8698	-49.1422	2010	VERAO	1	0	0	1	0	1.86493	0	67.97	110025	18407.9	16.7307	329.336	0.246831	0.305017	73.18	8.51	8.68	0.5	7.14	19.98	43.52	462.03	0.46	5.84	91.8	99.56	99.91	8339	5719	12139	0.693	643.688	29.09	63.8	2	0	1	0	0	0	0
Itaí	352180	-23.4693	-49.0536	2010	VERAO	1	0	0	1	0	2.51196	0	78.53	109288	10933.5	10.0042	542.923	0.436393	0.265283	74.77	6.85	8.29	0.45	1.62	8.51	26.24	594.77	0.36	7.45	96.62	99.66	99.7	11127	5156	18852	0.713	658.559	29.33	62.26	2	0	1	0	0	0	0
Itajobi	352190	-21.3555	-49.0537	2010	VERAO	1	0	0	1	1	1.58964	0.629072	83.41	50206.6	4092.61	8.15153	391.711	0.539075	0.291342	74.94	12	7.62	0.38	0.16	1.84	9.87	739.45	0.24	3.87	98.58	99.2	100	7858	2414	12142	0.73	673.911	30.94	58.61	2	0	1	0	0	0	0
Itaju	352200	-21.9516	-48.794	2010	VERAO	1	0	0	1	0	0.343596	0	72.75	23035.5	2207.73	9.58402	52.3239	0.159362	0.402733	74.39	9.37	7.64	0.37	0.69	5.33	18.73	609.08	0.25	2.92	98.87	100	100	1710	885	2361	0.705	688.938	30.51	61.59	2	0	1	0	0	0	0
Itanhaém	352210	-24.092	-46.8347	2010	VERAO	1	0	0	1	0	9.08877	0	99.06	60171.1	32542.5	54.0833	4353.66	6.77833	0.540683	74.36	9.64	5.86	0.5	2.53	10.29	26.11	690.67	0.45	9.84	97.2	97.16	99.46	41236	815	86242	0.745	1226.43	29.96	79.73	2	0	1	0	0	0	0
Itaóca	352215	-24.6179	-48.839	2010	VERAO	1	0	0	1	0	0.34255	0	54.52	18301.5	9194.75	50.2404	25.2482	0.0787692	0.514308	72.2	11.77	15.72	0.54	14.98	29.08	52.39	395.32	0.56	2.13	82.54	96.41	99.69	1492	1468	1760	0.68	718.603	30.71	74.48	2	0	1	0	0	0	0
Itapecerica da Serra	352220	-23.7372	-46.8588	2010	VERAO	1	0	0	1	0	15.3274	0	99.17	15074.2	8069.56	53.5323	2355.31	11.6514	0.45655	76.09	4.3	5.62	0.45	1.82	7.44	24	619.82	0.36	8	98.24	98.79	99.89	77291	1265	151349	0.742	1027.75	25.61	79.73	2	0	1	0	0	0	0
Itapetininga	352230	-23.6455	-48.1233	2010	VERAO	1	0	0	1	1	14.8966	0.0671293	90.77	178935	28900.7	16.1515	3518.03	1.53059	0.443733	76.86	7.58	4.63	0.49	1.29	7.16	23.29	741.64	0.43	7.2	98.9	99.54	99.57	70867	13327	131050	0.763	724.419	28.17	70.73	2	0	1	0	0	0	0
Itapeva	352240	-23.9141	-48.8717	2010	VERAO	1	0	0	1	0	8.94174	0	84.28	182626	33924.4	18.5759	1792.83	0.787699	0.420083	73.18	6.95	6.22	0.53	2.5	12	33.69	630.48	0.5	6.83	96.76	99.44	99.75	40323	13797	73956	0.732	635.978	28.42	63.8	2	0	1	0	0	0	0
Itapevi	352250	-23.5509	-46.9677	2010	VERAO	1	0	0	1	3	19.8654	0.151017	100	8265.8	2713.67	32.8301	2689.4	28.1814	0.384375	76.28	3.83	5.38	0.45	2.72	8.33	26.78	575.72	0.37	9.73	98.66	99.24	99.86	97261	0	200769	0.735	938.629	25.88	79.73	2	0	1	0	0	0	0
Itapira	352260	-22.432	-46.7721	2010	VERAO	1	0	0	1	19	7.33791	2.58929	92.76	51841.6	7927.55	15.2919	1899.37	3.10945	0.378167	76.1	9.82	5.74	0.45	0.72	2.78	13.15	849.81	0.35	5.5	97.29	99.77	99.98	36876	4961	63576	0.762	899.565	28.51	61.19	2	0	1	0	0	0	0
Itapirapuã Paulista	352265	-24.569	-49.2229	2010	VERAO	1	0	0	1	0	0.391929	0	48.77	40647.8	25181.3	61.95	44.0042	0.0781885	0.529267	73.96	7.22	12.98	0.53	12.86	35.11	62.08	323.42	0.51	11.01	77.91	97.07	97.45	1622	1988	1892	0.661	662.335	28.12	74.48	2	0	1	0	0	0	0
Itápolis	352270	-21.5481	-48.8155	2010	VERAO	1	0	0	1	0	4.27707	0	90.7	99674.7	9569.93	9.60117	971.281	0.826548	0.359567	75.14	10.45	6.96	0.45	0.36	3.27	14.3	787.75	0.35	3.87	99.44	99.95	100	22351	3726	36325	0.744	704.732	30.53	61.59	2	0	1	0	0	0	0
Itaporanga	352280	-23.6729	-49.4585	2010	VERAO	1	0	0	1	0	1.5281	0	75.83	50799.7	6517.06	12.8289	257.331	0.41161	0.3961	75.11	9.63	10.72	0.53	3.42	14.74	40.22	552.76	0.5	5.03	95.68	99.56	99.63	6832	3516	11033	0.719	642.597	30.02	63.8	2	0	1	0	0	0	0
Itapuí	352290	-22.2508	-48.7015	2010	VERAO	1	0	0	1	0	1.26459	0	95.54	14002.3	348.366	2.48792	367.866	1.70407	0.302325	75.47	8.34	6.01	0.41	0.53	2.39	15.57	687.46	0.29	5.33	93.45	99.9	99.96	6366	543	11630	0.725	711.228	30.1	61.59	2	0	1	0	0	0	0
Itapura	352300	-20.5951	-51.4406	2010	VERAO	1	0	0	1	0	0.456698	0	79.92	30165.3	1120.68	3.71514	119.579	0.296127	0.323767	73.75	8.35	11.44	0.45	2.78	8.71	30.44	556.29	0.37	8.16	93.26	99.32	99.33	1994	875	3482	0.72	581.915	31.62	59.25	2	0	1	0	0	0	0
Itaquaquecetuba	352310	-23.4615	-46.3339	2010	VERAO	1	0	0	1	1	31.8693	0.0313782	100	8262.2	658.557	7.97072	5618.98	59.028	0.156667	75.66	3.69	5.66	0.42	2.81	10.21	31.34	502.85	0.32	11.52	98.57	98.7	99.82	153877	0	321770	0.714	937.202	27.06	71.63	2	0	1	0	0	0	0
Itararé	352320	-24.0805	-49.3035	2010	VERAO	1	0	0	1	3	4.93082	0.608418	92.36	100386	18112.1	18.0424	1026.35	0.807582	0.337217	73.18	8.13	6.51	0.48	4.57	16.15	36.65	510.2	0.42	10.06	98.45	99.73	99.81	22010	3664	44270	0.703	681.984	28.62	63.8	2	0	1	0	0	0	0
Itariri	352330	-24.2927	-47.1281	2010	VERAO	1	0	0	1	0	1.56831	0	63.86	27366.7	20869	76.2571	525.277	1.25036	0.486567	75.21	8.15	9.3	0.5	6.88	20.98	45.31	434.58	0.45	8.54	91.64	93.49	98.49	6505	5592	9879	0.677	1179.85	29.05	79.73	2	0	1	0	0	0	0
Itatiba	352340	-23.0067	-46.8143	2010	VERAO	1	0	0	1	5	10.605	0.471476	84.42	32227.6	5962.08	18.4999	3247.42	7.70892	0.1585	75.64	7.6	3.87	0.48	0.27	1.92	8.24	1080.74	0.39	4.68	97.4	99.89	99.99	57045	15805	85666	0.778	872.501	27.16	66.21	2	0	1	0	0	0	0
Itatinga	352350	-23.1537	-48.6294	2010	VERAO	1	0	0	1	0	1.82985	0	90.96	97981.7	18176.2	18.5506	339.315	0.333941	0.496183	75.44	6.56	8.08	0.43	0.9	7.75	24.97	568.58	0.32	5.98	98.14	99.81	99.87	8902	1632	16420	0.706	754.973	28.62	62.26	2	0	1	0	0	0	0
Itirapina	352360	-22.2946	-47.8341	2010	VERAO	1	0	0	1	2	1.64213	1.21793	90.19	56460.3	12529.6	22.1919	587.731	0.788072	0.467083	73.77	7.16	8.64	0.48	1.38	5.31	16.26	772.14	0.41	6.1	95.36	100	100	7176	1523	14001	0.724	877.906	28.2	60.18	2	0	1	0	0	0	0
Itirapuã	352370	-20.6576	-47.1694	2010	VERAO	1	0	0	1	1	0.613593	1.62974	83.35	16111.8	2793.52	17.3383	100.809	0.535706	0.451508	74.55	8.61	8.5	0.44	1.99	10.23	28.47	526.62	0.35	3.61	96.38	99.87	100	2788	985	4929	0.707	790.093	27.53	61.74	2	0	1	0	0	0	0
Itobi	352380	-21.749	-46.922	2010	VERAO	1	0	0	1	1	0.796165	1.25602	90.11	13898.6	1313.07	9.44753	186.524	1.1032	0.3746	74.19	8.8	8.23	0.41	0.32	4.49	20.14	611.41	0.29	5.26	98.69	99.65	100	4000	746	6800	0.717	830.419	29.07	61.19	2	0	1	0	0	0	0
Itu	352390	-23.3071	-47.2846	2010	VERAO	1	0	0	1	17	15.9507	1.06578	93.59	64071.9	13207.6	20.6136	5169.25	7.92718	0.372108	76.23	7.09	4.42	0.52	0.49	2.84	12.79	1038.14	0.48	5.21	98.25	99.65	99.84	82976	9878	144269	0.773	859.68	27.72	66.21	2	0	1	0	0	0	0
Itupeva	352400	-23.1465	-47.0684	2010	VERAO	1	0	0	1	0	4.55347	0	86.84	20081.6	3843.16	19.1377	2789.35	10.5169	0.438933	75.63	4.99	4.69	0.43	0.19	3.6	13.3	848.65	0.33	4.73	97.33	99.94	100	25045	5904	38955	0.762	870.68	27.46	66.21	2	0	1	0	0	0	0
Ituverava	352410	-20.3295	-47.8096	2010	VERAO	1	0	0	1	2	4.08826	0.489206	94.15	70465.9	5078.78	7.20742	956.364	1.18821	0.228308	75.47	9.75	6.57	0.52	0.42	3.1	13.79	950.39	0.47	5.27	99.83	99.97	100	20106	2265	36430	0.765	776.043	29.48	60.2	2	0	1	0	0	0	0
Jaborandi	352420	-20.65	-48.416	2010	VERAO	1	0	0	1	1	0.692529	1.44398	93.54	27343.8	1835.39	6.71227	143.499	0.426761	0.392058	75.71	9.18	7.79	0.39	0.21	4.48	22.46	548.22	0.26	4.75	98.67	100	100	3125	426	6166	0.711	690.759	30.55	57.56	2	0	1	0	0	0	0
Jaboticabal	352430	-21.2183	-48.2879	2010	VERAO	1	0	0	1	21	7.56957	2.77427	97.02	70660.2	2630.19	3.7223	2295.19	2.7795	0.422333	76.08	9.6	4.91	0.52	1.03	3.8	14.85	1015.51	0.49	6.88	99.62	99.74	99.76	38009	2135	69527	0.778	759.672	29.98	57.56	2	0	1	0	0	0	0
Jacareí	352440	-23.2989	-45.9905	2010	VERAO	1	0	0	1	0	21.9048	0	98.62	46427.2	8902.08	19.1743	6001.79	12.561	0.368458	75.2	7.11	3.77	0.49	1.11	4.8	17.99	846.53	0.42	9.19	98.77	99.54	99.84	108252	2917	208297	0.777	919.061	27.86	71.63	2	0	1	0	0	0	0
Jaci	352450	-20.945	-49.5812	2010	VERAO	1	0	0	1	1	0.590366	1.69386	86.1	14513.3	1425.01	9.81867	143.82	0.886633	0.3234	74.05	7	9.1	0.35	0.23	3.1	16.74	624.57	0.22	4.13	99.49	99.87	100	3081	786	4871	0.723	621.042	31	63.05	2	0	1	0	0	0	0
Jacupiranga	352460	-24.7774	-48.0539	2010	VERAO	1	0	0	1	0	1.7731	0	54.44	70418.9	48838	69.3535	341.666	0.431333	0.471933	74.89	8.15	9.24	0.53	4.13	16.01	36.56	574.52	0.5	5.83	88.24	99.94	99.32	7660	7839	9369	0.717	1049.75	30.9	79.79	2	0	1	0	0	0	0
Jaguariúna	352470	-22.692	-47.0128	2010	VERAO	1	0	0	1	0	4.5988	0	97.12	14139.1	801.779	5.67065	1918.08	11.9518	0.282042	76.74	7.2	4.3	0.49	0.51	2.26	11.95	1038.61	0.43	6.19	99.51	99.76	100	24830	1278	43033	0.784	866.323	28.87	66.21	2	0	1	0	0	0	0
Jales	352480	-20.2858	-50.5541	2010	VERAO	1	0	0	1	4	5.07303	0.788483	94.1	36857.4	2530.21	6.86486	1360.56	3.03737	0.232033	76.32	11.01	5.62	0.46	0.93	3.37	13.15	850.11	0.36	5.68	99.77	99.89	99.93	25952	2773	44239	0.776	575.096	31.09	60.98	2	0	1	0	0	0	0
Jambeiro	352490	-23.2793	-45.7106	2010	VERAO	1	0	0	1	0	0.560574	0	47.88	18441.3	4868.39	26.3994	169.748	0.914173	0.44735	76.61	8.08	7.14	0.49	0.55	4.88	21.23	738.52	0.41	4.95	95.69	99.18	100	2816	2788	2561	0.756	898.612	27.05	71.63	2	0	1	0	0	0	0
Jandira	352500	-23.5441	-46.8997	2010	VERAO	1	0	0	1	0	10.852	0	100	1744.9	174.178	9.98214	1261.41	68.6201	0.171742	75.46	3.7	4.44	0.48	0.84	4.4	17.4	792.33	0.4	7.39	99.79	99.99	100	59280	0	108344	0.76	949.531	26.37	79.73	2	0	1	0	0	0	0
Jardinópolis	352510	-20.9921	-47.826	2010	VERAO	1	0	0	1	2	3.89993	0.51283	95.97	50187	4386.08	8.73947	944.194	1.33027	0.374525	76.15	7.68	5.39	0.48	0.48	4.94	20.45	742.74	0.41	4.29	98.18	99.94	99.7	17368	1520	36141	0.735	785.935	30.1	57.56	2	0	1	0	0	0	0
Jarinu	352520	-23.112	-46.7213	2010	VERAO	1	0	0	1	4	2.46537	1.62247	77.28	20754.9	6098.69	29.3843	1305.68	2.82094	0.326683	74.53	7.2	7.14	0.45	0.52	3.06	18.09	718.61	0.35	6.41	97	97.94	99.95	13203	5418	18429	0.733	882.363	26.65	66.21	2	0	1	0	0	0	0
Jaú	352530	-22.2961	-48.556	2010	VERAO	1	0	0	1	0	13.7674	0	96.87	68710.3	2779.43	4.04515	3291.32	4.23417	0.146983	78.13	8.93	4.69	0.45	0.46	2.45	9.04	951.17	0.36	3.65	99.72	99.93	99.97	74768	4097	126943	0.778	766.426	29.92	61.59	2	0	1	0	0	0	0
Jeriquara	352540	-20.3401	-47.5742	2010	VERAO	1	0	0	1	0	0.323844	0	82.47	14197.1	2076.12	14.6235	92.7929	0.569616	0.414833	73.86	7.66	9.91	0.42	1.13	8.05	27.2	549.1	0.3	5.66	97.63	99.81	99.65	1613	554	2606	0.703	770.764	27.22	60.2	2	0	1	0	0	0	0
Joanópolis	352550	-22.9388	-46.2092	2010	VERAO	1	0	0	1	0	1.25023	0	100	37429.1	16348.5	43.6786	237.928	0.413064	0.360033	74.43	10.11	7.8	0.43	0.98	6.28	20.77	650.99	0.33	3.14	96.63	99.12	99.91	6397	0	11768	0.699	990.127	26.11	71.63	2	0	1	0	0	0	0
João Ramalho	352560	-22.2779	-50.7991	2010	VERAO	1	0	0	1	0	0.426427	0	85.36	41545.2	2425.58	5.8384	117.967	0.182184	0.400117	74.1	7.47	11.27	0.42	1.5	7.16	21.5	627.59	0.32	6.76	95.49	100	99.67	2102	607	3543	0.741	720.545	30.79	59.48	2	0	1	0	0	0	0
José Bonifácio	352570	-21.0894	-49.7793	2010	VERAO	1	0	0	1	0	3.45228	0	90.6	86020	5980.36	6.9523	942.521	0.886336	0.364333	77.14	8.96	5.92	0.45	0.42	1.18	10.99	863.34	0.35	4.22	99.74	99.74	100	18415	3079	29684	0.777	633.481	31.32	63.05	2	0	1	0	0	0	0
Júlio Mesquita	352580	-21.9729	-49.7934	2010	VERAO	1	0	0	1	0	0.462571	0	95.12	12818.3	1164.81	9.08708	87.024	0.469661	0.478133	73.76	9.23	11.88	0.41	3.3	11.22	31.71	482.86	0.3	6.52	99.49	99.07	99.84	2088	216	4214	0.716	692.947	30.47	59.09	2	0	1	0	0	0	0
Jumirim	352585	-23.0996	-47.7881	2010	VERAO	1	0	0	1	0	0.291595	0	58.02	5668.5	487.296	8.59655	137.701	1.75902	0.401408	76.75	8.79	6.6	0.39	0.68	3.46	13.02	710.27	0.27	3.72	93.09	99.7	100	1675	1175	1623	0.741	774.567	29.09	62.28	2	0	1	0	0	0	0
Jundiaí	352590	-23.1946	-46.913	2010	VERAO	1	0	0	1	8	39.122	0.204488	95.7	43120.7	16079.4	37.2894	11340.7	22.194	0.2011	76.94	9.28	3.08	0.53	0.52	1.87	7.81	1431.55	0.51	5.19	99.03	99.92	99.97	204422	15922	354204	0.822	897.456	27.52	66.21	2	0	1	0	0	0	0
Junqueirópolis	352600	-21.4489	-51.4351	2010	VERAO	1	0	0	1	18	2.03251	8.85606	82.24	58256.5	2078.13	3.56721	638.29	0.832464	0.402592	76.61	11.5	8.56	0.43	0.98	3.76	16.47	737.14	0.33	4.58	97.27	99.89	100	9836	3327	15399	0.745	611.91	31.22	59.25	2	0	1	0	0	0	0
Juquiá	352610	-24.2137	-47.6523	2010	VERAO	1	0	0	1	0	1.99813	0	63.07	81279.9	63464.9	78.0819	462.29	0.511805	0.484125	74.36	9.22	11.06	0.49	6.77	18.23	41.46	467.35	0.43	7.67	85.22	97.39	98.95	8235	7107	12139	0.7	970.302	30.13	70.73	2	0	1	0	0	0	0
[truncated: 34,532 more rows]

## Sheet: Dictionary
MUN	Municipality
COD	Code fo the municipality
LAT	Latitude
LONG	Longitude
ANO	Year
ESTACAO	Season, with four categories: summer (VERAO), autumn (OUTONO), winter (INVERNO) and spring (PRIMAVERA)
[truncated: 35 more rows]
