# Supplementary material for: Spatiotemporal bayesian modelling of scorpionism and its risk factors in the state of São Paulo, Brazil
Source: PLoS Negl Trop Dis. 2023 Jun 20;17(6):e0011435. doi: 10.1371/journal.pntd.0011435 (PMC10313024; doi:10.1371/journal.pntd.0011435)
Supplement: S1 Map — Please open with some Geographic Information System software. (ZIP) [file pntd.0011435.s003.zip]

Archive with 5 entries (5 files):
- munic_esp_correto.dbf
- munic_esp_correto.prj
- munic_esp_correto.qpj
- munic_esp_correto.shp
- munic_esp_correto.shx
