# Supplementary material for: Spatiotemporal bayesian modelling of scorpionism and its risk factors in the state of São Paulo, Brazil
Source: PLoS Negl Trop Dis. 2023 Jun 20;17(6):e0011435. doi: 10.1371/journal.pntd.0011435 (PMC10313024; doi:10.1371/journal.pntd.0011435)
Supplement: S1 Map — Please open with some Geographic Information System software. (ZIP) [file pntd.0011435.s003.zip › munic_esp_correto.qpj]

GEOGCS["SIRGAS 2000",DATUM["Sistema_de_Referencia_Geocentrico_para_las_AmericaS_2000",SPHEROID["GRS 1980",6378137,298.257222101,AUTHORITY["EPSG","7019"]],TOWGS84[0,0,0,0,0,0,0],AUTHORITY["EPSG","6674"]],PRIMEM["Greenwich",0,AUTHORITY["EPSG","8901"]],UNIT["degree",0.0174532925199433,AUTHORITY["EPSG","9122"]],AUTHORITY["EPSG","4674"]]
