# Supplementary material for: Spatiotemporal bayesian modelling of scorpionism and its risk factors in the state of São Paulo, Brazil
Source: PLoS Negl Trop Dis. 2023 Jun 20;17(6):e0011435. doi: 10.1371/journal.pntd.0011435 (PMC10313024; doi:10.1371/journal.pntd.0011435)
Supplement: S1 Code — (R) [file pntd.0011435.s004.R]

#### Script scorpion accident models - 04/05/2023

#######################################

load("scorpion.final.models.04052023")

#######################################

## loading R packages

#inla.upgrade(testing=TRUE)
remove.packages("INLA")
install.packages("INLA", repos="https://inla.r-inla-download.org/R/testing")

library(INLA)
library(tidyverse)
library(dplyr)
library(INLAOutputs)
library(sf)
library(lattice)
library(spdep)
library(ggplot2)
library(viridis)

source('HighstatLibV10.R')
# see https://github.com/Greenlawm/R/blob/master/HighstatLibV10.R

##########################################

#### 1 - reading the database

banco <- read.csv("BD_ESCORPIAO_2008_2021_TOTAL_210922.csv",sep=';')
head(banco)

## trimesters 

ID.trim <- read.csv("ID_trim.csv",sep=';')

## joining the trimester to banco

banco.trim <- left_join(banco,ID.trim,by=c('ANO','ESTACAO'))

##############################################

#### 2 - reading the map of the municipalities of the state of Sao Paulo and obtaining the neighborhood matrix

shp <- read_sf("map_munic_state_SP/munic_esp_correto.shp")
ggplot() + geom_sf(data=shp) + theme_bw()

# neighborhood
nb <- poly2nb(as(shp, "Spatial"))
str(nb)
nb2INLA("graph", nb)
adj <- paste(getwd(), "/graph", sep ="")

### transf the map in dataframe

sp.df <- shp %>% st_drop_geometry()
shp.df <- as.data.frame(cbind(my.ID=1:645,ID.reg=sp.df$ID.reg, COD=sp.df$cod_6))
# I created the indicator my.ID to make easy ordering the data set

################################

### 3 - inserting the ID.reg (Id of the municipalities) in the database and the ID sp-time

banco.final <- left_join(banco.trim,shp.df,by="COD")

banco.final <- arrange(banco.final, ID.trim, my.ID) # order by time and MUN, keeping order shapefile

# inserting ID esp-tp

N <- nrow(banco.final)

banco.final$ID.sp <- seq(1,N)


################################

## 4 - Priors

hyper.bym2 <-list(prec = list(prior = "pc.prec", param = c(1, 0.01)), 
                  phi = list(prior = "pc", param = c(0.5, 0.5)))

hyper.iid <- list(theta=list(prior="pc.prec", param=c(1, 0.01))) # Pr(sd<1) = 0.01

##################################

### 5 - Creating the ID.trim.2

banco.final$ID.trim.2 <- banco.final$ID.trim # index time 2

##### Linear combination for the temporal random effects

lcs.tp <- inla.make.lincombs(ID.trim = diag(length(unique(banco.final$ID.trim))),
                             ID.trim.2 = diag(length(unique(banco.final$ID.trim.2))))

#################### 

###### 5 - Running the models

##### 5.1 - Models with intercept and random effects

### structured temporal random effect modeled using RW1 

formula.1a.rw1.pc.priors <- obs_tt ~ 1 +
  f(ID.reg, model = "bym2", hyper = hyper.bym2, graph = adj, scale.model = TRUE, constr = TRUE) +
  f(ID.trim, model = "iid", hyper = hyper.iid, constr = TRUE) +
  f(ID.trim.2, model='rw1', hyper=hyper.iid, constr = TRUE, scale.model = TRUE) +
  f(ID.sp, model = "iid", hyper = hyper.iid,constr = TRUE)

mod_st0.formula.1a.rw1.pc.priors <- inla(formula.1a.rw1.pc.priors,
                                         family = "poisson",
                                         data = banco.final,
                                         E = esp_tt,
                                         lincomb=lcs.tp,
                                         control.predictor = list(link = 1, compute = TRUE),
                                         inla.mode = "experimental",
                                         control.compute = list(dic = TRUE, waic = TRUE,
                                         control.gcpo=list(enable=TRUE)))
                            


mod_st0.formula.1a.rw1.pc.priors$waic$waic #127976.2
mod_st0.formula.1a.rw1.pc.priors$dic$dic # 127501.6

-mean(log(mod_st0.formula.1a.rw1.pc.priors$gcpo$gcpo)) # 1.89481
-sum(log(mod_st0.formula.1a.rw1.pc.priors$gcpo$gcpo)) # 68440.6


### structured temporal random effect modeled using RW2 

formula.1a.rw2.pc.priors <- obs_tt ~ 1 +
  f(ID.reg, model = "bym2", hyper = hyper.bym2, graph = adj, scale.model = TRUE, constr = TRUE) +
  f(ID.trim, model = "iid", hyper = hyper.iid, constr = TRUE) +
  f(ID.trim.2, model='rw2', hyper=hyper.iid, constr = TRUE, scale.model = TRUE) +
  f(ID.sp, model = "iid", hyper = hyper.iid,constr = TRUE)


mod_st0.formula.1a.rw2.pc.priors <- inla(formula.1a.rw2.pc.priors,
                                         family = "poisson",
                                         data = banco.final,
                                         E = esp_tt,
                                         lincomb=lcs.tp,
                                         control.predictor = list(link = 1, compute = TRUE),
                                         inla.mode = "experimental",
                                         control.compute = list(dic = TRUE, waic = TRUE,
                                                                control.gcpo=list(enable=TRUE)))

mod_st0.formula.1a.rw2.pc.priors$waic$waic # 125784.2
mod_st0.formula.1a.rw2.pc.priors$dic$dic # 126251.3

-mean(log(mod_st0.formula.1a.rw2.pc.priors$gcpo$gcpo)) # 1.894663
-sum(log(mod_st0.formula.1a.rw2.pc.priors$gcpo$gcpo)) # 68435.3


### structured temporal random effect modeled using AR1

formula.1a.AR1.pc.priors <- obs_tt ~ 1 +
  f(ID.reg, model = "bym2", hyper = hyper.bym2, graph = adj, scale.model = TRUE, constr = TRUE) +
  f(ID.trim, model = "iid", hyper = hyper.iid, constr = TRUE) +
  f(ID.trim.2, model='ar1', hyper=hyper.iid, constr = TRUE) +
  f(ID.sp, model = "iid", hyper = hyper.iid,constr = TRUE)


mod_st0.formula.1a.AR1.pc.priors <- inla(formula.1a.AR1.pc.priors,
                                         family = "poisson",
                                         data = banco.final,
                                         E = esp_tt,
                                         lincomb=lcs.tp,
                                         control.predictor = list(link = 1, compute = TRUE),
                                         inla.mode = "experimental",
                                         control.compute = list(dic = TRUE, waic = TRUE,
                                                                control.gcpo=list(enable=TRUE)))

mod_st0.formula.1a.AR1.pc.priors$waic$waic # 126537.6
mod_st0.formula.1a.AR1.pc.priors$dic$dic # 126722.2

-mean(log(mod_st0.formula.1a.AR1.pc.priors$gcpo$gcpo)) # 1.894301
-sum(log(mod_st0.formula.1a.AR1.pc.priors$gcpo$gcpo)) # 68422.1


#### Bernardinelli model - Running the model with parametric trend for the temporal component

banco.final$ID.reg2 <- banco.final$ID.reg

formula.ParamTrend <- obs_tt ~ 1 +
  f(ID.reg, model = "bym2", hyper = hyper.bym2, graph = adj, constr = TRUE) +
  f(ID.reg2, ID.trim, model = "iid", hyper=hyper.iid, constr = TRUE) +
  ID.trim


mod.ParamTrend <- inla(formula.ParamTrend,
                       family = "poisson",
                       data = banco.final,
                       E = esp_tt,
                       control.predictor = list(link = 1, compute = TRUE),
                       inla.mode = "experimental",
                       control.compute = list(dic = TRUE, waic = TRUE,
                                              control.gcpo=list(enable=TRUE)))

mod.ParamTrend$waic$waic # 172094.8
mod.ParamTrend$dic$dic # 151805.9

-mean(log(mod.ParamTrend$gcpo$gcpo)) # 2.143477
-sum(log(mod.ParamTrend$gcpo$gcpo)) # 77422.4


##############################################

### 5.2 Models with covariates

#### Exploratory analysis of the covariates (only with the new ones)

### outliers

MyVar <- c("PREC.TOT", "TEMP.MAX","UMID.RELAT")
Mydotplot(banco.final[,MyVar]) # using 'HighstatLibV9.R'

### colin

MyVar <- c("PREC.TOT", "TEMP.MAX","UMID.RELAT")
Mypairs(banco.final[,MyVar]) # using function 'HighstatLibV9.R'

### relationship with RR

MyVar <- c("RR")
Mydotplot(banco.final[,MyVar])

MyX  <- c("PREC.TOT")
Myxyplot(banco, MyX, "RR", MyYlab = "RR")

MyX  <- c("UMID.RELAT")
Myxyplot(banco, MyX, "RR", MyYlab = "RR")

MyX  <- c("TEMP.MAX")
Myxyplot(banco, MyX, "RR", MyYlab = "RR")

###########################

###  var transformed - because the presence of outliers

banco.final$log.ar.urb.HA <- log(banco.final$AR.URB)
banco.final$rz.veg.nat <- sqrt(banco.final$VEG.NAT)
banco.final$rz.pop.rur <- sqrt(banco.final$POP_RUR)
banco.final$log.pop.urb <- log(banco.final$POP_URB)

### standardizing the continuous covariates

str(banco.final)
head(banco.final)
banco.pdr <- banco.final
banco.pdr[,c(14:40,53:56)] <- scale(banco.final[,c(14:40,53:56)],scale =T)
str(banco.pdr)
head(banco.pdr)

###############################

## Final models with Temp linear and humid not linear

### TEMP LINEAR and HUMID NONLINEARS 

## model RW1 e RW2

covar.TEMP.LIN.UMID.nonlinear <- obs_tt ~ 1 + ver + inv + prim + rz.veg.nat + rz.pop.rur + IDHM + GINI +T_AGUA + T_LIXO + enso1 +enso2 + enso3 + enso5 + enso6 + enso7 + TEMP.MAX +
  f(ID.reg, model = "bym2", hyper = hyper.bym2, graph = adj, scale.model = TRUE, constr = TRUE) +
  f(ID.trim, model = "iid", hyper = hyper.iid, constr = TRUE) +
  f(ID.trim.2, model='rw1', hyper=hyper.iid, constr = TRUE, scale.model = TRUE) +
  f(ID.sp, model = "iid", hyper = hyper.iid,constr = TRUE) +
  f(ID.UMID, model='rw2', hyper=hyper.iid, constr = TRUE, scale.model = TRUE)

mod.covar.TEMP.LIN.UMID.nonlinear <- inla(covar.TEMP.LIN.UMID.nonlinear,
                                        family = "poisson",
                                        data = banco.pdr,
                                        E = esp_tt,
                                        control.predictor = list(link = 1, compute = TRUE),
                                        inla.mode = "experimental",
                                        control.compute = list(dic = TRUE, waic = TRUE,
                                                               control.gcpo=list(enable=TRUE)),
                                        control.fixed = list(expand.factor.strategy="inla"))

-mean(log(mod.covar.TEMP.LIN.UMID.nonlinear$gcpo$gcpo)) # 1.887549
-sum(log(mod.covar.TEMP.LIN.UMID.nonlinear$gcpo$gcpo)) # 68178.27


#### model RW1 e RW1

covar.TEMP.LIN.UMID.nonlinear.RW1 <- obs_tt ~ 1 + ver + inv + prim + rz.veg.nat + rz.pop.rur + IDHM + GINI +T_AGUA + T_LIXO + enso1 +enso2 + enso3 + enso5 + enso6 + enso7 + TEMP.MAX +
  f(ID.reg, model = "bym2", hyper = hyper.bym2, graph = adj, scale.model = TRUE, constr = TRUE) +
  f(ID.trim, model = "iid", hyper = hyper.iid, constr = TRUE) +
  f(ID.trim.2, model='rw1', hyper=hyper.iid, constr = TRUE, scale.model = TRUE) +
  f(ID.sp, model = "iid", hyper = hyper.iid,constr = TRUE) +
  f(ID.UMID, model='rw1', hyper=hyper.iid, constr = TRUE, scale.model = TRUE)

mod.covar.TEMP.LIN.UMID.nonlinear.RW1 <- inla(covar.TEMP.LIN.UMID.nonlinear.RW1,
                                              family = "poisson",
                                              data = banco.pdr,
                                              E = esp_tt,
                                              control.predictor = list(link = 1, compute = TRUE),
                                              inla.mode = "experimental",
                                              control.compute = list(dic = TRUE, waic = TRUE,
                                                                     control.gcpo=list(enable=TRUE)),
                                              control.fixed = list(expand.factor.strategy="inla"))

-mean(log(mod.covar.TEMP.LIN.UMID.nonlinear.RW1$gcpo$gcpo)) # 1.887746
-sum(log(mod.covar.TEMP.LIN.UMID.nonlinear.RW1$gcpo$gcpo)) # 68185.37


#### model RW2 e RW1

covar.TEMP.LIN.UMID.nonlinear.RW2.1 <- obs_tt ~ 1 + ver + inv + prim + rz.veg.nat + rz.pop.rur + IDHM + GINI +T_AGUA + T_LIXO + enso1 +enso2 + enso3 + enso5 + enso6 + enso7 + TEMP.MAX +
  f(ID.reg, model = "bym2", hyper = hyper.bym2, graph = adj, scale.model = TRUE, constr = TRUE) +
  f(ID.trim, model = "iid", hyper = hyper.iid, constr = TRUE) +
  f(ID.trim.2, model='rw2', hyper=hyper.iid, constr = TRUE, scale.model = TRUE) +
  f(ID.sp, model = "iid", hyper = hyper.iid,constr = TRUE) +
  f(ID.UMID, model='rw1', hyper=hyper.iid, constr = TRUE, scale.model = TRUE)

mod.covar.TEMP.LIN.UMID.nonlinear.RW2.1 <- inla(covar.TEMP.LIN.UMID.nonlinear.RW2.1,
                                              family = "poisson",
                                              data = banco.pdr,
                                              E = esp_tt,
                                              control.predictor = list(link = 1, compute = TRUE),
                                              inla.mode = "experimental",
                                              control.compute = list(dic = TRUE, waic = TRUE,
                                                                     control.gcpo=list(enable=TRUE)),
                                              control.fixed = list(expand.factor.strategy="inla"))

-mean(log(mod.covar.TEMP.LIN.UMID.nonlinear.RW2.1$gcpo$gcpo)) # 1.886994
-sum(log(mod.covar.TEMP.LIN.UMID.nonlinear.RW2.1$gcpo$gcpo)) # 68158.22


######## model RW2 e RW2

covar.TEMP.LIN.UMID.nonlinear.RW2.2 <- obs_tt ~ 1 + ver + inv + prim + rz.veg.nat + rz.pop.rur + IDHM + GINI +T_AGUA + T_LIXO + enso1 +enso2 + enso3 + enso5 + enso6 + enso7 + TEMP.MAX +
  f(ID.reg, model = "bym2", hyper = hyper.bym2, graph = adj, scale.model = TRUE, constr = TRUE) +
  f(ID.trim, model = "iid", hyper = hyper.iid, constr = TRUE) +
  f(ID.trim.2, model='rw2', hyper=hyper.iid, constr = TRUE, scale.model = TRUE) +
  f(ID.sp, model = "iid", hyper = hyper.iid,constr = TRUE) +
  f(ID.UMID, model='rw2', hyper=hyper.iid, constr = TRUE, scale.model = TRUE)

mod.covar.TEMP.LIN.UMID.nonlinear.RW2.2 <- inla(covar.TEMP.LIN.UMID.nonlinear.RW2.2,
                                                family = "poisson",
                                                data = banco.pdr,
                                                E = esp_tt,
                                                control.predictor = list(link = 1, compute = TRUE),
                                                inla.mode = "experimental",
                                                control.compute = list(dic = TRUE, waic = TRUE,
                                                                       control.gcpo=list(enable=TRUE)),
                                                control.fixed = list(expand.factor.strategy="inla"))

-mean(log(mod.covar.TEMP.LIN.UMID.nonlinear.RW2.2$gcpo$gcpo)) # 1.887408
-sum(log(mod.covar.TEMP.LIN.UMID.nonlinear.RW2.2$gcpo$gcpo)) # 68173.17


#### model AR1 e RW1

covar.TEMP.LIN.UMID.nonlinear.AR1.RW1 <- obs_tt ~ 1 + ver + inv + prim + rz.veg.nat + rz.pop.rur + IDHM + GINI +T_AGUA + T_LIXO + enso1 +enso2 + enso3 + enso5 + enso6 + enso7 + TEMP.MAX +
  f(ID.reg, model = "bym2", hyper = hyper.bym2, graph = adj, scale.model = TRUE, constr = TRUE) +
  f(ID.trim, model = "iid", hyper = hyper.iid, constr = TRUE) +
  f(ID.trim.2, model='ar1', hyper=hyper.iid, constr = TRUE) +
  f(ID.sp, model = "iid", hyper = hyper.iid,constr = TRUE) +
  f(ID.UMID, model='rw1', hyper=hyper.iid, constr = TRUE, scale.model = TRUE)

mod.covar.TEMP.LIN.UMID.nonlinear.AR1.RW1 <- inla(covar.TEMP.LIN.UMID.nonlinear.AR1.RW1,
                                                family = "poisson",
                                                data = banco.pdr,
                                                E = esp_tt,
                                                control.predictor = list(link = 1, compute = TRUE),
                                                inla.mode = "experimental",
                                                control.compute = list(dic = TRUE, waic = TRUE,
                                                                       control.gcpo=list(enable=TRUE)),
                                                control.fixed = list(expand.factor.strategy="inla"))

-mean(log(mod.covar.TEMP.LIN.UMID.nonlinear.AR1.RW1$gcpo$gcpo)) # 1.887694
-sum(log(mod.covar.TEMP.LIN.UMID.nonlinear.AR1.RW1$gcpo$gcpo)) # 68183.5

#### model AR1 e RW2

covar.TEMP.LIN.UMID.nonlinear.AR1.RW2 <- obs_tt ~ 1 + ver + inv + prim + rz.veg.nat + rz.pop.rur + IDHM + GINI +T_AGUA + T_LIXO + enso1 +enso2 + enso3 + enso5 + enso6 + enso7 + TEMP.MAX +
  f(ID.reg, model = "bym2", hyper = hyper.bym2, graph = adj, scale.model = TRUE, constr = TRUE) +
  f(ID.trim, model = "iid", hyper = hyper.iid, constr = TRUE) +
  f(ID.trim.2, model='ar1', hyper=hyper.iid, constr = TRUE) +
  f(ID.sp, model = "iid", hyper = hyper.iid,constr = TRUE) +
  f(ID.UMID, model='rw2', hyper=hyper.iid, constr = TRUE, scale.model = TRUE)

mod.covar.TEMP.LIN.UMID.nonlinear.AR1.RW2 <- inla(covar.TEMP.LIN.UMID.nonlinear.AR1.RW2,
                                                  family = "poisson",
                                                  data = banco.pdr,
                                                  E = esp_tt,
                                                  control.predictor = list(link = 1, compute = TRUE),
                                                  inla.mode = "experimental",
                                                  control.compute = list(dic = TRUE, waic = TRUE,
                                                                         control.gcpo=list(enable=TRUE)),
                                                  control.fixed = list(expand.factor.strategy="inla"))

-mean(log(mod.covar.TEMP.LIN.UMID.nonlinear.AR1.RW2$gcpo$gcpo)) # 1.888781
-sum(log(mod.covar.TEMP.LIN.UMID.nonlinear.AR1.RW2$gcpo$gcpo)) # 68222.76

## model with param trend, temp linear and hum non-linear (with RW1) 

covar.param.trend.TEMP.linear.UMID.nonlinear.RW1 <- obs_tt ~ 1 + ver + inv + prim + rz.veg.nat + rz.pop.rur + IDHM + GINI +T_AGUA + T_LIXO + enso1 +enso2 + enso3 + enso5 + enso6 + enso7 + ID.trim + TEMP.MAX +
  f(ID.reg, model = "bym2", hyper = hyper.bym2, graph = adj, constr = TRUE) +
  f(ID.reg2, ID.trim, model = "iid", hyper=hyper.iid, constr = TRUE) +
  f(ID.UMID, model='rw1', hyper=hyper.iid, constr = TRUE, scale.model = TRUE)

mod.param.trend.covar.TEMP.linear.UMID.nonlinear.RW1 <- inla(covar.param.trend.TEMP.linear.UMID.nonlinear.RW1,
                                                             family = "poisson",
                                                             data = banco.pdr,
                                                             E = esp_tt,
                                                             control.predictor = list(link = 1, compute = TRUE),
                                                             inla.mode = "experimental",
                                                             control.compute = list(dic = TRUE, waic = TRUE,
                                                                                    control.gcpo=list(enable=TRUE)))

-mean(log(mod.param.trend.covar.TEMP.linear.UMID.nonlinear.RW1$gcpo$gcpo)) # 2.024313
-sum(log(mod.param.trend.covar.TEMP.linear.UMID.nonlinear.RW1$gcpo$gcpo)) # 73118.19

## model with param trend, temp linear and hum non-linear (with RW2)

covar.param.trend.TEMP.linear.UMID.nonlinear.RW2 <- obs_tt ~ 1 + ver + inv + prim + rz.veg.nat + rz.pop.rur + IDHM + GINI +T_AGUA + T_LIXO + enso1 +enso2 + enso3 + enso5 + enso6 + enso7 + ID.trim + TEMP.MAX +
  f(ID.reg, model = "bym2", hyper = hyper.bym2, graph = adj, constr = TRUE) +
  f(ID.reg2, ID.trim, model = "iid", hyper=hyper.iid, constr = TRUE) +
  f(ID.UMID, model='rw2', hyper=hyper.iid, constr = TRUE, scale.model = TRUE)

mod.param.trend.covar.TEMP.linear.UMID.nonlinear.RW2 <- inla(covar.param.trend.TEMP.linear.UMID.nonlinear.RW2,
                                                             family = "poisson",
                                                             data = banco.pdr,
                                                             E = esp_tt,
                                                             control.predictor = list(link = 1, compute = TRUE),
                                                             inla.mode = "experimental",
                                                             control.compute = list(dic = TRUE, waic = TRUE,
                                                                                    control.gcpo=list(enable=TRUE)))

-mean(log(mod.param.trend.covar.TEMP.linear.UMID.nonlinear.RW2$gcpo$gcpo)) # 2.024339
-sum(log(mod.param.trend.covar.TEMP.linear.UMID.nonlinear.RW2$gcpo$gcpo)) # 73119.1

###############################

### TEMP and HUMID NONLINEARS

### RW1 E RW1 

covar.TEMP_E_UMID.nonlinear.RW1 <- obs_tt ~ 1 + ver + inv + prim + rz.veg.nat + rz.pop.rur + IDHM + GINI +T_AGUA + T_LIXO + enso1 +enso2 + enso3 + enso5 + enso6 + enso7 +
  f(ID.reg, model = "bym2", hyper = hyper.bym2, graph = adj, scale.model = TRUE, constr = TRUE) +
  f(ID.trim, model = "iid", hyper = hyper.iid, constr = TRUE) +
  f(ID.trim.2, model='rw1', hyper=hyper.iid, constr = TRUE, scale.model = TRUE) +
  f(ID.sp, model = "iid", hyper = hyper.iid,constr = TRUE) +
  f(ID.UMID, model='rw1', hyper=hyper.iid, constr = TRUE, scale.model = TRUE) +
  f(ID.TEMP, model='rw1', hyper=hyper.iid, constr = TRUE, scale.model = TRUE)

mod.covar.TEMP_E_UMID.nonlinear.RW1 <- inla(covar.TEMP_E_UMID.nonlinear.RW1,
                                            family = "poisson",
                                            data = banco.pdr,
                                            E = esp_tt,
                                            lincomb=lcs.tp,
                                            control.predictor = list(link = 1, compute = TRUE),
                                            inla.mode = "experimental",
                                            control.compute = list(dic = TRUE, waic = TRUE,
                                                                   control.gcpo=list(enable=TRUE)),
                                            control.fixed = list(expand.factor.strategy="inla"))

-mean(log(mod.covar.TEMP_E_UMID.nonlinear.RW1$gcpo$gcpo)) # 1.886195
-sum(log(mod.covar.TEMP_E_UMID.nonlinear.RW1$gcpo$gcpo)) # 68129.35


## RW1 E RW2

covar.TEMP_E_UMID.nonlinear.RW1.RW2 <- obs_tt ~ 1 + ver + inv + prim + rz.veg.nat + rz.pop.rur + IDHM + GINI +T_AGUA + T_LIXO + enso1 +enso2 + enso3 + enso5 + enso6 + enso7 +
  f(ID.reg, model = "bym2", hyper = hyper.bym2, graph = adj, scale.model = TRUE, constr = TRUE) +
  f(ID.trim, model = "iid", hyper = hyper.iid, constr = TRUE) +
  f(ID.trim.2, model='rw1', hyper=hyper.iid, constr = TRUE, scale.model = TRUE) +
  f(ID.sp, model = "iid", hyper = hyper.iid,constr = TRUE) +
  f(ID.UMID, model='rw2', hyper=hyper.iid, constr = TRUE, scale.model = TRUE) +
  f(ID.TEMP, model='rw2', hyper=hyper.iid, constr = TRUE, scale.model = TRUE)

mod.covar.TEMP_E_UMID.nonlinear.RW1.RW2 <- inla(covar.TEMP_E_UMID.nonlinear.RW1.RW2,
                                        family = "poisson",
                                        data = banco.pdr,
                                        E = esp_tt,
                                        lincomb=lcs.tp,
                                        control.predictor = list(link = 1, compute = TRUE),
                                        inla.mode = "experimental",
                                        control.compute = list(dic = TRUE, waic = TRUE,
                                                               control.gcpo=list(enable=TRUE)),
                                        control.fixed = list(expand.factor.strategy="inla"))

-mean(log(mod.covar.TEMP_E_UMID.nonlinear.RW1.RW2$gcpo$gcpo)) # 1.886909
-sum(log(mod.covar.TEMP_E_UMID.nonlinear.RW1.RW2$gcpo$gcpo)) # 68155.14

### RW2 E RW1

covar.TEMP_E_UMID.nonlinear.rw2.rw1 <- obs_tt ~ 1 + ver + inv + prim + rz.veg.nat + rz.pop.rur + IDHM + GINI +T_AGUA + T_LIXO + enso1 +enso2 + enso3 + enso5 + enso6 + enso7 +
  f(ID.reg, model = "bym2", hyper = hyper.bym2, graph = adj, scale.model = TRUE, constr = TRUE) +
  f(ID.trim, model = "iid", hyper = hyper.iid, constr = TRUE) +
  f(ID.trim.2, model='rw2', hyper=hyper.iid, constr = TRUE, scale.model = TRUE) +
  f(ID.sp, model = "iid", hyper = hyper.iid,constr = TRUE) +
  f(ID.UMID, model='rw1', hyper=hyper.iid, constr = TRUE, scale.model = TRUE) +
  f(ID.TEMP, model='rw1', hyper=hyper.iid, constr = TRUE, scale.model = TRUE)

mod.covar.TEMP_E_UMID.nonlinear.rw2.rw1 <- inla(covar.TEMP_E_UMID.nonlinear.rw2.rw1,
                                        family = "poisson",
                                        data = banco.pdr,
                                        E = esp_tt,
                                        lincomb=lcs.tp,
                                        control.predictor = list(link = 1, compute = TRUE),
                                        inla.mode = "experimental",
                                        control.compute = list(dic = TRUE, waic = TRUE,
                                                               control.gcpo=list(enable=TRUE)),
                                        control.fixed = list(expand.factor.strategy="inla"))

-mean(log(mod.covar.TEMP_E_UMID.nonlinear.rw2.rw1$gcpo$gcpo)) # 1.886711
-sum(log(mod.covar.TEMP_E_UMID.nonlinear.rw2.rw1$gcpo$gcpo)) # 68147.98

############ RW2 + RW2

covar.TEMP_E_UMID.nonlinear.rw2.rw2 <- obs_tt ~ 1 + ver + inv + prim + rz.veg.nat + rz.pop.rur + IDHM + GINI +T_AGUA + T_LIXO + enso1 +enso2 + enso3 + enso5 + enso6 + enso7 +
  f(ID.reg, model = "bym2", hyper = hyper.bym2, graph = adj, scale.model = TRUE, constr = TRUE) +
  f(ID.trim, model = "iid", hyper = hyper.iid, constr = TRUE) +
  f(ID.trim.2, model='rw2', hyper=hyper.iid, constr = TRUE, scale.model = TRUE) +
  f(ID.sp, model = "iid", hyper = hyper.iid,constr = TRUE) +
  f(ID.UMID, model='rw2', hyper=hyper.iid, constr = TRUE, scale.model = TRUE) +
  f(ID.TEMP, model='rw2', hyper=hyper.iid, constr = TRUE, scale.model = TRUE)

mod.covar.TEMP_E_UMID.nonlinear.rw2.rw2 <- inla(covar.TEMP_E_UMID.nonlinear.rw2.rw2,
                                            family = "poisson",
                                            data = banco.pdr,
                                            E = esp_tt,
                                            lincomb=lcs.tp,
                                            control.predictor = list(link = 1, compute = TRUE),
                                            inla.mode = "experimental",
                                            control.compute = list(dic = TRUE, waic = TRUE,
                                                                   control.gcpo=list(enable=TRUE)),
                                            control.fixed = list(expand.factor.strategy="inla"))

-mean(log(mod.covar.TEMP_E_UMID.nonlinear.rw2.rw2$gcpo$gcpo)) # 1.8875
-sum(log(mod.covar.TEMP_E_UMID.nonlinear.rw2.rw2$gcpo$gcpo)) # 68176.5

### AR1 E RW1

covar.TEMP_E_UMID.nonlinear.AR.RW1 <- obs_tt ~ 1 + ver + inv + prim + rz.veg.nat + rz.pop.rur + IDHM + GINI +T_AGUA + T_LIXO + enso1 +enso2 + enso3 + enso5 + enso6 + enso7 +
  f(ID.reg, model = "bym2", hyper = hyper.bym2, graph = adj, scale.model = TRUE, constr = TRUE) +
  f(ID.trim, model = "iid", hyper = hyper.iid, constr = TRUE) +
  f(ID.trim.2, model='ar1', hyper=hyper.iid, constr = TRUE) +
  f(ID.sp, model = "iid", hyper = hyper.iid,constr = TRUE) +
  f(ID.UMID, model='rw1', hyper=hyper.iid, constr = TRUE, scale.model = TRUE) +
  f(ID.TEMP, model='rw1', hyper=hyper.iid, constr = TRUE, scale.model = TRUE)

mod.covar.TEMP_E_UMID.nonlinear.AR.RW1 <- inla(covar.TEMP_E_UMID.nonlinear.AR.RW1,
                                            family = "poisson",
                                            data = banco.pdr,
                                            E = esp_tt,
                                            lincomb=lcs.tp,
                                            control.predictor = list(link = 1, compute = TRUE),
                                           inla.mode = "experimental",
                                           control.compute = list(dic = TRUE, waic = TRUE,
                                                                  control.gcpo=list(enable=TRUE)),
                                            control.fixed = list(expand.factor.strategy="inla"))

-mean(log(mod.covar.TEMP_E_UMID.nonlinear.AR.RW1$gcpo$gcpo)) # 1.886534
-sum(log(mod.covar.TEMP_E_UMID.nonlinear.AR.RW1$gcpo$gcpo)) # 68141.59

#### AR1 + RW2

covar.TEMP_E_UMID.nonlinear.AR.RW2 <- obs_tt ~ 1 + ver + inv + prim + rz.veg.nat + rz.pop.rur + IDHM + GINI +T_AGUA + T_LIXO + enso1 +enso2 + enso3 + enso5 + enso6 + enso7 +
  f(ID.reg, model = "bym2", hyper = hyper.bym2, graph = adj, scale.model = TRUE, constr = TRUE) +
  f(ID.trim, model = "iid", hyper = hyper.iid, constr = TRUE) +
  f(ID.trim.2, model='ar1', hyper=hyper.iid, constr = TRUE) +
  f(ID.sp, model = "iid", hyper = hyper.iid,constr = TRUE) +
  f(ID.UMID, model='rw2', hyper=hyper.iid, constr = TRUE, scale.model = TRUE) +
  f(ID.TEMP, model='rw2', hyper=hyper.iid, constr = TRUE, scale.model = TRUE)

mod.covar.TEMP_E_UMID.nonlinear.AR.RW2 <- inla(covar.TEMP_E_UMID.nonlinear.AR.RW2,
                                           family = "poisson",
                                           data = banco.pdr,
                                           E = esp_tt,
                                           lincomb=lcs.tp,
                                           control.predictor = list(link = 1, compute = TRUE),
                                           inla.mode = "experimental",
                                           control.compute = list(dic = TRUE, waic = TRUE,
                                                                  control.gcpo=list(enable=TRUE)),
                                           control.fixed = list(expand.factor.strategy="inla"))


-mean(log(mod.covar.TEMP_E_UMID.nonlinear.AR.RW2$gcpo$gcpo)) # 1.887596
-sum(log(mod.covar.TEMP_E_UMID.nonlinear.AR.RW2$gcpo$gcpo)) # 68179.96

#### ecological models (temp and hum non-linear) with Bernardinelli model 

banco.pdr$ID.reg2 <- banco.pdr$ID.reg

### TEMP and HUMID NONLINEAR modeled with RW1

covar.param.trend.TEMP_E_UMID.nonlinear.RW1 <- obs_tt ~ 1 + ver + inv + prim + rz.veg.nat + rz.pop.rur + IDHM + GINI +T_AGUA + T_LIXO + enso1 +enso2 + enso3 + enso5 + enso6 + enso7 + ID.trim +
  f(ID.reg, model = "bym2", hyper = hyper.bym2, graph = adj, constr = TRUE) +
  f(ID.reg2, ID.trim, model = "iid", hyper=hyper.iid, constr = TRUE) +
  f(ID.UMID, model='rw1', hyper=hyper.iid, constr = TRUE, scale.model = TRUE) +
  f(ID.TEMP, model='rw1', hyper=hyper.iid, constr = TRUE, scale.model = TRUE)

mod.param.trend.covar.TEMP_E_UMID.nonlinear.RW1 <- inla(covar.param.trend.TEMP_E_UMID.nonlinear.RW1,
                                            family = "poisson",
                                            data = banco.pdr,
                                            E = esp_tt,
                                            control.predictor = list(link = 1, compute = TRUE),
                                            inla.mode = "experimental",
                                            control.compute = list(dic = TRUE, waic = TRUE,
                                                                   control.gcpo=list(enable=TRUE)))

-mean(log(mod.param.trend.covar.TEMP_E_UMID.nonlinear.RW1$gcpo$gcpo)) # 2.0112
-sum(log(mod.param.trend.covar.TEMP_E_UMID.nonlinear.RW1$gcpo$gcpo)) # 72645.3


### TEMP and humidity NONLINEAR modeled with RW2

covar.param.trend.TEMP_E_UMID.nonlinear.RW2 <- obs_tt ~ 1 + ver + inv + prim + rz.veg.nat + rz.pop.rur + IDHM + GINI +T_AGUA + T_LIXO + enso1 +enso2 + enso3 + enso5 + enso6 + enso7 + ID.trim +
  f(ID.reg, model = "bym2", hyper = hyper.bym2, graph = adj, constr = TRUE) +
  f(ID.reg2, ID.trim, model = "iid", hyper=hyper.iid, constr = TRUE) +
  f(ID.UMID, model='rw2', hyper=hyper.iid, constr = TRUE, scale.model = TRUE) +
  f(ID.TEMP, model='rw2', hyper=hyper.iid, constr = TRUE, scale.model = TRUE)

mod.param.trend.covar.TEMP_E_UMID.nonlinear.RW2 <- inla(covar.param.trend.TEMP_E_UMID.nonlinear.RW2,
                                                        family = "poisson",
                                                        data = banco.pdr,
                                                        E = esp_tt,
                                                        control.predictor = list(link = 1, compute = TRUE),
                                                        inla.mode = "experimental",
                                                        control.compute = list(dic = TRUE, waic = TRUE,
                                                                               control.gcpo=list(enable=TRUE)))


-mean(log(mod.param.trend.covar.TEMP_E_UMID.nonlinear.RW2$gcpo$gcpo)) # 2.011258
-sum(log(mod.param.trend.covar.TEMP_E_UMID.nonlinear.RW2$gcpo$gcpo)) # 72646.6

#######################################

save.image("scorpion.final.models.04052023")

#######################################
